# Supplementary material for: Transcriptional Profiling at Single‐Cell Resolution Reveals Diversity and Regulatory Networks of Primary and Secondary Senescent Cells
Source: Aging Cell. 2026 May 18;25(5):e70540. doi: 10.1111/acel.70540 (PMC13182272; doi:10.1111/acel.70540)
Supplement: Supplementary file 2 — Table S1: All DEG list of QUI/IR and QCMT/SCMT dataset. Table S2: The significant GO and KEGG pathways selected for each cluster in QUI/IR and QCMT/SCMT datasets. Table S3: Tradeseq heatmap associated gene list and pathway analysis for QUI/IR and QCMT/SCMT datasets. Table S4: GO and KEGG pathways for distinguishing non‐senescent and senescence‐resistant cells. Table S5: Specific gene list observed in QUI/IR and QCMT/SCMT. Table S6: Specific gene list observed in QUI/IR (clusters 5,6,8) and QCMT/SCMT (clusters 3,5,7). Table S7: Analysis of the relationships between senescence, the SASPs, and renal pathways, and identification of GO and KEGG pathways involving specific genes in primary and secondary SnCs. Table S8: Common gene list observed in QUI/IR (clusters 5, 6, 8) and QCMT/SCMT (clusters 3,5,7). Table S9: Analysis of the relationships between senescence, the SASPs, and renal pathways, and identification of GO and KEGG pathways involving common genes in primary and secondary SnCs. Table S10: QUI/IR and QCMT/SCMT SCENIC. Table S11: Pathways related to HMGA1, NFKB1, and JUNB‐modulated DEGs in QUI/IR and QCMT/SCMT. Table S12: HMGA1, NFKB1, and JUNB ‐modulated DEGs in QUI/IR and QCMT/SCMT. Table S13: All DEG lists of QUI/IR and QCMT/SCMT integrated datasets. Table S14: Primer Sequences Used in RT‐qPCR Analysis. Table S15: Senescence‐related gene sets from known databases or studies. Table S16: SASP atlas. Table S17: Gene list associated with renal disease and related pathways from known databases or studies. Table S18: Renal‐related upregulated GO and KEGG pathways in QUI/IR and QCMT/SCMT datasets. [file ACEL-25-e70540-s001.xlsx]

## Sheet: CONTENT
Table S1. All DEG list of QUI/IR and QCMT/SCMT dataset.
Table S2. The significant GO and KEGG pathways selected for each cluster in QUI/IR and QCMT/SCMT datasets.
Table S3. Tradeseq heatmap associated gene list and pathway analysis for QUI/IR and QCMT/SCMT datasets.
Table S4. GO and KEGG pathways for distinguishing non-senescent and senescence-resistant cells.
Table S5. Specific gene list observed in QUI/IR and QCMT/SCMT.
Table S6. Specific gene list observed in QUI/IR (clusters 5,6,8) and QCMT/SCMT (clusters 3,5,7).
Table S7. Analysis of the relationships between senescence, the SASPs, and renal pathways, and identification of GO and KEGG pathways involving specific genes in primary and secondary SnCs.
Table S8. Common gene list observed in QUI/IR (clusters 5, 6, 8) and QCMT/SCMT (clusters 3,5,7).
Table S9. Analysis of the relationships between senescence, the SASPs, and renal pathways, and identification of GO and KEGG pathways involving common genes in primary and secondary SnCs.
Table S10. QUI/IR and QCMT/SCMT SCENIC.
Table S11. Pathways related to HMGA1, NFKB1, and JUNB-modulated DEGs in QUI/IR and QCMT/SCMT.
Table S12. HMGA1, NFKB1, and JUNB -modulated DEGs in QUI/IR and QCMT/SCMT.
Table S13. All DEG lists of QUI/IR and QCMT/SCMT integrated datasets.
Table S14. Primer Sequences Used in RT-qPCR Analysis
Table S15. Senescence-related gene sets from known databases or studies.
Table S16. SASP atlas.
Table S17. Gene list associated with renal disease and related pathways from known databases or studies.
Table S18. Renal-related upregulated GO and KEGG pathways in QUI/ IR and QCMT/SCMT datasets.

## Sheet: Table S1
Table S1. All DEG list of QUI/IR and QCMT/SCMT dataset.
QUI/IR							QCMT/SCMT
gene	cluster	p_val_adj	avg_log2FC	pct.1	pct.2		gene	cluster	p_val_adj	avg_log2FC	pct.1	pct.2
MAL	8	0	4.1482	0.943	0.104		MAL	3	0	3.83941	0.959	0.119
INPP4B	8	0	3.98334	0.722	0.048		KRT7	3	0	3.15918	0.671	0.062
TFCP2L1	8	0	3.94585	0.643	0.007		PHKG1	5	1.7213e-149	3.07704	0.279	0.135
UBE2C	4	0	3.93166	0.624	0.039		CLDN16	3	0	3.04045	0.651	0.048
WFDC2	8	0	3.91567	0.399	0.036		UBE2C	2	0	2.95637	0.689	0.109
ITGB6	8	0	3.74528	0.74	0.057		C1orf56	5	1.24771e-198	2.95292	0.384	0.211
TOP2A	4	0	3.56875	0.592	0.035		TFCP2L1	3	0	2.95079	0.491	0.013
KRT7	8	0	3.37011	0.526	0.029		TFAP2B	3	0	2.8814	0.446	0.012
LAMB3	8	0	3.27853	0.665	0.095		CDC20	6	0	2.79798	0.794	0.126
MKI67	4	0	3.25415	0.605	0.038		DNAH5	3	0	2.74667	0.577	0.09
MIR205HG	8	0	3.20277	0.256	0.01		ITGB6	3	0	2.74237	0.557	0.051
HMGA2-AS1	5	1.2933e-72	3.17829	0.35	0.197		CCNB1	6	0	2.72978	0.806	0.157
MMP7	8	0	3.16795	0.45	0.084		INPP4B	3	0	2.71167	0.651	0.065
CDK1	4	0	3.13028	0.522	0.021		ERBB4	3	0	2.60491	0.29	0.01
TFAP2B	8	0	3.12043	0.459	0.009		CCNB2	6	0	2.49626	0.6	0.092
ASPM	4	0	3.11594	0.526	0.032		MIR205HG	3	0	2.4795	0.25	0.019
HMGB2	4	0	3.02905	0.839	0.186		TOP2A	2	0	2.44461	0.617	0.078
CENPF	4	0	3.02862	0.646	0.078		BIRC5	6	0	2.42329	0.864	0.201
MIR924HG	4	0	2.99934	0.579	0.04		CDK1	2	0	2.41257	0.63	0.065
CCNB1	9	0	2.9992	0.662	0.1		CDKN3	6	0	2.3897	0.743	0.141
AURKB	4	0	2.91662	0.511	0.028		HMGA2-AS1	4	2.84213e-50	2.38542	0.33	0.268
DNAH5	8	0	2.91392	0.613	0.108		KCNIP4	3	0	2.38336	0.309	0.069
CDC20	9	0	2.8981	0.604	0.072		HMGB2	2	0	2.3523	0.908	0.278
GTSE1	4	0	2.88812	0.482	0.022		LAMB3	3	0	2.34675	0.664	0.128
CDKN3	9	0	2.8245	0.706	0.1		CPVL	3	0	2.34491	0.339	0.013
KCNIP4	8	1.74893e-175	2.81731	0.315	0.069		PTTG1	6	0	2.30015	0.974	0.443
CENPF	9	0	2.79415	0.797	0.134		RRM2	2	0	2.2989	0.706	0.101
AC015923.1	5	3.25275e-36	2.77103	0.273	0.17		MKI67	2	0	2.29068	0.617	0.079
CLSPN	4	0	2.74746	0.511	0.03		AURKB	2	0	2.28408	0.574	0.057
LAMC2	8	8.36064e-285	2.69998	0.872	0.542		ARHGEF38	3	0	2.27371	0.337	0.021
ANLN	4	0	2.67633	0.499	0.032		SFRP1	3	0	2.24089	0.266	0.011
CYP1B1	8	4.19705e-240	2.67478	0.638	0.214		HIST1H4C	2	0	2.22351	0.972	0.711
S100A2	8	2.83103e-303	2.66572	0.855	0.398		DLGAP5	6	0	2.20334	0.553	0.087
AC090579.1	5	1.17816e-23	2.65763	0.264	0.181		LAMC2	3	0	2.20265	0.906	0.51
PRC1	4	0	2.64902	0.61	0.07		FGFBP1	3	0	2.19882	0.275	0.015
SAA2	1	0	2.64045	0.272	0.097		CKS1B	2	0	2.17984	0.909	0.354
CCNB2	9	1.02432e-282	2.63901	0.473	0.056		NEGR1	4	3.39663e-30	2.17302	0.325	0.295
SPC25	4	0	2.62477	0.399	0.012		TK1	2	0	2.13981	0.754	0.133
NUSAP1	4	0	2.61279	0.578	0.077		CENPF	6	0	2.12914	0.839	0.195
PAX8-AS1	5	1.41735e-19	2.59956	0.259	0.187		GTSE1	2	0	2.10652	0.488	0.049
HJURP	4	0	2.59728	0.398	0.017		HIST1H1B	2	0	2.10225	0.279	0.013
TPX2	4	0	2.59511	0.505	0.048		HIST1H1D	2	0	2.0989	0.366	0.053
HMMR	9	0	2.59345	0.52	0.062		CITED4	3	0	2.09655	0.704	0.25
RRM2	4	0	2.5897	0.642	0.074		ASPM	2	0	2.09607	0.513	0.058
TK1	4	0	2.5558	0.623	0.067		SFN	3	0	2.08935	0.785	0.272
KIF14	4	0	2.55259	0.372	0.014		PCLAF	2	0	2.08213	0.855	0.226
PCLAF	4	0	2.52731	0.729	0.115		UBE2S	2	0	2.07747	0.666	0.21
CPVL	8	0	2.52325	0.289	0.004		SPC25	2	0	2.07634	0.473	0.037
UBE2T	4	0	2.52165	0.586	0.068		MIR924HG	2	0	2.06323	0.606	0.068
KNL1	4	0	2.5078	0.392	0.016		UBE2T	2	0	2.04536	0.642	0.103
CEP55	4	0	2.50724	0.445	0.027		ANLN	2	0	2.03453	0.594	0.07
SAA1	1	0	2.49882	0.347	0.159		CENPA	2	0	2.01314	0.442	0.065
MECOM	8	0	2.48921	0.811	0.264		CDH3	3	0	2.01195	0.251	0.005
KIF18B	4	0	2.48028	0.347	0.006		WNT10A	3	0	1.99146	0.367	0.04
KIF23	4	0	2.47548	0.392	0.019		CLSPN	2	0	1.99044	0.525	0.053
CENPE	4	0	2.4737	0.392	0.026		ZWINT	2	0	1.98379	0.533	0.067
NUF2	4	0	2.46956	0.412	0.024		HJURP	2	0	1.98161	0.389	0.027
LINC01446	7	0	2.46235	0.526	0.039		HMMR	6	0	1.97838	0.435	0.081
UBE2S	4	0	2.4569	0.616	0.166		HMGB2	6	0	1.9778	0.888	0.362
CKS1B	4	0	2.43675	0.878	0.329		HIST2H2AC	2	0	1.9766	0.357	0.064
TACC3	4	0	2.43233	0.448	0.039		IGFBP5	3	0	1.96447	0.453	0.101
CLDN16	8	0	2.42464	0.398	0.042		EIF5A	5	6.06413e-33	1.96022	0.429	0.486
PTTG1	9	9.07055e-194	2.40419	0.879	0.342		TPX2	2	0	1.94175	0.528	0.08
KIF4A	4	0	2.39575	0.383	0.018		MYBL2	2	0	1.93451	0.443	0.047
DLGAP5	9	0	2.39089	0.485	0.053		ADAMTS6	4	4.85776e-20	1.93248	0.373	0.398
CDCA2	4	0	2.38989	0.367	0.017		CCNA2	2	0	1.93159	0.437	0.044
MELK	4	0	2.38801	0.613	0.089		FEN1	2	0	1.92628	0.523	0.07
CDC20	4	0	2.36372	0.406	0.037		HLA-DMB	3	0	1.92506	0.347	0.055
ASF1B	4	0	2.3618	0.377	0.018		CEP55	6	0	1.91057	0.531	0.115
CENPK	4	0	2.33774	0.548	0.063		ASF1B	2	0	1.90462	0.42	0.035
HPGD	8	0	2.33463	0.379	0.042		CDCA8	2	0	1.8987	0.364	0.027
HMGB2	9	5.14814e-164	2.33361	0.772	0.253		SNED1	3	0	1.88539	0.305	0.05
KPNA2	4	0	2.32694	0.567	0.159		IVNS1ABP	3	0	1.87603	0.649	0.225
BIRC5	9	7.03225e-273	2.32256	0.695	0.122		GINS2	2	0	1.87446	0.45	0.059
BRIP1	4	0	2.32222	0.407	0.035		BRIP1	2	0	1.86217	0.464	0.049
CDKN3	4	0	2.32084	0.479	0.061		KIF14	2	0	1.86097	0.391	0.032
CDCA8	4	0	2.31873	0.333	0.013		NUSAP1	2	0	1.85746	0.616	0.122
CENPA	4	0	2.31773	0.396	0.051		CDCA2	2	0	1.85241	0.364	0.026
PCSK5	8	0	2.31649	0.569	0.12		EMP1	3	0	1.8474	0.45	0.102
AURKA	4	0	2.31478	0.351	0.033		MAD2L1	6	0	1.83971	0.573	0.165
Z94721.1	4	0	2.31239	0.41	0.031		HDAC9	4	1.36534e-12	1.83678	0.346	0.381
CLDN10	8	1.04063e-281	2.30694	0.387	0.068		NUSAP1	6	0	1.83601	0.678	0.185
CKS2	4	0	2.30174	0.857	0.389		MECOM	3	0	1.83456	0.815	0.287
BRCA2	4	0	2.2898	0.393	0.024		CASC15	4	4.02312e-58	1.83144	0.466	0.485
AL136234.1	5	5.08129e-12	2.28683	0.273	0.22		KIF23	2	0	1.82802	0.404	0.038
CDH3	8	0	2.27843	0.25	0.003		TNNT1	3	0	1.82593	0.404	0.073
ATAD2	4	0	2.26845	0.544	0.08		HIST1H1E	2	0	1.8214	0.442	0.124
BIRC5	4	0	2.26436	0.549	0.075		PRC1	2	0	1.81858	0.622	0.109
EPHA6	1	0	2.26284	0.288	0.092		CEP55	2	0	1.81667	0.489	0.059
CCNA2	4	0	2.26041	0.355	0.021		ZPLD1	4	1.27825e-05	1.81608	0.293	0.307
HMMR	4	0	2.25581	0.37	0.029		SON	4	3.04358e-74	1.81606	0.533	0.615
SMC4	4	0	2.25081	0.651	0.128		HIST1H1A	2	0	1.8092	0.256	0.029
HIST1H4C	4	0	2.24373	0.964	0.786		MELK	2	0	1.80373	0.637	0.103
ASPM	9	1.16347e-226	2.24284	0.527	0.082		PLK1	2	0	1.79044	0.304	0.03
ARHGAP11B	4	0	2.24188	0.41	0.038		ATAD2	2	0	1.78596	0.625	0.11
KIFC1	4	0	2.22833	0.353	0.017		CENPE	2	0	1.78147	0.387	0.038
DEPDC1	4	0	2.21128	0.317	0.015		TYMS	2	0	1.77842	0.78	0.219
PBK	4	0	2.21087	0.367	0.021		DEPDC1	2	0	1.77825	0.366	0.033
KIF2C	4	0	2.20648	0.311	0.012		CKS2	6	0	1.77373	0.936	0.576
APOLD1	4	0	2.20073	0.346	0.043		BRCA2	2	0	1.77236	0.446	0.04
NDC80	4	0	2.20017	0.301	0.009		KIFC1	2	0	1.76759	0.395	0.034
FBXO5	4	0	2.18436	0.326	0.021		Z94721.1	2	0	1.76497	0.373	0.032
ZWINT	4	0	2.18168	0.391	0.034		PBK	6	2.11853e-274	1.76248	0.413	0.097
MKI67	9	3.09844e-217	2.17413	0.566	0.097		FBXO5	2	0	1.76127	0.377	0.036
SGO2	4	0	2.17184	0.399	0.04		MT-CO2	4	0	1.75957	0.932	0.988
CIT	4	0	2.16801	0.37	0.033		RFC3	2	0	1.75468	0.488	0.068
CKAP2L	4	0	2.16508	0.305	0.01		TACC3	2	0	1.75264	0.461	0.056
CEP128	4	0	2.163	0.478	0.062		NUF2	2	0	1.75258	0.423	0.042
TPX2	9	3.25893e-217	2.16078	0.552	0.094		TROAP	6	5.86204e-250	1.74761	0.326	0.067
PKHD1	8	0	2.15655	0.673	0.175		FTH1	3	0	1.74761	1	0.993
CKS2	9	1.23017e-133	2.15288	0.862	0.437		FAM155A	4	6.3594e-50	1.74309	0.458	0.474
PLK1	4	0	2.14628	0.277	0.016		TPX2	6	0	1.74003	0.541	0.139
IGFBP5	8	1.17784e-252	2.14411	0.386	0.075		DTL	2	0	1.73953	0.326	0.029
MYBL2	4	0	2.1407	0.374	0.026		CHAF1A	2	0	1.73878	0.41	0.056
IVNS1ABP	8	4.87813e-280	2.13503	0.673	0.219		CENPU	2	0	1.73833	0.428	0.045
DLGAP5	4	0	2.13501	0.328	0.024		ESCO2	2	0	1.73763	0.35	0.024
SGO1	4	0	2.13377	0.314	0.013		MT-ND3	4	3.36923e-222	1.73693	0.708	0.888
CCNA2	9	1.24038e-162	2.12156	0.366	0.055		MAD2L1	2	0	1.73676	0.577	0.103
BUB1B	4	0	2.11983	0.328	0.017		DLG1	4	1.65329e-92	1.73587	0.576	0.695
CENPU	4	0	2.11274	0.353	0.025		CENPK	2	0	1.73176	0.623	0.102
NCAPG	4	0	2.11173	0.299	0.01		S100A2	3	0	1.72965	0.861	0.486
NUSAP1	9	2.29796e-182	2.11079	0.599	0.128		PCNA	2	0	1.72678	0.724	0.206
FEN1	4	0	2.10829	0.384	0.042		PCSK5	3	0	1.7233	0.515	0.116
BRCA1	4	0	2.10546	0.453	0.056		ORC6	2	0	1.72155	0.384	0.037
CCNB1	4	0	2.09342	0.418	0.068		AURKA	2	0	1.71977	0.366	0.053
CENPM	4	0	2.08155	0.467	0.058		SMC4	2	0	1.71973	0.687	0.148
KIF20B	4	0	2.08036	0.491	0.073		FAM83D	2	0	1.71603	0.279	0.02
DTL	4	0	2.07425	0.287	0.015		NCAPG	2	0	1.71431	0.363	0.025
HIST2H2AC	4	0	2.06119	0.276	0.031		BUB1B	2	0	1.70329	0.377	0.033
CDCA3	4	0	2.05189	0.301	0.024		ID1	3	0	1.70016	0.352	0.091
RFC3	4	0	2.05104	0.432	0.053		PBK	2	0	1.70012	0.428	0.047
ORC6	4	0	2.0471	0.344	0.027		KIF2C	2	0	1.69947	0.367	0.029
SNED1	8	3.16932e-226	2.04371	0.485	0.124		HMGB3	6	3.30121e-270	1.69798	0.604	0.21
IGFBP2	3	0	2.0316	0.296	0.042		HELLS	2	0	1.68915	0.596	0.128
GPRC5A	8	0	2.02439	0.334	0.045		CEP128	2	0	1.68044	0.5	0.067
CENPN	4	0	2.02315	0.46	0.058		CYP1B1	3	9.18139e-298	1.67983	0.346	0.128
FANCI	4	0	2.01968	0.39	0.042		CDCA3	2	0	1.67734	0.346	0.043
SLC22A3	8	1.50417e-278	2.01933	0.502	0.117		RPL21	7	1.84161e-237	1.67475	1	0.983
GINS2	4	0	2.01568	0.365	0.04		CENPM	2	0	1.67273	0.569	0.113
POLQ	4	0	2.01484	0.272	0.008		SGO1	2	0	1.67095	0.317	0.024
WNT10A	8	0	2.01428	0.28	0.022		KIF18B	2	0	1.66655	0.314	0.015
NUF2	9	1.27395e-136	2.00797	0.371	0.064		LAD1	3	0	1.66488	0.453	0.118
ID1	8	3.85056e-215	2.00406	0.366	0.077		ARL6IP1	6	0	1.6634	0.951	0.619
CENPW	4	0	2.00378	0.57	0.112		CTNNB1	5	2.91437e-33	1.66302	0.481	0.589
LINC02315	7	0	2.00291	0.45	0.049		SERPINE1	4	5.46968e-14	1.65231	0.481	0.574
FTH1	8	0	1.99009	1	0.996		KNL1	2	0	1.65215	0.386	0.036
CITED4	8	2.15425e-235	1.98775	0.632	0.221		UBE2S	6	1.33272e-256	1.65001	0.671	0.27
CLU	1	0	1.98368	0.456	0.223		HMGN2	6	0	1.64784	0.978	0.622
ESCO2	4	0	1.97794	0.258	0.007		UHRF1	2	0	1.64663	0.425	0.064
PRC1	9	2.90862e-138	1.9731	0.531	0.126		KPNA2	2	0	1.63997	0.65	0.235
TUBB2B	3	0	1.96999	0.547	0.133		PRC1	6	2.837e-281	1.63611	0.577	0.178
MAD2L1	4	0	1.95585	0.396	0.048		CKS2	2	0	1.63524	0.911	0.526
SFN	8	1.27537e-269	1.94785	0.667	0.21		KIF4A	2	0	1.63117	0.376	0.04
CRIP1	8	1.41747e-230	1.94374	0.748	0.309		RAD51AP1	2	0	1.63102	0.327	0.027
CDCA5	4	0	1.9414	0.27	0.011		CENPW	2	0	1.62888	0.667	0.165
KIF11	4	0	1.93009	0.286	0.017		CDCA3	6	1.57426e-220	1.62438	0.349	0.083
IQGAP3	4	0	1.92799	0.251	0.01		CCNA2	6	9.80338e-230	1.62106	0.388	0.097
WNT7A	8	2.60823e-281	1.927	0.553	0.139		CDCA5	2	0	1.61558	0.279	0.017
BUB1	4	0	1.9251	0.287	0.017		GPRC5A	3	0	1.61409	0.292	0.051
CENPI	4	0	1.92208	0.296	0.019		POLQ	2	0	1.6138	0.314	0.017
HELLS	4	0	1.91847	0.505	0.101		FANCI	2	0	1.60571	0.422	0.049
RAD51AP1	4	0	1.91791	0.278	0.015		H2AFX	2	0	1.60542	0.478	0.099
MAD2L1	9	4.07842e-129	1.90924	0.415	0.083		AC083862.3	4	0.000371511	1.6042	0.176	0.265
CDCA3	9	5.97325e-155	1.90839	0.35	0.052		MKI67	6	0	1.60262	0.617	0.15
CCN2	3	0	1.90683	0.526	0.188		RPL26	7	5.91252e-231	1.59601	1	0.979
CEP55	9	7.36058e-137	1.90177	0.389	0.07		MALAT1	4	0	1.59508	1	0.998
SHCBP1	4	0	1.90117	0.261	0.01		CDT1	2	0	1.59094	0.332	0.039
ARHGAP11A	4	0	1.89415	0.297	0.024		NEIL3	2	0	1.58802	0.277	0.015
ARL6IP1	9	5.08921e-107	1.88645	0.9	0.543		NDC80	2	0	1.58673	0.301	0.021
MND1	4	0	1.88279	0.31	0.023		DNAJC9	2	0	1.58102	0.668	0.171
PBK	9	1.42788e-143	1.87169	0.354	0.057		ZNF367	2	0	1.57976	0.31	0.035
FANCA	4	0	1.8712	0.344	0.042		CLDN10	3	0	1.57535	0.295	0.071
H2AFX	4	0	1.85968	0.475	0.108		NCAPG2	2	0	1.57199	0.367	0.042
HLA-DMB	8	1.1725e-217	1.84045	0.318	0.058		CENPA	6	7.47362e-199	1.56977	0.408	0.116
SKA3	4	0	1.83923	0.252	0.012		PTPRK	4	1.38274e-78	1.56893	0.569	0.711
CENPP	4	0	1.83777	0.368	0.051		CDKN3	2	0	1.56766	0.469	0.101
LAMA3	8	5.20131e-125	1.83452	0.659	0.36		SNHG3	6	6.18326e-168	1.56686	0.569	0.258
PRR11	4	0	1.83345	0.429	0.084		GMNN	2	0	1.56677	0.58	0.132
BARD1	4	0	1.83228	0.349	0.044		CENPW	6	6.06952e-265	1.56518	0.64	0.232
LINC02532	1	0	1.83221	0.481	0.233		N4BP2L2	4	1.06479e-22	1.56154	0.492	0.655
DEPDC1B	4	0	1.82898	0.29	0.026		KANSL1	4	0.00540275	1.56107	0.415	0.567
TUBB4B	9	7.37988e-96	1.82523	0.918	0.642		THUMPD3-AS1	4	0.00048916	1.55912	0.228	0.351
UHRF1	4	0	1.82431	0.312	0.035		BARD1	2	0	1.55825	0.405	0.059
KIF20B	9	2.04254e-112	1.82345	0.471	0.116		DEPDC1	6	2.25119e-174	1.55824	0.309	0.079
C21orf58	4	0	1.82272	0.287	0.024		CENPF	2	0	1.55501	0.618	0.139
CKAP2	4	0	1.81893	0.499	0.123		RP1	3	0	1.55447	0.409	0.104
CCDC18	4	0	1.81436	0.561	0.128		NTM	4	9.15298e-07	1.5539	0.297	0.311
APOL1	8	2.35934e-206	1.81233	0.689	0.268		CDC20	2	0	1.55301	0.442	0.09
CHST11	8	8.64244e-219	1.80562	0.796	0.38		MCM7	2	0	1.54908	0.573	0.131
TNNT1	8	0	1.80291	0.408	0.066		LAMA4	3	0	1.54759	0.325	0.074
LMNB1	4	0	1.80139	0.367	0.048		BRCA1	2	0	1.54634	0.441	0.061
TCF19	4	0	1.80053	0.272	0.023		FANCA	2	0	1.54601	0.357	0.047
NCAPG2	4	0	1.79624	0.305	0.032		ANPEP	3	0	1.54369	0.827	0.415
CHAF1A	4	0	1.79184	0.311	0.041		CENPI	2	0	1.54367	0.283	0.021
GTSE1	9	1.24661e-121	1.79001	0.375	0.071		MT-ATP6	4	0	1.54316	0.814	0.956
EPHA4	8	4.1452e-227	1.78376	0.434	0.1		RBBP8	3	0	1.54015	0.495	0.211
PADI2	8	2.45246e-184	1.77986	0.386	0.094		EXT1	4	3.24429e-121	1.53955	0.631	0.77
GMNN	4	0	1.77924	0.489	0.099		CKAP2L	2	0	1.53852	0.266	0.016
CLU	8	3.6532e-169	1.77847	0.659	0.263		SHCBP1	2	0	1.53446	0.286	0.021
DEPDC1	9	3.74457e-121	1.77798	0.296	0.046		GTSE1	6	1.43764e-214	1.53285	0.406	0.109
RBBP8	8	3.66214e-114	1.77046	0.527	0.224		USP1	2	0	1.52717	0.607	0.15
TYMS	4	0	1.76805	0.722	0.233		ADAM19	3	0	1.5235	0.44	0.124
THBS1	8	5.40743e-162	1.75834	0.558	0.212		DHFR	2	0	1.52199	0.582	0.15
DHFR	4	0	1.75531	0.57	0.147		ASPM	6	3.75363e-277	1.52029	0.474	0.119
BBOX1-AS1	7	0	1.75153	0.317	0.03		ARHGAP11A	2	0	1.51808	0.323	0.033
CYP1B1	1	0	1.75099	0.409	0.174		TCF12	4	3.03446e-29	1.51488	0.502	0.661
TAGLN	3	0	1.74703	0.689	0.357		HIST1H1C	2	0	1.51237	0.444	0.146
CENPW	9	3.05183e-103	1.74552	0.536	0.159		TCF19	2	0	1.50825	0.275	0.026
DNAJC9	4	0	1.74304	0.59	0.152		KIF11	2	0	1.50294	0.314	0.028
MCM3	4	0	1.74044	0.398	0.078		BIRC5	2	0	1.5005	0.598	0.15
ABTB2	5	0.000968989	1.73099	0.354	0.38		SGO2	2	0	1.50031	0.344	0.047
SIM2	8	1.22603e-220	1.72708	0.347	0.066		CIT	2	0	1.49997	0.374	0.043
CDT1	4	0	1.72582	0.268	0.024		RBMS3	4	9.07953e-09	1.49849	0.435	0.571
HDAC9	5	2.05763e-09	1.72481	0.361	0.357		CENPP	2	0	1.49661	0.366	0.048
SGO2	9	1.19564e-76	1.72171	0.324	0.078		FTX	4	1.29885e-50	1.49054	0.536	0.678
GJA1	3	0	1.72144	0.617	0.192		LRBA	4	1.06809e-11	1.48727	0.452	0.604
STIL	4	0	1.72009	0.295	0.036		CENPN	2	0	1.48709	0.468	0.084
CIP2A	4	0	1.70539	0.292	0.033		MND1	2	0	1.48139	0.325	0.033
PTTG1	4	0	1.70461	0.716	0.302		MCM4	2	0	1.47833	0.36	0.06
TMPO	4	0	1.70294	0.596	0.158		ARHGAP11B	2	0	1.47787	0.397	0.048
KNSTRN	4	0	1.70263	0.31	0.049		SKA3	2	0	1.47726	0.267	0.021
MIS18BP1	4	0	1.70107	0.504	0.118		HMMR	2	0	1.47095	0.337	0.046
CCL2	8	1.4949e-113	1.69526	0.403	0.137		LINC01116	3	0	1.46774	0.552	0.181
SERPINE1	5	2.02511e-32	1.69315	0.622	0.647		RPS24	7	2.315e-196	1.46663	0.998	0.958
H2AFZ	4	0	1.68687	0.994	0.816		MCM3	2	0	1.46454	0.482	0.108
NTM	3	0	1.68541	0.666	0.239		SEMA3C	4	2.58522e-61	1.46372	0.572	0.711
UBE2S	9	1.90378e-102	1.68408	0.62	0.212		SLCO2B1	4	1.62196e-09	1.45974	0.454	0.581
MIR31HG	8	6.66657e-191	1.67706	0.833	0.498		LMNB1	2	0	1.45743	0.439	0.072
CCNB2	4	0	1.67684	0.271	0.035		KIF4A	6	1.44436e-192	1.45678	0.338	0.086
SPC24	4	0	1.67453	0.254	0.025		FBXO32	3	0	1.45324	0.357	0.131
PCNA	4	0	1.66463	0.579	0.185		EXOC4	4	0.0318166	1.45208	0.42	0.583
AC007319.1	7	0	1.66303	0.698	0.195		DLGAP5	2	0	1.4512	0.355	0.054
HAUS8	4	0	1.66126	0.278	0.031		RASAL2	4	2.56774e-22	1.44961	0.491	0.639
HMGB3	9	5.27788e-99	1.66079	0.576	0.184		NCALD	4	0.000852014	1.44907	0.216	0.324
DNMT1	4	0	1.65859	0.613	0.176		BUB1	2	0	1.44723	0.344	0.039
AC090015.1	7	0	1.65813	0.276	0.025		RACGAP1	2	0	1.44569	0.35	0.053
SMC4	9	6.30784e-103	1.65659	0.585	0.183		FEZ2	4	5.54835e-05	1.44486	0.293	0.467
TAGLN	10	0.000150196	1.65097	0.45	0.398		SSH2	4	2.80131e-33	1.44291	0.518	0.684
GINS1	4	0	1.64668	0.285	0.038		APCDD1L-DT	4	1.68854e-09	1.44238	0.167	0.269
USP1	4	0	1.64162	0.55	0.145		SUPT3H	4	6.04094e-06	1.44151	0.438	0.594
DBF4	4	0	1.64027	0.354	0.066		ARHGEF28	4	0.00016781	1.44089	0.444	0.617
ATAD5	4	0	1.64021	0.281	0.03		HMGA2	4	6.39927e-93	1.44038	0.627	0.717
SNHG3	9	1.14626e-54	1.63772	0.471	0.186		KIF15	2	0	1.43549	0.253	0.017
PPM1H	3	0	1.63323	0.337	0.062		KIF20B	2	0	1.43414	0.578	0.116
RACGAP1	4	0	1.62585	0.302	0.047		JMJD1C	4	7.24343e-52	1.42703	0.555	0.725
RPL39L	4	0	1.62465	0.539	0.147		DTYMK	6	1.76914e-254	1.42648	0.809	0.412
MCM4	4	0	1.62363	0.303	0.046		LAMA3	3	0	1.42105	0.571	0.273
EMP1	8	2.27481e-164	1.62345	0.323	0.073		MBD5	4	3.47012e-10	1.41911	0.458	0.622
TLL1	8	1.87208e-181	1.61133	0.618	0.231		TAGLN	7	3.54804e-07	1.4111	0.441	0.376
RPL22L1	10	5.54899e-48	1.60849	0.81	0.738		S100A10	7	1.0173e-171	1.41091	1	0.938
CENPH	4	0	1.59037	0.375	0.063		FUT8	4	8.62231e-05	1.41058	0.42	0.561
MMS22L	4	0	1.58975	0.367	0.076		H2AFZ	2	0	1.40887	0.999	0.844
SAMD12	8	4.13787e-187	1.58657	0.448	0.121		PDE4D	4	5.27847e-16	1.40789	0.485	0.618
PLAAT4	8	3.00911e-139	1.58284	0.783	0.465		ZBTB20	4	4.22409e-217	1.40686	0.711	0.855
NTN4	3	0	1.58101	0.38	0.106		UGDH	3	0	1.40664	0.724	0.359
DTYMK	9	7.06369e-82	1.58099	0.704	0.32		DEPDC1B	2	0	1.40291	0.356	0.054
MCM7	4	0	1.58031	0.427	0.106		DIAPH3	4	1.039e-12	1.40134	0.476	0.626
VRK1	4	0	1.57566	0.376	0.073		STIL	2	0	1.39936	0.329	0.042
CENPA	9	7.74874e-78	1.56795	0.35	0.086		TUBA1B	6	0	1.39856	1	0.922
DTYMK	4	0	1.56644	0.727	0.273		PEAK1	4	0.00197825	1.39761	0.181	0.269
RP1	8	1.13515e-165	1.55164	0.504	0.165		HAUS8	2	0	1.39748	0.328	0.042
KNSTRN	9	2.73204e-64	1.55041	0.301	0.076		SIM2	3	0	1.39303	0.303	0.061
DDIT4	9	3.94331e-48	1.54672	0.608	0.302		INTS6	4	6.7773e-05	1.39285	0.199	0.302
KIF4A	9	4.45034e-85	1.54653	0.287	0.057		SIPA1L3	4	1.89296e-41	1.39273	0.549	0.715
PARPBP	4	0	1.54145	0.272	0.037		TUBB4B	6	0	1.39181	0.961	0.735
SLC3A1	7	6.34584e-228	1.53606	0.422	0.101		ANP32E	6	3.97399e-207	1.38965	0.667	0.303
DDX39A	9	5.45584e-79	1.53465	0.473	0.146		SH3D19	4	3.35045e-05	1.38929	0.166	0.252
RBL1	4	0	1.52796	0.32	0.055		MAML2	4	2.28723e-248	1.38895	0.755	0.862
UGDH	8	2.10144e-136	1.52773	0.655	0.323		COG5	4	0.00372659	1.3878	0.206	0.309
DLGAP1	5	0.0114781	1.52295	0.405	0.454		SAMD4A	4	7.47331e-09	1.38688	0.453	0.602
EZH2	4	0	1.52079	0.39	0.086		HMGB1	6	0	1.38507	1	0.911
AP001347.1	4	0	1.51327	0.356	0.073		MT-ND2	4	1.15374e-208	1.38495	0.759	0.94
CENPN	9	3.62183e-72	1.51259	0.371	0.1		CDCA4	2	0	1.38229	0.477	0.109
CHRM3	1	0	1.51256	0.403	0.228		SPC24	2	0	1.38208	0.331	0.05
DLG1	5	2.74404e-31	1.51204	0.615	0.743		JAZF1	4	0.000262501	1.38112	0.175	0.262
SIPA1L3	5	3.86579e-70	1.5105	0.68	0.743		UBE2E2	4	4.29265e-30	1.38097	0.53	0.728
NTM	8	1.26059e-144	1.49796	0.629	0.283		ARL17B	4	4.47139e-05	1.37997	0.182	0.277
CBLB	1	0	1.49653	0.431	0.262		TMEM178B	4	4.1163e-20	1.37698	0.49	0.639
AC079352.1	1	0	1.49495	0.874	0.633		TINAG	4	1.7227e-06	1.37674	0.287	0.467
TUBB4B	4	0	1.49412	0.941	0.608		H2AFZ	6	0	1.37657	0.999	0.864
ZPLD1	3	0	1.48748	0.57	0.283		LAMC2	4	0.000185498	1.37414	0.441	0.557
SMC2	4	0	1.48388	0.46	0.118		ATAD5	2	0	1.37373	0.323	0.039
ARHGAP24	8	1.88249e-105	1.4818	0.305	0.089		FILIP1L	4	2.1799e-06	1.36763	0.244	0.384
LINC00923	7	1.30974e-268	1.4781	0.281	0.042		CIP2A	2	0	1.36692	0.347	0.047
PLXNA2	8	4.96574e-160	1.47623	0.279	0.057		VRK1	2	0	1.36659	0.483	0.099
SGIP1	3	0	1.47569	0.459	0.14		RAD21	6	8.73022e-201	1.36606	0.712	0.36
CDCA4	4	0	1.47444	0.372	0.087		SPG11	4	7.8426e-06	1.36564	0.193	0.296
SEC14L2	8	3.26235e-159	1.4732	0.576	0.215		MRTFA	4	0.0286411	1.36472	0.269	0.413
AC013652.1	8	1.18374e-180	1.47183	0.422	0.108		SMG6	4	4.07983e-08	1.36074	0.206	0.329
ADAM19	8	2.52448e-144	1.4623	0.481	0.164		EPHA4	3	0	1.36071	0.34	0.078
TMEM106C	4	0	1.46023	0.558	0.17		VWA8	4	5.67023e-07	1.3559	0.176	0.275
CENPM	9	2.02541e-56	1.4599	0.34	0.102		PPP3CC	4	4.34006e-08	1.35579	0.176	0.278
SYT14	3	0	1.45953	0.283	0.048		CCNB1	2	0	1.35554	0.457	0.124
RTKN2	4	0	1.45792	0.35	0.076		RPL22L1	7	1.55602e-39	1.35553	0.749	0.687
FAM111A	4	0	1.45608	0.325	0.071		IMMP2L	4	4.47727e-06	1.35452	0.461	0.64
HMGN2	9	5.60223e-91	1.45279	0.897	0.587		MMS22L	2	0	1.35436	0.4	0.077
ANP32E	9	5.98587e-63	1.44822	0.559	0.228		DDX39A	6	4.29256e-156	1.3524	0.527	0.224
RFC4	4	0	1.43822	0.269	0.048		RPL36A	7	8.88502e-180	1.35081	1	0.956
MCM5	4	0	1.43634	0.279	0.053		MT-CYB	4	3.52572e-250	1.35004	0.796	0.958
CASC15	5	1.92466e-16	1.43071	0.521	0.58		GLIS3	4	1.13485e-90	1.34961	0.629	0.804
KPNA2	9	2.48155e-61	1.43063	0.517	0.201		MCM5	2	0	1.34828	0.343	0.071
SMC2	9	1.68685e-59	1.42587	0.441	0.153		DTYMK	2	0	1.34223	0.819	0.349
DUT	4	0	1.41947	0.875	0.473		TANC1	4	1.61141e-06	1.34221	0.184	0.285
ACTB	10	4.13227e-105	1.41831	0.997	0.98		CENPN	6	1.22593e-138	1.3417	0.389	0.137
CLEC4E	3	0	1.41419	0.501	0.178		BUB1	6	1.48888e-153	1.34117	0.299	0.081
DEK	4	0	1.41409	0.945	0.561		ZFAND3	4	1.68786e-26	1.33892	0.521	0.722
CAMK1D	3	0	1.41117	0.545	0.177		PARD3	4	0	1.3367	0.807	0.899
PROM1	3	0	1.40788	0.252	0.041		FAM13B	4	1.56278e-05	1.33623	0.176	0.269
DHRS3	8	2.76959e-128	1.40558	0.507	0.19		IQGAP3	2	0	1.33475	0.271	0.025
SCLT1	4	0	1.40506	0.509	0.169		CCDC18	2	0	1.33293	0.548	0.119
CASC19	8	4.6782e-130	1.40314	0.414	0.131		CDH13	4	6.95909e-127	1.33243	0.675	0.804
HMGB1	9	3.20662e-119	1.40045	0.993	0.904		ASB3	4	6.04019e-06	1.33114	0.169	0.258
RRM1	4	0	1.39716	0.423	0.111		SKAP1	4	0.0152837	1.33041	0.251	0.381
RFC2	4	0	1.39429	0.305	0.065		GINS1	2	0	1.32986	0.33	0.047
TACC3	9	4.13416e-63	1.38815	0.317	0.083		RIC1	4	2.95079e-06	1.32558	0.168	0.259
MYL12B	10	1.72816e-75	1.38296	0.92	0.905		TRIP13	2	0	1.3252	0.293	0.038
H2AFZ	9	2.81335e-104	1.3822	0.981	0.834		RBL1	2	0	1.32493	0.361	0.061
LTB	3	9.54592e-244	1.37983	0.408	0.19		CKAP2	2	0	1.32327	0.516	0.137
CKAP2	9	1.7512e-35	1.37812	0.387	0.163		AL050309.1	4	0.000167539	1.32322	0.17	0.254
MBOAT2	8	1.39342e-119	1.37437	0.585	0.257		CLASP2	4	1.32398e-05	1.32268	0.181	0.277
PRIM2	4	0	1.37134	0.51	0.164		BRAF	4	1.08845e-05	1.32221	0.241	0.378
LMNB2	4	0	1.36828	0.375	0.1		RBMS2	4	2.40682e-08	1.32126	0.246	0.398
CTSD	8	6.36505e-117	1.36508	0.781	0.444		TMPO	2	0	1.31935	0.662	0.211
RPL21	6	0	1.3588	0.989	0.992		G0S2	3	2.45326e-236	1.3188	0.452	0.218
CST6	8	1.97265e-73	1.35567	0.263	0.084		RAPGEF6	4	2.25083e-05	1.31846	0.203	0.311
DCN	1	0	1.35541	0.658	0.478		KNSTRN	2	0	1.31818	0.298	0.052
FERMT1	8	2.41041e-100	1.35506	0.298	0.088		PSD3	4	4.58594e-30	1.31777	0.534	0.725
AL353576.1	7	1.8702e-199	1.35398	0.663	0.26		TNFRSF10B	4	4.91594e-06	1.31711	0.216	0.334
GDF15	1	8.66597e-251	1.35303	0.477	0.331		RPL31	7	1.94138e-185	1.31646	1	0.966
EXOSC8	9	1.54611e-55	1.35066	0.471	0.175		SMYD3	4	0.000106216	1.31516	0.459	0.646
TACSTD2	8	2.78629e-126	1.34838	0.372	0.109		TMEM106C	2	0	1.31458	0.569	0.163
ANLN	9	3.38172e-57	1.34651	0.305	0.082		FANCD2	2	0	1.31408	0.287	0.035
CRYM	8	1.69716e-93	1.34362	0.303	0.095		MLLT10	4	0.00062909	1.31296	0.275	0.433
MASTL	4	0	1.33719	0.273	0.058		RPL17	7	4.21965e-210	1.31217	1	0.977
FAM155A	3	0	1.33664	0.892	0.475		KIF18A	2	0	1.31067	0.281	0.034
TUBA1B	9	5.47969e-95	1.33571	0.986	0.892		CST6	3	0	1.30974	0.28	0.081
RPL31	6	0	1.33511	0.976	0.989		GPHN	4	0.000314321	1.30897	0.262	0.409
HIVEP3	8	3.78e-139	1.33275	0.807	0.513		ATG7	4	5.52828e-08	1.30782	0.239	0.384
PHF19	4	0	1.33238	0.426	0.13		NBEA	4	0.00283592	1.30725	0.266	0.409
SMC1A	4	0	1.33123	0.65	0.251		SVIL	4	1.51916e-48	1.30681	0.566	0.73
MIS18A	4	0	1.33083	0.319	0.072		TTC19	4	1.82726e-13	1.30611	0.204	0.345
RANBP1	4	0	1.33074	0.903	0.523		RRM1	2	0	1.3044	0.504	0.122
KCNJ16	8	5.23155e-150	1.32985	0.74	0.362		RFC2	2	0	1.30293	0.416	0.094
PSME1	10	4.74763e-27	1.32637	0.713	0.69		PTPRJ	4	3.36714e-17	1.3026	0.501	0.678
NCAPD3	4	0	1.32571	0.251	0.047		SAA2	0	3.2789e-70	1.30075	0.372	0.316
TMEM178B	5	7.32214e-20	1.32279	0.559	0.651		PTK2	4	3.85326e-20	1.29996	0.516	0.72
LMNB1	9	1.24591e-41	1.32262	0.27	0.082		CXCL8	3	6.64984e-126	1.2997	0.265	0.124
LIG1	4	0	1.32177	0.271	0.059		SLC35F3	4	8.80751e-43	1.29811	0.553	0.713
DPP4	8	9.97959e-138	1.32059	0.607	0.248		CCDC66	4	7.90318e-06	1.29731	0.208	0.322
DENND2A	8	1.71003e-155	1.31887	0.686	0.294		VPS13B	4	3.44366e-05	1.295	0.254	0.4
NSD2	4	0	1.31251	0.825	0.418		FOXJ3	4	1.64977e-08	1.29483	0.17	0.271
TEX2	8	3.53491e-91	1.31153	0.29	0.089		VEZT	4	0.0212373	1.29334	0.305	0.479
RANBP1	10	1.45397e-11	1.30976	0.581	0.566		GPATCH8	4	0.00526046	1.29211	0.3	0.477
NEGR1	3	0	1.30536	0.551	0.24		VTI1A	4	0.000379204	1.29206	0.239	0.367
ADAMTS9-AS2	1	0	1.3051	0.77	0.539		LINC01473	4	0.00225221	1.29137	0.203	0.301
YBX1	10	5.71055e-91	1.30294	0.997	0.966		DNMT1	2	0	1.29091	0.653	0.196
SPDL1	4	0	1.29904	0.505	0.17		DST	4	1.3065e-27	1.29048	0.532	0.732
ANXA1	8	1.83752e-135	1.29628	0.614	0.254		AC118549.1	4	4.64058e-06	1.29015	0.263	0.421
CRISPLD2	3	0	1.29318	0.297	0.094		KIF20B	6	2.85378e-178	1.28985	0.498	0.179
SCIN	8	3.819e-99	1.2903	0.339	0.108		BMPR1B	4	2.79884e-05	1.28985	0.173	0.264
IGFBP6	8	1.79773e-134	1.2901	0.83	0.509		BICC1	4	0	1.28688	0.893	0.951
RAD21	9	1.9425e-59	1.28834	0.66	0.324		AC006001.2	4	9.18695e-11	1.28551	0.152	0.25
RPL36A	6	0	1.288	0.975	0.987		MMP7	3	2.14934e-244	1.28504	0.314	0.118
CYTH1	8	1.76297e-105	1.28473	0.456	0.176		KANK1	4	0.00359812	1.28438	0.248	0.378
AC004982.2	8	3.01901e-119	1.28143	0.398	0.129		INVS	4	3.46317e-08	1.28419	0.194	0.309
KIF22	4	0	1.28049	0.425	0.128		CSNK1G1	4	9.65979e-10	1.28395	0.206	0.334
MT-ND3	5	0.000251797	1.27819	0.754	0.976		CLOCK	4	6.11954e-10	1.28353	0.201	0.326
FOXP2	3	0	1.27692	0.391	0.099		DPP4	3	0	1.28339	0.522	0.2
PMEPA1	8	1.9797e-108	1.27603	0.773	0.516		UQCRB	7	5.70915e-73	1.28337	0.873	0.8
SERPINB7	7	1.91649e-189	1.27541	0.749	0.339		GPATCH2	4	1.54647e-10	1.2812	0.161	0.264
LAD1	8	7.91561e-108	1.27539	0.406	0.139		RPL12	7	1.48448e-199	1.28008	1	0.98
TK1	9	8.16114e-50	1.27526	0.38	0.127		ROR1	4	0.00277928	1.27973	0.208	0.311
XKR4	5	1.04227e-07	1.27225	0.479	0.542		MIR31HG	3	0	1.27898	0.763	0.387
OOEP	6	9.21646e-28	1.27155	0.431	0.388		CENPM	6	4.95228e-144	1.27895	0.458	0.176
NCALD	8	2.07548e-87	1.27153	0.519	0.247		AKAP9	4	5.75975e-05	1.27895	0.285	0.456
SNX29	1	0	1.26838	0.642	0.474		SLC22A3	3	0	1.27865	0.387	0.107
TEX30	4	0	1.26803	0.5	0.168		C11orf80	4	0.00113173	1.27827	0.284	0.448
RPL38	6	0	1.26584	0.954	0.98		WDR76	2	0	1.27789	0.259	0.035
PPIA	10	3.48793e-96	1.26572	0.997	0.963		NSMCE2	4	1.28999e-05	1.27714	0.277	0.444
CKS1B	9	1.52257e-63	1.26496	0.744	0.387		ADNP	4	4.11995e-08	1.27702	0.254	0.412
LSAMP	3	0	1.26396	0.425	0.158		RPL39L	2	0	1.27678	0.507	0.134
PTCSC2	8	2.71979e-113	1.26317	0.314	0.089		EDIL3	4	0.0178037	1.27672	0.452	0.627
F3	8	4.61775e-85	1.26108	0.412	0.165		ATXN2	4	0.00011986	1.27602	0.279	0.445
PGP	4	0	1.26097	0.661	0.274		RFTN1	3	0	1.27569	0.527	0.202
ECT2	4	0	1.26029	0.514	0.191		MZT1	6	4.25394e-148	1.27398	0.548	0.249
YEATS4	4	0	1.25942	0.327	0.084		ST3GAL3	4	6.373e-14	1.27374	0.198	0.332
S100A11	6	0	1.25935	0.973	0.983		PACS1	4	3.13926e-11	1.27221	0.22	0.362
C5orf17	8	1.10917e-179	1.25913	0.485	0.134		PRR11	2	0	1.27184	0.38	0.074
DENND2A	3	0	1.25888	0.629	0.258		ITPR2	4	6.46886e-05	1.27177	0.203	0.309
AL354953.1	8	1.27686e-113	1.25715	0.267	0.067		DOK5	3	0	1.27083	0.319	0.088
HIST1H1C	4	9.99753e-294	1.25603	0.339	0.119		S100A11	7	1.14823e-168	1.2705	1	0.966
TM4SF18	7	1.31393e-160	1.25456	0.585	0.224		C21orf58	2	0	1.26991	0.259	0.027
GPSM2	4	0	1.25383	0.341	0.097		ARID2	4	3.33002e-06	1.26914	0.178	0.275
HMGN2	4	0	1.2538	0.902	0.551		ASCC3	4	0.00192709	1.26909	0.284	0.444
TRIM59	4	0	1.248	0.402	0.13		TRPS1	4	0.000415726	1.26729	0.253	0.391
SNRPD2	10	1.77483e-45	1.24076	0.841	0.855		NTNG1	4	2.73607e-30	1.26385	0.546	0.737
RPL39	6	0	1.23468	0.987	0.99		LINC02615	4	0.000689004	1.26291	0.186	0.275
RPL12	6	0	1.23315	0.994	0.993		APOL1	3	0	1.26256	0.591	0.236
DIAPH3	4	0	1.23179	0.942	0.569		NLGN1	4	7.61075e-14	1.26216	0.179	0.299
RRM2	9	6.73051e-56	1.22929	0.413	0.135		MAPK10	4	1.86146e-07	1.26021	0.242	0.386
UBE2E2	5	2.18845e-10	1.22559	0.553	0.719		FERMT1	3	0	1.25992	0.276	0.074
SLC2A9	7	1.61899e-145	1.22412	0.417	0.134		C19orf48	2	0	1.25898	0.519	0.151
AC138305.1	8	1.00756e-95	1.22353	0.314	0.097		SPIDR	4	4.23581e-10	1.25768	0.232	0.38
LSM4	10	1.32558e-10	1.22208	0.595	0.631		NCOA3	4	1.41747e-14	1.25759	0.182	0.309
UCHL1	3	0	1.22208	0.741	0.366		ANO10	4	1.33625e-10	1.25721	0.196	0.321
TNFAIP3	8	6.84995e-55	1.22182	0.251	0.092		SMC4	6	3.17474e-177	1.25649	0.562	0.223
LINC01508	3	0	1.22046	0.821	0.483		PALLD	4	6.94977e-12	1.25624	0.236	0.393
TUBA1B	4	0	1.21917	0.999	0.88		LRCH3	4	1.17249e-08	1.256	0.231	0.373
BCL2L12	9	6.04777e-42	1.21758	0.375	0.139		RAPGEF2	4	6.15124e-06	1.25599	0.178	0.273
PTPRJ	5	1.78199e-27	1.21616	0.609	0.715		RPL22	7	3.6831e-140	1.25565	0.985	0.921
CXCL6	3	1.70474e-253	1.21449	0.26	0.087		TTC28	4	0.000475692	1.2552	0.294	0.465
CLDN1	3	0	1.21256	0.758	0.395		SLMAP	4	1.85171e-05	1.25492	0.296	0.48
CCDC34	4	0	1.21236	0.363	0.102		OXR1	4	1.44357e-48	1.25475	0.593	0.776
NDC1	4	0	1.21195	0.284	0.071		CENPH	2	0	1.25454	0.453	0.1
WDHD1	4	0	1.21038	0.262	0.061		RFX7	4	5.31431e-05	1.25449	0.194	0.295
COL7A1	8	4.71095e-105	1.20922	0.462	0.179		KLHL13	4	0.00204615	1.25445	0.26	0.399
GREM1	7	1.08041e-148	1.20918	0.659	0.292		FOXP1	4	9.22256e-85	1.25407	0.623	0.825
ADAMTS5	3	0	1.20918	0.439	0.154		ETV6	4	0.0144758	1.25345	0.294	0.457
LIMCH1	8	6.49278e-112	1.20756	0.57	0.245		PLCB4	4	9.52544e-244	1.25324	0.827	0.886
NFAT5	5	0.0174485	1.20496	0.501	0.654		DIP2B	4	1.39084e-09	1.25264	0.257	0.422
AL355916.1	7	3.77765e-91	1.20261	0.426	0.178		VMP1	4	2.13567e-28	1.25232	0.557	0.779
HNRNPAB	4	0	1.20232	0.784	0.394		LAMA3	4	7.45671e-20	1.25159	0.176	0.311
CXCL1	8	8.66685e-46	1.20177	0.474	0.274		PARP8	4	3.06702e-05	1.25118	0.174	0.264
TRIM22	8	2.48079e-98	1.20086	0.414	0.154		MIS18BP1	2	0	1.25041	0.511	0.13
PSME1	6	1.49293e-98	1.20057	0.701	0.69		HIVEP2	4	5.0444e-05	1.24824	0.229	0.352
BANF1	10	3.14422e-09	1.19934	0.581	0.612		PHF19	6	1.47208e-109	1.24744	0.396	0.162
FAM155A	5	1.0519e-09	1.19878	0.487	0.528		DUT	2	0	1.24647	0.933	0.539
LRATD2	8	1.03994e-82	1.19767	0.313	0.106		LIG1	2	0	1.2461	0.323	0.056
SRSF7	4	0	1.1957	0.76	0.367		RPL39	7	4.35859e-183	1.24562	1	0.963
S100A11	10	1.53734e-116	1.19499	1	0.982		SERPINE2	3	0	1.24537	0.935	0.664
S100A10	6	0	1.19486	0.948	0.973		RPL34	7	4.21981e-203	1.24496	1	0.987
SEMA3A	8	6.74964e-87	1.19299	0.573	0.291		SOS1	4	1.15059e-09	1.24481	0.219	0.355
SAMD4A	5	3.43493e-09	1.19219	0.53	0.637		NUF2	6	5.96271e-140	1.24362	0.32	0.095
RPSA	10	1.30613e-104	1.1914	1	0.983		FNDC3B	4	1.51847e-46	1.24313	0.572	0.772
SGPP2	8	4.51121e-92	1.19011	0.532	0.245		BCL2L12	6	3.51179e-111	1.24199	0.434	0.189
POLR3K	4	0	1.18563	0.326	0.095		HIGD1A	7	9.33036e-13	1.23905	0.5	0.465
STMN1	4	0	1.18514	0.952	0.686		TRIO	4	6.70875e-102	1.23824	0.633	0.809
MYL12A	10	1.031e-52	1.18332	0.917	0.921		DSN1	2	0	1.23798	0.267	0.043
KLF5	8	1.57374e-82	1.18322	0.36	0.132		DBF4	2	0	1.23635	0.336	0.064
RPL26	6	0	1.18274	0.994	0.992		UBR2	4	5.80469e-10	1.23514	0.172	0.279
NUDT1	9	2.07168e-45	1.18137	0.424	0.161		SMURF2	4	2.84869e-09	1.23048	0.237	0.383
ANXA5	10	3.02292e-28	1.17893	0.775	0.801		MASTL	2	0	1.22904	0.305	0.05
NASP	4	0	1.17875	0.654	0.267		EZH2	2	0	1.2281	0.419	0.091
LINC01572	4	0	1.17856	0.572	0.22		HERC4	4	0.0070195	1.22774	0.315	0.502
NME2	10	5.70573e-101	1.17813	1	0.969		SCAF8	4	3.04819e-10	1.2275	0.196	0.319
RAN	9	2.46531e-97	1.17721	0.979	0.808		BAZ2B	4	2.73065e-05	1.22547	0.265	0.418
CDH13	5	2.55514e-68	1.17657	0.749	0.836		PRH1	4	3.92803e-11	1.22444	0.153	0.252
POLD3	4	0	1.17545	0.29	0.075		CBFA2T2	4	3.98277e-12	1.22399	0.155	0.258
BCL2L12	4	0	1.17514	0.376	0.112		NUMB	4	0.0262704	1.2239	0.336	0.544
NEAT1	1	0	1.17371	0.998	0.934		SLC16A1-AS1	4	1.46918e-17	1.22351	0.164	0.288
JPT1	9	1.55676e-75	1.17339	0.925	0.679		FBXL17	4	8.84537e-07	1.22335	0.218	0.341
RPL37A	6	0	1.17083	0.986	0.991		CDR2	4	4.89624e-16	1.22242	0.216	0.373
HSP90AA1	10	1.03798e-36	1.17069	0.879	0.885		PADI2	3	0	1.22241	0.334	0.103
ZRANB3	4	0	1.17058	0.512	0.184		DEK	2	0	1.2219	0.951	0.545
STMN1	9	1.20456e-70	1.17002	0.916	0.714		SIK3	4	4.84376e-08	1.22129	0.218	0.345
TTF2	4	0	1.16858	0.31	0.089		RPS25	7	2.37058e-179	1.21971	1	0.963
HSPB2	7	5.83588e-142	1.1667	0.437	0.144		PDGFC	4	2.10196e-39	1.21956	0.563	0.769
TXN	10	4.18581e-59	1.16565	0.945	0.924		AC083837.1	4	2.65694e-06	1.2189	0.164	0.252
PHF19	9	4.46131e-36	1.16191	0.387	0.161		FGD4	4	1.23888e-07	1.2181	0.291	0.48
HNRNPH3	9	2.26087e-56	1.16182	0.76	0.423		STMN1	6	0	1.21807	0.998	0.809
RPA3	4	0	1.16133	0.767	0.366		ASH1L	4	0.00282248	1.2179	0.333	0.539
HMGB3	4	0	1.15815	0.445	0.156		STXBP5	4	1.53626e-07	1.21782	0.193	0.304
RPL37	6	0	1.15644	0.977	0.986		PRICKLE1	4	4.44964e-23	1.21738	0.54	0.72
LINC01320	1	0	1.15272	0.859	0.701		BCKDHB	4	1.892e-06	1.21701	0.171	0.265
ACAT2	4	0	1.15179	0.718	0.326		SMURF1	4	1.07025e-12	1.21656	0.211	0.354
SERPINE2	7	1.16859e-175	1.15119	0.956	0.69		RPS27	7	2.7088e-163	1.21615	1	0.977
G0S2	8	1.05119e-79	1.15103	0.435	0.184		GMDS-DT	4	1.52618e-06	1.21573	0.229	0.361
CAMK2N1	8	1.18632e-123	1.14972	0.859	0.569		MIS18A	2	0	1.21559	0.418	0.098
PARP1	4	0	1.14924	0.762	0.377		RPL6	7	2.53266e-185	1.21503	1	0.957
MATN2	7	2.3589e-113	1.14915	0.26	0.07		C20orf194	4	1.20872e-14	1.21495	0.211	0.357
CASK	5	0.00107185	1.14738	0.506	0.639		TTC17	4	7.00525e-09	1.21294	0.25	0.408
RPL21	10	4.86119e-138	1.14738	1	0.992		GPC6	4	6.79893e-65	1.21273	0.61	0.787
CD59	8	1.48092e-240	1.14729	0.98	0.866		FBXW7	4	1.0492e-05	1.21257	0.241	0.378
MT1X	8	3.50387e-110	1.14488	0.786	0.471		LMNB2	2	0	1.21234	0.374	0.087
LINC02086	8	3.26368e-82	1.14435	0.399	0.158		PBRM1	4	6.3883e-13	1.21206	0.252	0.426
FABP5	4	0	1.14377	0.682	0.319		GLS	4	3.66577e-167	1.20969	0.735	0.88
RPLP0	10	2.35064e-119	1.14305	1	0.988		PDXDC1	4	8.99845e-17	1.20938	0.15	0.263
RPL22L1	6	1.65884e-70	1.14262	0.718	0.74		APOLD1	2	0	1.20657	0.284	0.054
HMGB1	4	0	1.14242	0.994	0.893		UBAP2	4	5.298e-10	1.20584	0.233	0.381
S100A10	10	2.00786e-87	1.14221	0.99	0.972		MAGI1	4	1.01023e-11	1.20571	0.215	0.356
CADM1	3	0	1.14076	0.35	0.103		NBAS	4	9.59377e-12	1.2054	0.196	0.324
PTCHD4	1	4.18999e-174	1.1406	0.377	0.254		TLL1	3	0	1.20499	0.506	0.173
RPL22	6	0	1.14026	0.954	0.978		PBX3	4	4.44784e-13	1.20431	0.174	0.291
SVIL	5	5.6983e-19	1.1397	0.609	0.743		TANC2	4	7.33168e-50	1.20373	0.592	0.791
CALM1	10	3.0314e-34	1.13907	0.827	0.837		KIF22	2	0	1.2026	0.508	0.143
POLA1	4	3.00097e-291	1.13744	0.283	0.088		CEP112	4	1.27786e-10	1.202	0.19	0.309
SKP1	10	4.11718e-40	1.13506	0.848	0.869		AFF1	4	9.95408e-18	1.20196	0.257	0.455
MZT1	9	1.33834e-38	1.13464	0.443	0.191		SNX14	4	1.20725e-11	1.20191	0.235	0.392
BUB3	4	0	1.13388	0.564	0.24		MYL9	7	8.75231e-05	1.20171	0.468	0.468
TMEM47	8	7.04615e-71	1.13346	0.453	0.206		CUX1	4	0.00885951	1.20136	0.349	0.575
TGFBR2	8	1.22829e-93	1.13322	0.734	0.436		CDC42BPA	4	0.000789796	1.20049	0.272	0.424
CASC15	3	0	1.13198	0.898	0.532		USP15	4	1.10379e-17	1.20031	0.193	0.338
ATRNL1	3	0	1.12941	0.398	0.141		C11orf49	4	1.8072e-20	1.19966	0.245	0.438
RNF26	9	2.05441e-22	1.12903	0.275	0.115		RPS6	7	1.27344e-198	1.19941	1	0.984
RPS8	6	0	1.12859	0.978	0.991		PCED1B	4	0.0011425	1.19864	0.302	0.475
NDRG1	1	1.12091e-292	1.1285	0.566	0.433		LARGE1	4	1.18497e-08	1.19708	0.175	0.276
KLHL24	1	1.07109e-141	1.12835	0.271	0.167		ZMYM2	4	0.0179514	1.19578	0.314	0.496
PREX2	1	0	1.12796	0.603	0.439		LHFPL3-AS2	3	0	1.19326	0.355	0.12
SSBP2	1	7.13897e-240	1.12654	0.449	0.316		AGO3	4	1.83578e-15	1.19317	0.17	0.293
C19orf48	4	0	1.12465	0.375	0.129		SS18	4	1.46204e-15	1.19302	0.169	0.289
HNRNPA2B1	9	6.88114e-75	1.12394	0.944	0.79		USP32	4	8.82395e-17	1.19265	0.204	0.354
RPS24	6	0	1.12253	0.988	0.989		DTNA	4	1.44324e-07	1.1916	0.208	0.328
CXCL14	7	2.09702e-137	1.12073	0.708	0.331		PITPNB	4	1.16286e-16	1.19148	0.218	0.376
CXCL14	1	1.34416e-156	1.12012	0.433	0.317		RPL38	7	8.0075e-130	1.19106	0.993	0.919
RPS28	6	0	1.12004	0.979	0.989		FNDC3A	4	4.3688e-05	1.19089	0.315	0.513
RPS25	6	0	1.11948	0.98	0.988		PKHD1	3	0	1.18994	0.524	0.181
KIF22	9	1.1317e-34	1.11921	0.387	0.159		AP001347.1	2	0	1.18988	0.321	0.06
MZT1	4	0	1.1192	0.442	0.163		UBR1	4	5.86883e-16	1.18977	0.157	0.273
IL32	10	1.99699e-40	1.11796	0.889	0.906		ANLN	6	2.17572e-153	1.18922	0.425	0.144
DPYD	1	1.0041e-168	1.11671	0.357	0.24		MT-CO3	4	7.04809e-257	1.18914	0.912	0.992
LINC01629	8	1.26473e-64	1.11661	0.336	0.133		LINC01111	4	2.94903e-07	1.18804	0.261	0.417
PXMP2	4	0	1.11629	0.492	0.186		RPL5	7	4.6252e-149	1.18784	0.995	0.95
RPS27	6	0	1.11626	0.996	0.992		OOEP	7	2.16871e-07	1.18742	0.466	0.457
TUBA1C	4	0	1.11439	0.911	0.656		CCDC57	4	9.55073e-17	1.18673	0.152	0.266
CD24	1	0	1.11421	0.98	0.917		MAP4K3	4	6.75585e-08	1.18588	0.222	0.353
SNHG29	6	1.59278e-292	1.11408	0.933	0.971		DGKH	4	0.000521264	1.18395	0.472	0.682
RPS6	10	2.04295e-139	1.11335	1	0.992		GRAMD2B	4	1.70816e-09	1.18274	0.232	0.374
PLIN2	1	4.91771e-158	1.11327	0.495	0.418		LRCH1	4	1.46342e-10	1.18217	0.243	0.401
CBX5	4	0	1.11213	0.802	0.427		YEATS4	2	0	1.18154	0.398	0.098
MGST1	7	3.62499e-128	1.11193	0.535	0.212		CEP85L	4	3.26143e-14	1.18121	0.177	0.298
TUBA1B	10	9.04721e-15	1.11176	0.796	0.894		TPST1	4	9.06706e-11	1.18067	0.204	0.331
CCDC80	7	1.23835e-125	1.11149	0.724	0.38		RRAD	6	5.84625e-70	1.18034	0.518	0.304
SCEL	0	0	1.11108	0.712	0.363		MT-ND4	4	1.14678e-220	1.1788	0.841	0.985
TOP2A	9	1.15017e-52	1.11085	0.333	0.095		WNT7A	3	0	1.17825	0.539	0.216
AKR1B1	10	1.02891e-22	1.10926	0.779	0.814		MECOM	4	0.000194621	1.17756	0.23	0.346
MYO1E	5	1.13648e-35	1.10858	0.665	0.802		LRR1	2	0	1.17745	0.297	0.059
MACC1	3	0	1.10842	0.256	0.075		ANGPTL4	3	1.09719e-194	1.17537	0.33	0.146
NUDT1	4	0	1.10747	0.404	0.134		TIMP1	3	0	1.17452	0.988	0.86
CENPX	4	0	1.1063	0.683	0.325		KLF12	4	3.50665e-13	1.17436	0.193	0.323
RPS3A	10	2.87167e-127	1.10532	1	0.988		PAN3	4	0.000310595	1.17418	0.322	0.522
SELENOM	8	6.55003e-95	1.10474	0.602	0.295		MTHFD1L	4	4.4412e-09	1.17364	0.292	0.483
PAPSS2	8	4.70013e-71	1.10413	0.272	0.091		SLC41A2	4	3.03544e-07	1.17225	0.214	0.336
SLC44A5	3	1.3523e-279	1.10403	0.277	0.09		METTL15	4	2.10162e-11	1.17162	0.219	0.364
FKBP1A	10	1.31951e-23	1.10371	0.751	0.8		RC3H1	4	2.37992e-21	1.17129	0.202	0.361
SNRPD1	4	0	1.10351	0.9	0.546		SH3RF1	4	4.25988e-13	1.17106	0.209	0.35
NUCKS1	9	1.76904e-79	1.10329	0.956	0.813		BTBD9	4	3.70844e-09	1.17063	0.158	0.253
RPS29	6	0	1.10285	0.984	0.987		FRS2	4	5.81213e-15	1.16887	0.161	0.275
CACYBP	4	0	1.10127	0.684	0.33		TRIM33	4	3.68276e-09	1.16887	0.159	0.255
RBP1	3	5.44497e-291	1.10056	0.297	0.098		IGF2BP3	4	4.31979e-11	1.16798	0.246	0.411
PRDX1	10	7.70797e-47	1.10055	0.924	0.914		RFC4	2	0	1.16603	0.283	0.051
LINC01116	8	1.9535e-85	1.09878	0.449	0.185		EFNB1	3	0	1.1659	0.264	0.065
GSTP1	10	6.13382e-57	1.09807	0.976	0.965		WWOX	4	2.67902e-05	1.16565	0.267	0.416
TSHZ2	8	2.51083e-89	1.09624	0.251	0.069		UGGT2	4	6.99851e-11	1.16485	0.203	0.333
AL096799.1	8	1.17927e-73	1.09542	0.25	0.078		MAPK8	4	1.23432e-10	1.16386	0.241	0.398
GCHFR	8	1.87913e-69	1.09324	0.393	0.164		UBE2W	4	9.22782e-18	1.16296	0.173	0.303
GGCT	4	0	1.09309	0.448	0.172		HECTD4	4	1.91496e-12	1.16291	0.179	0.297
HILPDA	1	9.23183e-79	1.09238	0.307	0.241		BMPR1A	4	1.18216e-15	1.16221	0.168	0.289
CCT5	9	5.98208e-42	1.09233	0.727	0.443		MDM2	4	7.12057e-14	1.16127	0.154	0.259
SLC39A8	7	3.03515e-147	1.09091	0.791	0.413		BICD1	4	3.66156e-36	1.16122	0.58	0.784
RPL31	10	3.52321e-109	1.09077	1	0.988		FAM111A	2	0	1.1607	0.318	0.068
TCIM	1	3.00415e-141	1.09055	0.398	0.305		RABGEF1	4	9.30508e-08	1.15967	0.334	0.57
CDK5RAP2	4	0	1.08914	0.413	0.148		FOCAD	4	5.28946e-12	1.15954	0.163	0.271
MEG3	8	2.18432e-95	1.08894	0.501	0.208		PSME1	7	2.9053e-45	1.15863	0.79	0.742
SAE1	4	0	1.08892	0.494	0.191		STK3	4	6.96282e-09	1.1579	0.252	0.412
TRIM2	8	3.93763e-66	1.08755	0.405	0.179		RBM26	4	1.49526e-12	1.15716	0.212	0.353
ADAMTS6	3	0	1.08739	0.705	0.396		PHACTR4	4	1.14399e-12	1.15712	0.3	0.516
SSH2	5	1.95996e-09	1.08593	0.567	0.74		KMT2C	4	3.36475e-10	1.15711	0.288	0.489
RFTN1	8	6.93177e-77	1.08568	0.513	0.246		POLA2	2	0	1.15684	0.252	0.042
CACNA2D3	8	1.52972e-82	1.08447	0.436	0.179		NT5C2	4	2.08225e-17	1.15627	0.194	0.339
SAT1	8	8.40492e-213	1.08345	0.988	0.907		KLF5	3	0	1.15624	0.417	0.156
C3orf14	4	9.26925e-292	1.08285	0.337	0.117		SNRPD2	7	5.40532e-89	1.15608	0.915	0.859
RPL5	10	1.28146e-108	1.08248	1	0.984		DDIT4	6	2.51965e-89	1.15601	0.678	0.442
RPL17	6	0	1.08019	0.992	0.992		CPLANE1	4	2.36609e-16	1.1559	0.145	0.255
NETO1	3	0	1.07936	0.336	0.115		POLR2J3	4	5.86267e-32	1.15479	0.201	0.389
CHEK1	4	1.77767e-291	1.07931	0.307	0.1		PPP4R1	4	1.13442e-11	1.15476	0.154	0.254
PRKDC	4	0	1.07864	0.809	0.43		RICTOR	4	1.49842e-14	1.15459	0.171	0.292
ANP32E	4	0	1.0775	0.494	0.199		PUM3	4	1.41695e-16	1.15207	0.197	0.34
TRIO	5	1.00562e-40	1.07671	0.681	0.817		TEDC1	2	0	1.15194	0.276	0.05
RPL17	10	1.05687e-130	1.07589	1	0.992		ATP5F1E	7	1.02967e-138	1.15074	0.993	0.934
PCAT1	8	1.32648e-80	1.07571	0.46	0.199		SKP1	7	6.71385e-92	1.15067	0.959	0.898
IL32	6	2.35308e-158	1.0753	0.88	0.907		THBS1	4	0.00166625	1.15017	0.234	0.346
HSBP1	10	5.91192e-56	1.07292	0.948	0.927		HDAC8	4	1.93845e-11	1.14997	0.208	0.342
RPS24	10	1.20983e-118	1.07266	1	0.989		SMC2	2	0	1.14953	0.497	0.136
TSC22D3	1	2.69598e-132	1.0722	0.317	0.215		PTTG1	2	0	1.14834	0.784	0.397
CENPH	9	4.56084e-27	1.07214	0.263	0.097		CRIP1	3	0	1.1482	0.584	0.292
FTX	5	3.55988e-17	1.07176	0.611	0.776		MON2	4	3.9348e-13	1.14818	0.168	0.281
RPS17	6	0	1.07052	0.989	0.991		SMC1A	2	0	1.14661	0.742	0.285
TSC22D1	8	2.49798e-67	1.07019	0.781	0.527		PARPBP	2	0	1.14661	0.306	0.051
PTER	0	0	1.06981	0.848	0.496		CASC19	4	1.56472e-16	1.14603	0.156	0.271
CEBPD	1	2.88776e-189	1.06732	0.444	0.332		TRPC1	4	2.30573e-16	1.14517	0.167	0.289
CHST9	8	1.84405e-94	1.06688	0.578	0.269		MRTFB	4	3.56972e-15	1.14447	0.155	0.265
RHOD	8	2.46981e-60	1.06661	0.321	0.128		CALM1	7	5.16502e-58	1.14422	0.883	0.839
SEMA3C	5	1.50537e-11	1.06613	0.57	0.703		TBCK	4	2.27686e-10	1.14398	0.192	0.311
PRR11	9	2.93787e-31	1.06581	0.317	0.121		VPS13A	4	2.35555e-12	1.14391	0.217	0.362
SRSF2	4	0	1.06565	0.745	0.379		R3HDM1	4	1.66941e-14	1.14385	0.196	0.332
C12orf75	6	1.26927e-287	1.06507	0.954	0.982		DENND4C	4	8.59312e-16	1.14385	0.227	0.39
SNHG29	10	3.27542e-82	1.0646	0.983	0.97		STAC	4	4.92638e-17	1.14334	0.215	0.37
SOD2	1	0	1.0638	0.678	0.585		PRIM2	2	0	1.14278	0.531	0.147
ARL4D	8	2.52506e-56	1.06279	0.328	0.138		AOPEP	4	9.70582e-07	1.14137	0.311	0.515
WNK4	7	1.76511e-105	1.06158	0.29	0.087		FNIP1	4	6.87327e-13	1.14102	0.257	0.435
CDKN2A	8	7.81743e-78	1.06157	0.611	0.329		CDH4	4	0.0151833	1.14099	0.25	0.374
RPS21	6	0	1.06155	0.965	0.984		RMI2	2	0	1.14086	0.335	0.085
RPL41	6	0	1.06107	0.999	0.996		TMEM163	4	1.54978e-13	1.14074	0.187	0.314
AKR1C3	1	3.7987e-222	1.06094	0.465	0.331		S100A6	7	1.60882e-157	1.14067	1	0.997
FOSL1	4	0	1.05763	0.557	0.269		PCNX2	4	5.7693e-17	1.14048	0.214	0.373
RRAD	9	1.09371e-17	1.05612	0.534	0.338		LARP1B	4	9.18907e-22	1.14019	0.197	0.356
CD9	8	3.23721e-106	1.05483	0.832	0.552		DANT2	4	7.44418e-14	1.13908	0.162	0.272
RPL26	10	2.58294e-144	1.05451	1	0.992		APOL2	5	1.81171e-23	1.13851	0.152	0.286
HIRIP3	4	0	1.05435	0.271	0.076		EFCAB13	4	0.000538146	1.13739	0.247	0.371
RPS19	6	0	1.05335	0.996	0.995		NSD2	2	0	1.13707	0.817	0.356
RPL34	6	0	1.05324	0.991	0.992		SPIRE1	4	3.00026e-22	1.13633	0.178	0.322
RAD18	4	0	1.05311	0.33	0.109		DENND5B	4	6.78224e-11	1.13603	0.153	0.251
KIZ-AS1	6	1.47415e-10	1.05226	0.368	0.356		CCNB2	2	0	1.135	0.317	0.068
SIVA1	4	0	1.05051	0.778	0.416		PIAS1	4	1.04583e-20	1.13479	0.187	0.334
HSP90AA1	9	2.4333e-64	1.05043	0.984	0.884		TRPM7	4	1.09389e-15	1.13426	0.195	0.334
SRP9	10	0.027326	1.04984	0.529	0.628		NFIB	4	0.00101835	1.13387	0.344	0.569
RAN	4	0	1.04926	0.986	0.788		PIBF1	4	2.96159e-20	1.1331	0.208	0.368
UBE2T	9	1.86588e-25	1.04828	0.305	0.125		ZMYM4	4	1.74085e-20	1.1328	0.236	0.42
POT1-AS1	1	9.76942e-133	1.04746	0.387	0.293		PTPRM	4	1.5879e-18	1.13129	0.544	0.763
PCLAF	9	1.88836e-43	1.04711	0.459	0.181		MEF2A	4	0.00339308	1.13044	0.321	0.514
TMEM47	1	2.48702e-69	1.0467	0.263	0.199		MCM6	2	0	1.12922	0.264	0.059
PLCD3	8	2.20315e-59	1.04649	0.311	0.123		RERE	4	0.0204545	1.12894	0.344	0.56
RPL6	10	1.53557e-109	1.04571	1	0.986		RPS17	7	5.76375e-185	1.12836	1	0.97
TUBB	4	0	1.0447	0.997	0.859		SHLD2	4	4.89284e-21	1.12738	0.189	0.339
LUCAT1	1	5.08018e-82	1.0447	0.277	0.202		MYO9B	4	1.37072e-20	1.12728	0.167	0.3
RASGRF2	5	0.0279691	1.04422	0.516	0.667		ECPAS	4	3.15688e-16	1.12724	0.176	0.303
YWHAH	4	0	1.04413	0.823	0.462		RAP1GDS1	4	1.84643e-12	1.12606	0.248	0.417
GLIS3	5	2.74637e-36	1.04384	0.664	0.814		SEC24D	4	2.69643e-13	1.12599	0.166	0.28
S100A6	6	0	1.04374	0.998	0.998		TEX30	2	0	1.12577	0.598	0.209
SLBP	4	5.14869e-297	1.04321	0.513	0.233		LMNB1	6	7.8234e-85	1.12547	0.313	0.124
ZFAS1	6	1.5746e-177	1.04302	0.869	0.921		CCDC34	6	1.05395e-71	1.12475	0.323	0.141
EVC	1	3.64833e-122	1.04251	0.354	0.263		COL4A2	4	6.545e-54	1.12442	0.598	0.809
NCAPD2	4	1.41096e-280	1.04242	0.269	0.081		TRPC4AP	4	1.08771e-17	1.12417	0.173	0.303
PARD3	5	2.16729e-103	1.04216	0.807	0.922		COP1	4	5.08175e-12	1.12413	0.25	0.42
FBXO32	8	1.84533e-45	1.04088	0.41	0.209		EFNA5	4	4.31165e-35	1.12391	0.589	0.778
RPS6	6	0	1.03953	0.995	0.992		DONSON	2	0	1.12349	0.269	0.054
ZFAND3	5	7.03137e-11	1.03944	0.569	0.754		KIAA1109	4	6.54784e-09	1.1225	0.172	0.273
TMSB4X	10	1.20766e-104	1.03929	1	0.999		RPRD1A	4	1.14799e-22	1.12203	0.148	0.275
GCNT2	8	2.48433e-53	1.03871	0.264	0.101		RABGAP1	4	6.90966e-18	1.12052	0.16	0.283
COL1A1	3	1.50799e-183	1.03794	0.386	0.196		AVL9	4	6.8511e-15	1.11988	0.183	0.311
HMGA2	5	5.09202e-25	1.03697	0.655	0.75		MIA2	4	1.55981e-15	1.1196	0.169	0.289
SCIN	3	0	1.03446	0.29	0.09		LSM5	6	3.9177e-219	1.11882	0.931	0.636
DST	5	1.68254e-15	1.03397	0.595	0.759		SGCE	4	1.55623e-14	1.11788	0.226	0.384
GALNT18	8	4.17139e-61	1.03311	0.279	0.102		CCDC34	2	0	1.1173	0.391	0.101
MYL9	3	0	1.0331	0.761	0.476		TTBK2	4	8.49757e-18	1.11718	0.149	0.264
SMIM3	1	1.12257e-106	1.03304	0.291	0.205		LCORL	4	2.40849e-10	1.1171	0.183	0.296
COL1A1	8	3.77167e-49	1.03301	0.425	0.214		MACF1	4	1.47201e-66	1.11681	0.612	0.824
RPL11	10	2.25658e-130	1.03279	1	0.992		KCNJ16	3	0	1.11629	0.641	0.261
CXCL1	3	1.10372e-254	1.03244	0.495	0.249		HNRNPH3	6	6.5124e-169	1.11593	0.746	0.427
EXT1	5	1.00478e-19	1.03192	0.645	0.815		GBF1	4	1.84662e-19	1.11542	0.22	0.39
DPYD	8	4.69403e-86	1.03166	0.553	0.258		NCAPD3	2	0	1.11507	0.261	0.044
H2AFV	9	1.21472e-53	1.03083	0.862	0.63		FAR1	4	4.11067e-17	1.11496	0.164	0.287
TMEM97	4	0	1.02974	0.3	0.088		DOCK5	4	1.05329e-20	1.11331	0.164	0.294
RFWD3	4	1.76779e-282	1.02902	0.318	0.109		EPB41L2	4	1.12918e-05	1.11329	0.338	0.563
TANC2	5	4.49567e-22	1.02881	0.648	0.816		CKS1B	6	6.99731e-185	1.1132	0.807	0.43
MOB3A	5	0.000599593	1.02819	0.172	0.273		RANBP1	2	0	1.11311	0.968	0.635
CDA	8	1.15169e-87	1.02808	0.439	0.172		CDCA7	2	0	1.11279	0.295	0.073
ATP5MF	10	1.18791e-23	1.02681	0.765	0.822		ITFG1	4	8.19012e-10	1.11244	0.271	0.45
PPIB	10	3.02039e-20	1.02638	0.789	0.863		ASAP1	4	6.95726e-07	1.1124	0.316	0.527
RPL14	10	2.22013e-109	1.02551	1	0.987		RPL35A	7	2.78241e-172	1.11068	1	0.966
AC093607.1	0	0	1.02515	0.253	0.092		ZNF608	4	0.000466281	1.11059	0.319	0.51
HOXD3	8	5.49558e-46	1.02483	0.329	0.151		NABP1	4	4.76768e-15	1.11005	0.22	0.372
GLIPR1	3	0	1.02318	0.568	0.273		DENND1A	4	2.21291e-17	1.11005	0.146	0.259
TOPBP1	4	9.15833e-300	1.02277	0.319	0.105		RB1	4	2.31653e-24	1.10871	0.263	0.484
TYMS	9	1.16644e-44	1.02231	0.597	0.284		RPS20	7	4.62474e-161	1.10864	1	0.952
ANPEP	8	1.3815e-78	1.02205	0.738	0.517		ALCAM	4	7.93952e-07	1.10537	0.503	0.716
AKAP12	3	0	1.02158	0.99	0.805		SPECC1L	4	5.62051e-17	1.10476	0.146	0.257
PLEKHH2	3	0	1.01921	0.56	0.285		WAC	4	4.02629e-12	1.10394	0.29	0.498
ACTL6A	9	5.289e-25	1.01914	0.403	0.194		KNTC1	2	0	1.10387	0.285	0.049
DGKI	8	1.06177e-59	1.01851	0.456	0.224		MARK3	4	4.56562e-25	1.1025	0.238	0.436
UQCRB	10	4.1412e-53	1.01819	0.934	0.936		ATXN1	4	5.17361e-07	1.10218	0.295	0.485
PDE4D	8	2.25296e-138	1.01806	0.94	0.684		SIK2	4	1.408e-17	1.10204	0.198	0.346
CD24	8	2.81287e-116	1.01698	0.995	0.929		TACC3	6	6.23756e-90	1.10186	0.305	0.114
RPS12	10	2.4891e-119	1.01656	1	0.991		FAM172A	4	2.92465e-18	1.10146	0.213	0.371
CKAP5	4	0	1.01646	0.491	0.217		NUDT1	6	1.09495e-92	1.1009	0.446	0.215
COX6A1	10	3.9191e-24	1.01582	0.782	0.864		NRXN3	4	8.84569e-17	1.10082	0.225	0.385
DKK2	0	0	1.0157	0.354	0.149		GATAD2B	4	5.32025e-22	1.10052	0.18	0.327
CCDC34	9	2.79391e-21	1.0155	0.296	0.129		RNF19A	4	1.89165e-14	1.0998	0.264	0.455
PYGB	8	3.5996e-64	1.01512	0.32	0.123		CENPH	6	4.28386e-88	1.09968	0.356	0.149
SNRNP25	4	0	1.01485	0.467	0.182		WDR70	4	2.82874e-18	1.09965	0.169	0.298
AHSA1	9	5.06987e-30	1.01457	0.427	0.196		ARFGEF1	4	4.43796e-08	1.09951	0.291	0.479
CRYAB	7	3.7397e-195	1.01448	0.899	0.492		ARHGAP26	4	1.27992e-18	1.09843	0.186	0.328
RPL23A	10	8.69821e-108	1.01447	1	0.988		SETD2	4	3.44874e-15	1.09835	0.232	0.398
EXOSC8	4	0	1.01389	0.409	0.149		GOLIM4	5	2.8676e-37	1.09772	0.163	0.338
NTNG1	5	1.0091e-07	1.01376	0.57	0.733		RHEX	4	9.47078e-14	1.09621	0.561	0.736
AC025580.2	3	1.77733e-241	1.0133	0.306	0.117		LPP	4	3.66787e-168	1.09484	0.721	0.891
ACTG1	10	5.16853e-56	1.01301	0.997	0.975		RUNX1	4	3.78085e-15	1.09412	0.183	0.312
DDX39A	4	0	1.01222	0.358	0.124		PDSS2	4	2.42746e-19	1.09298	0.146	0.262
HSP90AB1	10	1.39834e-23	1.01208	0.834	0.889		RPL23A	7	3.02021e-162	1.0923	0.998	0.963
PARK7	10	1.1057e-24	1.01177	0.789	0.827		SEC24B	4	2.64012e-18	1.09118	0.15	0.266
RPS25	10	1.97865e-108	1.01163	0.997	0.988		PPP6R3	4	2.83942e-16	1.08994	0.231	0.398
BICC1	5	1.88847e-95	1.01004	0.837	0.933		CCDC14	4	1.26227e-11	1.08978	0.233	0.386
PSD3	5	9.76828e-11	1.01001	0.583	0.76		CDK6	4	8.02153e-18	1.08939	0.536	0.76
TMEM265	8	1.32371e-71	1.00848	0.429	0.187		PCNX1	4	7.60601e-15	1.08849	0.166	0.281
EIF3I	10	0.000137374	1.00834	0.557	0.635		PDE4D	3	0	1.08844	0.929	0.574
CACYBP	9	1.66502e-34	1.00792	0.646	0.366		WDHD1	2	0	1.08836	0.292	0.06
DHRS3	1	6.09469e-95	1.00745	0.265	0.179		UTRN	4	1.48794e-08	1.08726	0.297	0.494
JMJD1C	5	0.000116294	1.00657	0.559	0.758		H2AFV	6	8.34607e-215	1.08562	0.919	0.637
RPL39L	9	8.40081e-27	1.00655	0.403	0.189		PPP6R2	4	7.3947e-24	1.08454	0.167	0.307
SPG11	5	0.0353396	1.00616	0.235	0.354		DCAF10	4	1.84866e-23	1.08391	0.172	0.316
EEF1B2	10	1.04412e-62	1.0055	0.965	0.957		TNRC6B	4	7.14641e-05	1.08269	0.349	0.578
COX7A1	8	2.7031e-70	1.00435	0.63	0.366		CKAP2	6	4.54164e-86	1.08228	0.409	0.19
PSIP1	4	0	1.00425	0.597	0.264		KDM6A	4	5.60884e-22	1.08148	0.161	0.294
AMACR	1	5.64795e-153	1.00408	0.486	0.393		RPL39L	6	2.63288e-87	1.08131	0.404	0.187
RUNX1	8	1.51936e-74	1.00305	0.629	0.354		POLA1	2	0	1.08121	0.345	0.084
ARL6IP1	4	1.62634e-145	1.00278	0.706	0.527		FBXO11	4	1.27289e-17	1.08115	0.25	0.439
RPS5	10	1.10478e-99	1.00274	0.993	0.987		MKLN1	4	1.71559e-11	1.08102	0.26	0.435
RPL36	6	0	1.00213	0.984	0.988		NPC1	4	6.27411e-22	1.0808	0.196	0.353
CMC2	4	0	1.00196	0.536	0.239		RPL7	7	9.98667e-146	1.08024	1	0.978
LGR4	8	9.7316e-73	1.00187	0.586	0.317		GSK3B	4	1.428e-18	1.08011	0.25	0.44
NDUFAF3	10	1.58315e-09	1.00121	0.616	0.685		PDS5A	4	3.54738e-16	1.07967	0.26	0.454
UQCRB	6	8.81811e-212	1.00098	0.894	0.938		SCMH1	4	1.12905e-22	1.07954	0.178	0.323
NAP1L1	10	7.45107e-49	0.999972	0.931	0.943		DPH6	4	2.20571e-17	1.07902	0.165	0.287
BICD1	5	4.11889e-21	0.999767	0.638	0.793		ADAM17	4	2.20218e-14	1.07736	0.161	0.271
C19orf33	6	3.70041e-88	0.999573	0.745	0.753		ARIH1	4	3.22424e-23	1.07688	0.209	0.381
RPS12	6	0	0.999572	0.99	0.991		PTPN14	4	0.00531213	1.07472	0.496	0.736
FRMD6	3	0	0.998346	0.631	0.346		RPS3A	7	9.02862e-151	1.07468	0.998	0.957
SERINC2	8	6.66872e-61	0.997674	0.356	0.149		SLBP	2	0	1.07423	0.655	0.292
UBA52	6	0	0.997366	0.964	0.983		FOXN3	4	2.60026e-16	1.07369	0.216	0.371
EMC9	9	1.27487e-27	0.99705	0.368	0.163		BCAR3	4	6.78191e-17	1.07304	0.222	0.384
RPL18A	10	3.05354e-116	0.996663	1	0.99		RAB3GAP1	4	3.77208e-21	1.07182	0.169	0.304
NUP107	4	0	0.996262	0.389	0.143		XKR6	4	2.3196e-17	1.07083	0.17	0.298
SNRPA1	9	6.90437e-32	0.996033	0.478	0.231		ANKHD1	4	7.26828e-24	1.07065	0.182	0.334
RPL35	6	0	0.994683	0.976	0.989		CAMK2N1	3	0	1.07064	0.839	0.534
COL28A1	8	1.03096e-67	0.994186	0.275	0.094		AF117829.1	4	5.74794e-12	1.07056	0.244	0.404
FDPS	4	0	0.993961	0.907	0.599		PHF19	2	0	1.0705	0.413	0.123
BACE2	8	6.23219e-81	0.993364	0.527	0.248		MBOAT2	3	0	1.07014	0.489	0.197
SFPQ	9	7.53732e-42	0.992968	0.776	0.515		KIAA0319L	4	2.8136e-22	1.0698	0.17	0.309
PELI2	8	7.56926e-42	0.992575	0.293	0.13		DIAPH3	2	0	1.06865	0.954	0.552
TALDO1	10	0.00112151	0.992026	0.533	0.595		ARHGAP6	4	1.62574e-20	1.06858	0.244	0.433
KRT19	8	2.45626e-89	0.991149	0.94	0.711		PRKRIP1	4	1.25146e-35	1.06851	0.174	0.346
VPS53	5	0.0137398	0.990995	0.24	0.369		MCPH1	4	1.04259e-20	1.06802	0.137	0.252
GSN	8	2.31895e-106	0.990679	0.807	0.482		CMPK1	7	2.90789e-05	1.06801	0.454	0.46
RPL6	6	0	0.99055	0.968	0.986		SNHG29	7	5.10973e-103	1.06768	0.988	0.931
RPLP2	6	0	0.990346	0.989	0.99		COL6A2	4	4.85837e-11	1.06722	0.155	0.253
CMSS1	4	0	0.989566	0.624	0.296		BBS9	4	1.77663e-11	1.0669	0.154	0.253
DLEU2	5	0.0028135	0.989459	0.232	0.359		MT-CO1	4	3.31371e-228	1.06669	0.905	0.992
COL4A1	3	0	0.988838	0.858	0.615		MYO9A	4	2.64615e-05	1.06597	0.326	0.531
RPL22	10	2.44631e-86	0.988458	0.986	0.977		SPOCK1	3	0	1.06585	0.66	0.324
EFNB1	8	1.41778e-61	0.986096	0.273	0.098		RPS12	7	2.09401e-158	1.06519	1	0.969
TBL1XR1	8	7.65995e-80	0.986017	0.81	0.543		GFPT1	4	1.72598e-25	1.06493	0.172	0.321
PFN1	10	9.18272e-79	0.98537	0.993	0.975		HNRNPAB	2	0	1.06454	0.846	0.423
SPECC1	8	1.55298e-63	0.985145	0.422	0.19		TEAD1	4	1.86553e-08	1.06452	0.328	0.56
PTK2	5	0.00249775	0.984929	0.556	0.754		RSRC1	4	3.02535e-19	1.06431	0.198	0.349
H2AFV	4	0	0.984564	0.889	0.6		MMP24	4	7.40147e-27	1.0641	0.156	0.296
TSC22D1	1	2.47556e-213	0.983709	0.595	0.516		RPRD2	4	2.33036e-26	1.06378	0.195	0.361
LINC02532	8	1.45816e-48	0.982377	0.508	0.281		EYA3	4	6.66886e-23	1.06318	0.152	0.282
RHEX	5	0.000367757	0.982337	0.596	0.738		COL7A1	3	0	1.06245	0.406	0.153
ILF3-DT	9	8.58435e-26	0.981074	0.259	0.095		ATF7IP	4	6.88099e-18	1.06184	0.149	0.263
MMP24	5	0.000178119	0.980619	0.22	0.348		MFSD14C	4	1.71342e-27	1.06078	0.184	0.345
ECE1	8	6.87954e-74	0.978491	0.723	0.495		SRPK2	4	0.000100911	1.06024	0.362	0.613
SPATA5	4	0	0.977957	0.428	0.169		SAT1	3	0	1.06003	0.995	0.872
AP1S3	8	1.29506e-57	0.977815	0.43	0.207		RHOD	3	0	1.05991	0.369	0.134
RPS20	6	0	0.977795	0.977	0.988		ARHGAP21	4	9.82846e-18	1.05968	0.169	0.297
KRT19	3	0	0.977023	0.931	0.686		ZMYND8	4	5.24698e-29	1.05939	0.187	0.354
HLA-B	8	4.80046e-181	0.976622	0.997	0.96		POLR3K	2	0	1.05928	0.392	0.117
VAV3	9	1.01565e-24	0.97646	0.552	0.322		WDFY2	4	3.08405e-21	1.05907	0.191	0.343
ZBTB7C	1	2.09445e-103	0.976301	0.313	0.226		PRICKLE2	4	2.36553e-20	1.05828	0.15	0.272
HOXA-AS2	9	1.00799e-29	0.975665	0.301	0.112		ABL2	4	1.54106e-18	1.05783	0.251	0.442
RPL27	6	0	0.975608	0.976	0.985		CENPX	2	0	1.05691	0.788	0.375
SKP1	6	5.67338e-116	0.975459	0.822	0.87		PHIP	4	4.17194e-17	1.0566	0.202	0.349
FNIP2	1	6.21992e-163	0.975228	0.491	0.404		CTDSPL2	4	1.96181e-26	1.05656	0.132	0.257
DEK	9	1.61006e-51	0.97504	0.881	0.601		PKP4	4	6.04294e-10	1.05654	0.294	0.492
RAD21	4	0	0.974674	0.603	0.293		DIS3L2	4	5.09682e-23	1.05642	0.137	0.258
ID2	9	1.83223e-31	0.974518	0.508	0.243		TAOK1	4	1.75946e-21	1.05569	0.24	0.432
HNRNPA1	10	1.1588e-40	0.972561	0.938	0.951		POU2F1	4	1.61757e-19	1.05483	0.145	0.261
MAL2	8	8.18997e-65	0.97176	0.484	0.239		DPYD	4	3.31177e-10	1.05437	0.189	0.303
ASTN2	8	4.12369e-63	0.971389	0.51	0.267		TNFRSF10D	4	1.93687e-24	1.05404	0.207	0.379
RPLP1	10	6.64244e-131	0.970548	1	0.994		RPL37A	7	9.94395e-137	1.05327	1	0.958
HSPD1	9	1.16914e-52	0.970478	0.886	0.626		RTKN2	2	0	1.05326	0.302	0.064
RPL9	10	1.87294e-103	0.970471	1	0.987		C2orf27A	4	1.14272e-16	1.05244	0.216	0.372
SRSF3	4	0	0.970147	0.867	0.526		ZNF611	4	3.49409e-25	1.05188	0.139	0.264
RPL14	6	0	0.970134	0.979	0.987		MCU	4	2.14547e-29	1.05172	0.2	0.38
SHROOM3	8	1.48907e-64	0.970096	0.515	0.267		MICAL3	4	5.19419e-13	1.05131	0.298	0.518
DAPK3	5	0.0118349	0.969216	0.21	0.318		NEDD4L	4	7.63123e-19	1.05087	0.25	0.441
NET1	8	4.37725e-46	0.96829	0.256	0.103		SIVA1	2	0	1.05053	0.845	0.435
RPL35A	6	0	0.967966	0.986	0.989		SSBP2	4	1.18275e-15	1.04976	0.179	0.303
ALCAM	8	9.11719e-109	0.967698	0.868	0.636		HIVEP3	3	0	1.04916	0.661	0.358
KRTAP2-3	0	1.05341e-245	0.964076	0.272	0.117		PDLIM5	4	2.34107e-25	1.04878	0.223	0.412
RPS23	10	7.07783e-112	0.963262	0.997	0.989		PDE10A	4	5.30942e-05	1.04875	0.343	0.562
DNAJC15	8	1.33288e-85	0.961517	0.842	0.583		BCL10	5	3.87658e-53	1.04788	0.174	0.39
ATP5F1E	6	4.80126e-297	0.95981	0.948	0.978		CBR4	4	1.06603e-21	1.04782	0.148	0.271
KMT5A	4	1.98258e-221	0.959794	0.297	0.112		CAMK2D	4	1.85968e-16	1.04693	0.247	0.428
CCND1	3	0	0.959765	0.912	0.644		AURKA	6	6.7537e-69	1.04663	0.257	0.098
SDC4	8	7.79195e-68	0.959201	0.703	0.463		DYM	4	7.14432e-19	1.04653	0.17	0.301
ATP5PD	10	5.95294e-06	0.958832	0.612	0.732		AC008014.1	4	8.13174e-15	1.04643	0.229	0.388
RB1	5	0.00154229	0.95862	0.294	0.46		FAM49B	4	2.41672e-20	1.04641	0.264	0.473
CD151	10	2.33635e-18	0.958428	0.789	0.866		PLAAT4	3	0	1.04636	0.751	0.464
UBA52	10	1.17733e-97	0.95769	1	0.983		FAM222B	4	4.56042e-25	1.04584	0.17	0.317
SERPINE2	8	6.6471e-81	0.956866	0.869	0.693		AC079781.5	4	3.23675e-32	1.04518	0.144	0.29
CPD	1	4.8949e-83	0.956637	0.368	0.313		PCCA	4	9.08149e-19	1.04433	0.242	0.426
MAP4K3-DT	5	0.00212067	0.956353	0.256	0.4		NUCKS1	6	6.38588e-238	1.04412	0.973	0.767
LMNB2	9	5.93975e-19	0.956071	0.287	0.129		MIB1	4	1.02374e-16	1.04378	0.198	0.343
ANXA3	3	1.43223e-268	0.955795	0.5	0.244		AHNAK2	3	0	1.04306	0.522	0.217
RPS27A	10	2.43312e-126	0.955304	1	0.993		HSPA4	5	9.76006e-42	1.04172	0.12	0.272
GGH	9	1.46331e-35	0.954173	0.569	0.287		TAOK3	4	1.24584e-24	1.04162	0.216	0.396
DPYSL3	4	1.42065e-260	0.952969	0.532	0.267		RPS8	7	7.13163e-133	1.0414	1	0.973
RPL32	10	6.17018e-114	0.952657	1	0.992		RAN	6	0	1.04038	0.991	0.845
RUVBL2	9	1.19077e-29	0.952044	0.494	0.247		SUSD1	4	1.33505e-24	1.04034	0.167	0.311
GUCY1A1	1	3.29371e-62	0.951677	0.265	0.205		IGF1R	4	6.29085e-13	1.03997	0.293	0.502
RPL10A	10	6.81793e-99	0.951383	1	0.987		YEATS2	4	8.99245e-25	1.0397	0.141	0.269
IRF1	8	3.62202e-47	0.951349	0.333	0.151		CYTH1	3	0	1.03957	0.383	0.135
HMGA1	10	2.90955e-41	0.950323	0.955	0.899		RPS15A	7	1.0798e-169	1.03905	1	0.973
MYO10	8	2.98448e-82	0.950018	0.718	0.432		CCSER2	4	2.18617e-21	1.03802	0.231	0.415
CEBPB	1	1.00921e-89	0.949432	0.299	0.221		MYO6	4	1.21299e-18	1.03706	0.254	0.449
VWA8	5	0.0268442	0.948431	0.199	0.304		SLC4A7	4	2.18845e-16	1.03649	0.225	0.387
RPL12	10	1.35526e-118	0.948411	1	0.993		COL4A1	4	0.000433702	1.03607	0.507	0.736
POP7	4	0	0.948262	0.604	0.286		NR3C1	4	4.59556e-23	1.03594	0.24	0.433
CUEDC1	5	0.00686651	0.947348	0.162	0.253		KIF13A	4	4.95558e-23	1.03592	0.177	0.322
RPS15A	6	0	0.947258	0.993	0.991		CCNH	4	1.98271e-30	1.03532	0.128	0.261
THUMPD3-AS1	5	6.26563e-05	0.946705	0.214	0.34		KDM2A	4	2.85369e-26	1.03522	0.228	0.424
GRIA3	8	1.56994e-49	0.945935	0.278	0.112		NSRP1	4	1.00041e-22	1.0349	0.21	0.379
FNDC3B	5	0.00525634	0.94501	0.562	0.767		UBR5	4	2.57036e-23	1.03489	0.166	0.304
EBP	4	0	0.944619	0.606	0.277		LMBR1	4	5.78178e-23	1.03426	0.133	0.251
ATP5F1B	10	0.0161787	0.944556	0.547	0.638		NSD1	4	2.92234e-26	1.03299	0.22	0.407
HERC2	5	0.0005071	0.944421	0.251	0.397		EIF3E	7	4.84794e-59	1.03282	0.905	0.867
HECTD4	5	0.0164465	0.942272	0.255	0.391		CHST11	4	1.25136e-16	1.03209	0.233	0.399
ARFGEF2	5	0.000528307	0.941746	0.189	0.296		MAP3K5	4	4.63042e-24	1.03131	0.136	0.256
RPS10	6	5.06587e-257	0.940542	0.938	0.967		COQ2	6	4.509e-60	1.03061	0.256	0.106
RPS13	10	3.34788e-90	0.939792	0.997	0.985		ATP2B4	4	2.86769e-23	1.0305	0.173	0.318
ILF2	9	5.50445e-44	0.939338	0.751	0.419		LONP2	4	2.21417e-27	1.02898	0.133	0.26
MLLT10	5	0.0135932	0.939179	0.291	0.452		UBA52	7	7.09984e-145	1.02853	1	0.948
FABP5	9	3.09423e-25	0.938832	0.59	0.358		TRAF3	4	3.30654e-24	1.02848	0.156	0.289
TMEM106C	9	3.26834e-29	0.938647	0.445	0.211		WDFY3	4	5.73334e-19	1.02845	0.245	0.431
RPL11	6	0	0.938631	0.998	0.992		ZEB2	4	9.33731e-25	1.02845	0.201	0.368
FTL	1	0	0.938613	1	0.985		BCL2L12	2	0	1.02824	0.457	0.148
RPL32	6	0	0.938226	0.998	0.992		NCOA2	4	1.4742e-21	1.0278	0.175	0.316
TUBB6	4	0	0.938138	0.884	0.558		RPL41	7	3.73469e-196	1.02742	1	0.99
CA12	1	1.09808e-106	0.938091	0.412	0.34		ZNF148	4	4.06972e-19	1.02712	0.287	0.513
TUBG1	4	3.34532e-285	0.937896	0.437	0.18		PGP	2	0	1.02681	0.726	0.317
RPS20	10	6.05045e-103	0.937423	1	0.988		SNHG6	7	1.42346e-14	1.02614	0.62	0.651
AC087564.1	1	2.14886e-83	0.936342	0.311	0.235		PTPN9	4	8.16327e-23	1.02612	0.157	0.29
STXBP4	1	2.93016e-60	0.935589	0.252	0.192		BMP2	3	1.41947e-225	1.023	0.297	0.113
RPL4	10	2.45318e-65	0.934769	0.997	0.979		VPS13C	4	2.47771e-14	1.02221	0.187	0.314
ZBTB20	5	5.98834e-46	0.934631	0.724	0.888		ITGAV	4	0.000169478	1.02167	0.322	0.522
ARPC3	10	2.35356e-29	0.934541	0.837	0.893		POLD3	2	0	1.0214	0.322	0.078
DOCK9	8	1.32889e-65	0.934405	0.438	0.201		CELSR1	4	8.98047e-25	1.02059	0.162	0.302
RPL35	10	2.71583e-104	0.934377	1	0.988		TUBB4B	2	0	1.02044	0.975	0.698
RHEB	9	1.24757e-52	0.934207	0.904	0.625		NEAT1	4	4.95479e-154	1.02006	0.799	0.906
MTHFD2L	8	4.76295e-45	0.934044	0.376	0.184		SPATS2	4	3.64987e-24	1.01983	0.237	0.432
DAPK1	8	1.59593e-42	0.933406	0.72	0.504		ANKRD28	4	5.01974e-23	1.01907	0.173	0.317
POLE2	4	7.17557e-298	0.930198	0.277	0.081		EHBP1	4	2.20357e-12	1.0186	0.314	0.543
TFPI	1	1.36525e-288	0.929878	0.654	0.568		ITSN2	4	1.37938e-24	1.01652	0.15	0.281
STX8	5	0.000422995	0.92889	0.255	0.399		BRWD1	4	1.9227e-22	1.01593	0.19	0.343
RPS4X	10	4.38257e-108	0.928857	1	0.993		JPT1	6	3.08938e-201	1.01574	0.931	0.694
HSPA8	9	9.40321e-42	0.928837	0.909	0.744		PCNX4	4	7.79041e-15	1.01525	0.248	0.423
NDUFA1	6	9.66282e-86	0.92841	0.75	0.803		SFPQ	6	1.19821e-170	1.01488	0.87	0.59
MACF1	5	1.2465e-30	0.926162	0.668	0.845		NEK1	4	2.34574e-20	1.01426	0.144	0.262
FSTL1	8	4.37356e-89	0.925968	0.775	0.506		ROMO1	7	2.42934e-28	1.01422	0.737	0.728
GGH	4	2.00572e-300	0.925467	0.55	0.257		SOS2	4	8.75012e-23	1.01382	0.168	0.306
WDPCP	5	0.00173932	0.924742	0.189	0.29		LGR4	4	3.20732e-20	1.0131	0.211	0.372
RPL7	10	1.08508e-123	0.924723	0.997	0.991		NSD2	4	1.13625e-18	1.01269	0.252	0.442
RPL27A	10	1.8371e-111	0.92453	1	0.991		AP3B1	4	5.24664e-29	1.01255	0.168	0.323
PLEKHA6	4	1.31843e-236	0.923695	0.341	0.134		PTPN13	4	3.62543e-14	1.01234	0.296	0.511
MAD2L2	9	1.21801e-21	0.92314	0.35	0.164		CHST9	4	9.39161e-16	1.01223	0.239	0.406
HNRNPA3	9	9.16045e-43	0.921943	0.862	0.624		SETD5	4	1.46724e-11	1.01201	0.314	0.538
SCMH1	5	0.021098	0.921871	0.271	0.409		MICU1	4	4.75029e-34	1.01188	0.23	0.446
OXR1	5	3.29393e-07	0.921763	0.614	0.803		FTO	4	1.50135e-23	1.01054	0.229	0.417
EML1	8	1.92592e-66	0.9214	0.472	0.22		CHST11	3	0	1.01047	0.683	0.356
ROMO1	6	3.07078e-46	0.921179	0.67	0.738		EGFR	4	1.98262e-19	1.00903	0.238	0.42
RCCD1	4	1.57442e-228	0.920706	0.283	0.1		RIN2	4	1.56989e-13	1.00846	0.278	0.471
EIF3E	10	3.17869e-19	0.920255	0.785	0.876		IGFBP6	3	0	1.00774	0.763	0.458
NUP37	9	4.45071e-17	0.92015	0.287	0.134		TUBA1B	2	0	1.00772	0.999	0.911
PBRM1	5	0.0274832	0.91958	0.298	0.46		YBX1	7	4.31845e-100	1.00717	0.993	0.955
ANGPTL4	7	9.16863e-61	0.919136	0.345	0.151		PSEN1	4	1.16831e-18	1.0071	0.152	0.27
NRCAM	0	0	0.918443	0.578	0.293		PMEPA1	3	4.12829e-281	1.00544	0.703	0.457
NDUFA4	10	3.50064e-34	0.918382	0.882	0.917		PIP4K2A	4	7.14355e-27	1.0052	0.195	0.364
HNRNPM	9	4.58814e-34	0.918242	0.683	0.407		BRI3BP	2	0	1.0043	0.289	0.074
CBR4	5	0.007516	0.917988	0.187	0.286		FOXK1	4	6.48175e-28	1.0035	0.146	0.283
AMIGO2	3	0	0.917833	0.807	0.502		RPS29	7	2.55701e-113	1.00345	0.995	0.951
INO80	5	0.000997219	0.91744	0.178	0.28		RPL37	7	4.13069e-109	1.00283	0.998	0.945
RPS17	10	1.4365e-117	0.917245	1	0.991		HSP90AA1	7	1.05971e-43	1.001	0.883	0.864
ABL1	5	0.0106186	0.917222	0.304	0.471		PITPNC1	4	4.1022e-33	1.00099	0.213	0.407
NUCKS1	4	0	0.91715	0.971	0.795		SREBF2	4	1.09862e-15	1.00097	0.303	0.534
ELF3	1	1.39099e-75	0.916537	0.266	0.193		RPL27	7	2.839e-137	1.00074	1	0.949
SNRPD1	9	6.50572e-46	0.916477	0.865	0.582		RPA3	2	0	1.00073	0.853	0.432
RAB13	10	5.17781e-08	0.916402	0.716	0.854		NASP	2	0	1.00014	0.669	0.261
RPSA	6	8.71067e-283	0.916291	0.974	0.983		ATM	4	5.35771e-16	0.999632	0.168	0.287
H2AFX	9	1.56895e-16	0.915705	0.305	0.148		SAA1	0	3.54757e-84	0.999096	0.543	0.49
TXNIP	1	0	0.915553	0.791	0.675		RPL32	7	8.58892e-172	0.998616	1	0.98
ZNF248	1	1.4706e-98	0.915146	0.367	0.294		DPYSL3	4	1.93165e-23	0.998055	0.164	0.301
OPHN1	8	4.9558e-59	0.914924	0.397	0.18		RPS28	7	4.89741e-132	0.997762	1	0.955
RHOBTB3	3	7.9436e-258	0.914535	0.437	0.198		PTBP3	4	1.54865e-08	0.997127	0.339	0.577
PLEKHH2	5	0.00172788	0.914454	0.209	0.324		MNAT1	4	5.67378e-29	0.997113	0.257	0.479
RPL28	6	0	0.913862	0.994	0.992		RPL36	7	3.31106e-158	0.996492	1	0.962
C16orf74	7	3.73629e-88	0.913793	0.257	0.078		ASXL2	4	6.847e-23	0.995932	0.15	0.277
TPRKB	9	4.29086e-23	0.913719	0.45	0.237		OST4	7	3.8933e-71	0.99524	0.971	0.903
WNT5B	5	0.00182269	0.913711	0.185	0.291		GCHFR	3	0	0.995045	0.536	0.249
SLC3A2	9	1.27262e-17	0.913186	0.333	0.162		DCDC2	4	5.97851e-138	0.99423	0.73	0.901
TPM2	3	3.62703e-239	0.911944	0.622	0.358		ATRX	4	6.05905e-11	0.993918	0.327	0.563
PIBF1	5	0.004638	0.911819	0.264	0.407		KCNJ16	4	1.76989e-16	0.993776	0.18	0.307
APOL2	8	8.34313e-49	0.911799	0.478	0.254		FARS2	4	1.399e-26	0.993749	0.156	0.297
LBR	9	2.66944e-20	0.911629	0.45	0.245		PAM	4	2.25846e-18	0.993606	0.556	0.804
RPL5	6	4.25949e-295	0.911515	0.97	0.984		RNF26	6	8.39477e-53	0.992613	0.28	0.129
HNRNPR	9	2.4299e-34	0.911416	0.753	0.491		PXMP2	2	0	0.992485	0.584	0.222
TFAM	9	1.22366e-21	0.911401	0.406	0.203		RPS27A	7	5.17387e-185	0.991571	1	0.979
TM4SF18	9	1.25376e-14	0.91072	0.406	0.233		TNPO3	4	1.3017e-27	0.991331	0.179	0.337
LYAR	4	3.28586e-211	0.91034	0.262	0.092		HIRIP3	2	0	0.991241	0.313	0.077
COX4I1	10	8.00795e-39	0.910254	0.917	0.938		KIF22	6	7.76266e-72	0.991169	0.396	0.194
DOCK5	5	0.00231064	0.909979	0.196	0.303		HIVEP3	4	1.12918e-17	0.990833	0.231	0.399
MEG3	3	5.12535e-237	0.909419	0.413	0.188		TENT2	4	1.64903e-23	0.99068	0.192	0.351
GRAMD2B	5	2.97617e-05	0.909074	0.233	0.374		IL32	7	6.1597e-41	0.990177	0.932	0.882
NXT1	4	2.63372e-247	0.908408	0.403	0.169		NTM	3	0	0.990037	0.605	0.278
LINC01572	5	1.02384e-05	0.907382	0.161	0.264		TMSB4X	7	1.12127e-126	0.989652	1	0.999
RPS18	6	0	0.90732	0.997	0.995		TNIK	4	9.42741e-23	0.989509	0.282	0.513
RUVBL1	9	5.25847e-25	0.906313	0.476	0.248		IRF2BPL	5	4.98916e-40	0.989063	0.178	0.368
RPS3	10	4.42694e-112	0.905293	1	0.99		DOCK7	4	1.97502e-31	0.988751	0.168	0.328
MYL12B	6	2.76505e-118	0.905039	0.867	0.907		TK1	6	5.9032e-121	0.988734	0.517	0.222
OST4	6	7.50232e-214	0.904865	0.921	0.958		R3HDM2	4	9.62627e-33	0.988712	0.2	0.386
HAT1	4	4.9156e-245	0.904464	0.37	0.147		COL8A1	4	2.56379e-24	0.98843	0.214	0.39
MLLT11	3	3.48067e-229	0.90436	0.361	0.154		LINC02376	2	0	0.987785	0.433	0.156
ZDHHC12	4	0	0.903858	0.649	0.339		LINC02086	3	2.90755e-280	0.98756	0.337	0.123
CDCA7L	4	3.12153e-237	0.903137	0.384	0.161		SMIM14	3	0	0.987	0.67	0.354
AL353138.1	1	5.14386e-81	0.901826	0.324	0.25		ZC3H14	4	1.52763e-29	0.986863	0.137	0.273
USP15	5	0.00194468	0.901677	0.225	0.348		MYO1E	4	1.03632e-05	0.986603	0.527	0.78
PSMB9	8	1.34977e-57	0.901642	0.489	0.245		AC104123.1	4	1.39621e-24	0.986577	0.199	0.364
COX8A	10	1.00306e-15	0.901469	0.754	0.853		FLNB	4	3.28851e-16	0.986237	0.278	0.488
SPTLC3	1	6.94276e-67	0.901398	0.285	0.22		CTSD	3	0	0.985902	0.678	0.389
S100A6	10	1.16086e-72	0.901352	1	0.998		KANSL1L	4	1.64161e-22	0.984979	0.166	0.302
SUPT16H	4	0	0.900742	0.644	0.333		CERT1	4	1.42043e-29	0.984648	0.191	0.362
RPL30	6	6.40233e-288	0.900594	0.963	0.984		RNF38	4	5.06463e-30	0.984314	0.151	0.296
RP1	7	2.20965e-75	0.900059	0.391	0.167		PHF21A	4	2.5869e-19	0.984205	0.168	0.298
SPOCK1	8	5.85398e-81	0.899845	0.752	0.479		TRIM22	3	3.89947e-299	0.983629	0.292	0.092
GBE1	1	3.80402e-209	0.899825	0.585	0.509		SGK3	4	7.39463e-24	0.983592	0.138	0.262
LGALS1	10	5.84377e-87	0.899174	1	0.991		RPL30	7	3.77403e-98	0.983441	0.993	0.931
FBXL7	3	0	0.898846	0.594	0.281		CLU	3	1.62215e-146	0.983316	0.291	0.134
RPL9	6	0	0.898439	0.97	0.988		NXN	4	7.23016e-22	0.983145	0.141	0.259
RPS3A	6	0	0.898162	0.986	0.988		RPS23	7	2.02555e-149	0.982943	1	0.97
ATP11B	5	3.89952e-06	0.897742	0.18	0.298		GEN1	2	0	0.982342	0.254	0.049
CSE1L	4	2.71201e-277	0.897467	0.474	0.21		RPL35	7	1.81334e-153	0.981359	1	0.97
KIRREL3	4	7.94167e-207	0.897312	0.521	0.28		TASOR2	4	7.06572e-26	0.981341	0.151	0.287
RPS7	10	1.44075e-81	0.897289	1	0.986		KDM4C	4	9.64311e-22	0.981208	0.174	0.314
MTHFD1	4	2.99354e-238	0.897122	0.322	0.12		DOCK1	4	6.72028e-29	0.980961	0.228	0.433
WDFY2	5	0.0326691	0.896934	0.254	0.39		FIBCD1	3	1.56204e-249	0.980836	0.375	0.156
ANGPTL4	8	5.57516e-38	0.896818	0.315	0.152		RFWD3	2	0	0.980145	0.317	0.083
DZIP1	1	9.33376e-61	0.895877	0.28	0.223		THOC2	4	1.41208e-24	0.979888	0.237	0.432
CCDC91	5	0.00188636	0.895777	0.273	0.426		ACTB	7	2.54159e-96	0.979722	0.998	0.985
DYNLRB1	10	0.0212346	0.895457	0.55	0.686		EPN2	4	1.23465e-30	0.979409	0.133	0.267
LRCH3	5	0.0326967	0.895231	0.276	0.426		RNMT	4	1.88667e-32	0.978822	0.163	0.322
MAP4K3	5	0.0151896	0.894993	0.245	0.374		ABL1	4	2.5425e-38	0.978659	0.196	0.394
NAMPT	1	3.51425e-54	0.894337	0.359	0.326		SETBP1	4	2.65179e-23	0.97811	0.144	0.27
DIRAS2	3	4.78507e-227	0.894266	0.407	0.189		HSBP1	7	6.01521e-69	0.977922	0.939	0.883
FRMD4A	5	0.00806946	0.894135	0.257	0.391		PPP1R12A	4	4.1301e-23	0.977681	0.256	0.463
HLCS	5	0.0130712	0.893877	0.181	0.276		HMGN2	2	0	0.97754	0.927	0.577
RPS27A	6	0	0.89363	0.989	0.993		TNKS	4	4.27003e-23	0.97747	0.186	0.341
TOMM40	4	9.7084e-245	0.893163	0.432	0.189		CHEK1	2	0	0.97638	0.367	0.103
COX4I1	6	6.38798e-193	0.892794	0.903	0.939		ZNF83	4	2.88025e-26	0.976251	0.279	0.52
CDKN1A	1	2.19081e-170	0.891675	0.586	0.489		FBXW11	4	2.89218e-26	0.974225	0.168	0.315
NT5C2	5	0.000177121	0.891498	0.235	0.378		RPS13	7	1.92767e-149	0.973531	1	0.955
MIF	10	1.1396e-108	0.891443	1	0.99		RPL14	7	9.51054e-139	0.972651	0.995	0.964
MRTFB	5	0.00163024	0.891258	0.196	0.308		TTF2	2	0	0.972355	0.325	0.078
DMKN	10	0.00643848	0.891236	0.536	0.617		PKN2	4	5.30815e-22	0.972182	0.267	0.483
DNAJA1	9	5.37676e-26	0.891023	0.648	0.411		PHC3	4	6.93877e-31	0.971692	0.147	0.292
RPLP1	6	0	0.890497	1	0.994		HMGCS1	4	6.60908e-19	0.9713	0.143	0.257
CKB	7	2.48367e-104	0.890233	0.86	0.567		MTA3	4	4.53398e-27	0.971089	0.15	0.289
RPLP0	6	0	0.889962	0.978	0.988		SDCCAG8	4	7.73961e-30	0.97079	0.174	0.334
AIF1L	7	2.48449e-93	0.889399	0.583	0.281		BTBD11	4	4.00533e-24	0.970695	0.186	0.34
GAS2L3	4	5.88186e-224	0.888848	0.37	0.155		TOPBP1	2	0	0.970633	0.358	0.098
MAPKAPK3	8	1.31354e-54	0.8888	0.474	0.243		RPL11	7	5.64851e-159	0.9703	1	0.979
COMMD4	4	3.2387e-287	0.888632	0.534	0.244		CD59	3	0	0.970218	0.987	0.835
PTPRM	5	1.51288e-06	0.887588	0.607	0.785		RPS19	7	3.83286e-162	0.970038	1	0.991
NEK1	5	0.00676207	0.887308	0.213	0.325		CTNND1	4	2.80333e-25	0.968888	0.268	0.493
PDGFC	5	0.0245446	0.886314	0.562	0.771		WASHC4	4	9.73494e-30	0.968727	0.172	0.33
CEP85L	5	0.000958462	0.885118	0.205	0.316		TMSB10	7	5.45267e-201	0.96863	1	0.998
ANP32B	9	4.3495e-48	0.885047	0.895	0.637		TUBA1C	2	0	0.967721	0.913	0.603
PSIP1	9	9.57007e-25	0.884909	0.538	0.299		BTBD7	4	9.60542e-11	0.967716	0.354	0.624
UBA6-AS1	5	0.0485401	0.884507	0.21	0.313		NIPBL	4	5.39717e-26	0.967548	0.235	0.432
NNMT	1	0	0.883852	0.96	0.888		ATP2C1	4	7.27375e-21	0.967335	0.238	0.425
KITLG	8	3.7195e-38	0.883719	0.278	0.125		MEG3	3	0	0.966377	0.25	0.069
PBX1	1	6.40071e-62	0.883595	0.258	0.195		FAM126A	4	1.01886e-20	0.966282	0.145	0.264
TRPC4AP	5	5.47678e-05	0.883135	0.227	0.364		JPX	4	7.63761e-38	0.965615	0.271	0.533
EEF1B2	6	9.87173e-203	0.882744	0.926	0.958		FBN1	4	0.00586189	0.965371	0.352	0.564
TACSTD2	3	1.91146e-249	0.882709	0.276	0.093		E2F7	2	0	0.965087	0.302	0.077
GAS5	6	2.3134e-107	0.882192	0.863	0.929		AEBP2	4	5.45617e-31	0.964407	0.17	0.33
FOXC1	3	1.48159e-233	0.881187	0.402	0.18		STK39	4	5.39538e-09	0.964141	0.327	0.549
MAGOH	9	8.56649e-24	0.880333	0.434	0.216		KAT6A	4	2.61886e-29	0.963673	0.129	0.258
JAG1	8	4.25563e-52	0.879676	0.563	0.327		CCDC18-AS1	4	1.42188e-29	0.963373	0.217	0.408
BMERB1	5	0.00211099	0.879046	0.188	0.293		TACSTD2	3	0	0.963297	0.433	0.17
CLOCK	5	2.79071e-08	0.878684	0.208	0.351		RPLP2	7	2.68148e-130	0.962803	1	0.967
FEZ2	5	7.28796e-12	0.87857	0.222	0.389		TPT1-AS1	4	5.51972e-30	0.96274	0.214	0.403
FUS	4	0	0.878359	0.87	0.571		TRIP12	4	3.4726e-24	0.962602	0.248	0.455
SPIRE1	5	0.00727696	0.87779	0.24	0.366		MIS18A	6	4.70015e-55	0.962584	0.303	0.144
TMEM120B	5	0.000945426	0.877786	0.165	0.26		MTAP	4	1.3296e-32	0.962282	0.171	0.336
DOCK8	7	2.89154e-76	0.877779	0.348	0.136		ACYP2	4	4.36706e-30	0.96201	0.144	0.285
ADAM12	5	0.00122496	0.877589	0.207	0.322		RPS21	7	8.62878e-102	0.961307	0.99	0.939
DISC1	7	1.25013e-72	0.877578	0.41	0.179		ICAM1	3	1.37621e-172	0.960746	0.356	0.17
HSBP1	6	2.8636e-137	0.876817	0.884	0.928		PTPRD	4	2.06808e-30	0.960656	0.218	0.41
PEG10	4	0	0.876804	0.687	0.371		WWP1	4	3.15138e-28	0.960639	0.149	0.29
TIMP2	3	2.99748e-285	0.876483	0.521	0.249		CNKSR3	4	1.7882e-23	0.960502	0.215	0.388
WNT7B	3	1.03984e-270	0.876274	0.573	0.306		RUSC2	4	8.5542e-28	0.960468	0.162	0.309
KCNJ16	1	3.41899e-177	0.87597	0.463	0.346		ECT2	2	0	0.960347	0.605	0.23
RPL13A	10	1.12272e-119	0.875559	1	0.994		PUM2	4	1.37679e-24	0.958779	0.24	0.441
ZNF770	1	3.23168e-47	0.87446	0.27	0.225		NDUFA1	7	1.37206e-33	0.958565	0.798	0.798
RPL19	10	1.40471e-107	0.874371	1	0.99		OSBPL10	4	4.09169e-26	0.958325	0.272	0.504
GPATCH2	5	0.023376	0.87424	0.205	0.31		FBXO28	4	2.85057e-27	0.958022	0.178	0.334
ARHGAP18	8	2.36919e-36	0.873855	0.333	0.167		C19orf25	4	6.68324e-39	0.957745	0.116	0.257
SLCO3A1	8	3.58643e-56	0.87331	0.438	0.211		PRELID2	4	7.68032e-27	0.95748	0.142	0.274
JPT1	4	0	0.872975	0.899	0.654		NEDD4	4	1.77456e-33	0.957044	0.196	0.382
TFPI2	10	5.77626e-16	0.872293	0.851	0.881		NCALD	3	0	0.95657	0.587	0.287
NFE2L2	1	0	0.872287	0.689	0.604		VPS53	4	6.37442e-30	0.956409	0.155	0.302
ZNF721	5	5.48419e-05	0.872144	0.247	0.391		NKTR	4	1.10265e-30	0.955756	0.159	0.311
SLC41A2	5	0.0284379	0.87208	0.209	0.316		NDC1	2	0	0.955618	0.312	0.074
SNRPD2	6	1.49047e-91	0.872048	0.783	0.857		EFNA1	3	1.12462e-186	0.954915	0.274	0.108
COL4A2	5	1.53609e-06	0.871685	0.61	0.805		MSI2	4	6.57665e-15	0.954751	0.294	0.51
KCTD16	3	2.39631e-227	0.871103	0.259	0.09		SNRNP25	2	0	0.954522	0.548	0.213
USP13	4	4.27675e-208	0.870708	0.3	0.116		LPAR1	4	3.27874e-30	0.954279	0.145	0.286
BEAN1	5	0.00773434	0.870119	0.168	0.258		ANKIB1	4	2.71977e-24	0.953924	0.251	0.458
RFFL	5	0.0138294	0.86972	0.172	0.263		RASA2	4	6.03449e-22	0.953832	0.239	0.432
RALGAPA2	1	9.42767e-43	0.869301	0.262	0.22		ANKRD13C	4	1.26224e-25	0.953347	0.138	0.265
KCNQ1OT1	1	4.21238e-85	0.867916	0.407	0.348		RPL9	7	6.51343e-116	0.953207	1	0.95
RNF26	4	9.72078e-207	0.867597	0.27	0.098		PPFIBP1	4	2.45015e-16	0.953108	0.312	0.554
ICAM1	8	3.52437e-21	0.867344	0.273	0.15		IFITM2	3	0	0.952231	0.876	0.596
SNRPB	4	0	0.867251	0.909	0.622		RAD18	2	0	0.9516	0.358	0.093
NCL	9	1.38686e-38	0.867073	0.928	0.723		PSMB9	3	0	0.951336	0.586	0.295
HDAC9	3	0	0.866916	0.649	0.315		NME7	4	2.81591e-32	0.95133	0.189	0.366
RPS15	6	0	0.866827	0.992	0.99		CD74	3	4.32945e-302	0.951157	0.455	0.194
PHF20	5	0.000619243	0.865328	0.279	0.442		ATF7	4	1.01109e-37	0.950025	0.173	0.35
RPL30	10	1.32573e-66	0.865129	0.997	0.983		NCK1	4	4.42496e-30	0.948675	0.131	0.262
PLCB4	5	1.27489e-25	0.864906	0.743	0.865		CTTNBP2NL	4	3.16989e-31	0.948439	0.215	0.412
PSMA4	9	2.91133e-43	0.864692	0.844	0.579		MFSD4B	4	5.58598e-25	0.947797	0.226	0.411
COG5	5	0.000125496	0.86468	0.218	0.346		CHD6	4	4.54791e-21	0.947739	0.137	0.253
SMC3	4	0	0.864125	0.607	0.296		ZFHX3	4	3.8156e-23	0.947624	0.211	0.381
SCN3A	8	3.07395e-56	0.863884	0.288	0.108		GNAQ	4	1.35705e-06	0.947607	0.369	0.633
C11orf49	5	3.64159e-05	0.863536	0.295	0.473		POLR2B	4	1.75851e-28	0.946758	0.138	0.271
FOXK2	5	0.000108288	0.862882	0.175	0.279		PAPSS2	3	1.18962e-252	0.94602	0.269	0.09
TLN2	5	3.43937e-05	0.862559	0.186	0.302		TJP2	4	7.69303e-26	0.945966	0.208	0.383
MYL12A	6	2.57158e-117	0.862006	0.885	0.922		FOSL1	2	0	0.944874	0.6	0.264
ANKRD13C	5	0.0250003	0.861657	0.194	0.29		KIAA1217	4	1.18534e-20	0.943982	0.149	0.271
APBB2	8	5.33976e-94	0.860446	0.858	0.606		CACNA2D1	3	5.87557e-288	0.943828	0.291	0.094
SULT1C4	3	0	0.860318	0.753	0.435		DCAF5	4	2.20773e-21	0.943128	0.138	0.255
DPF3	8	2.66676e-54	0.860264	0.363	0.161		PUM1	4	3.23839e-25	0.942415	0.268	0.493
SENP5	5	7.02003e-05	0.860239	0.184	0.294		FHOD3	4	1.49033e-06	0.941969	0.361	0.608
DCAF10	5	2.21726e-05	0.859923	0.232	0.375		CBLB	4	3.63679e-16	0.941653	0.159	0.272
SGPP2	5	0.0005894	0.859593	0.163	0.256		COX6A1	7	5.48923e-50	0.941534	0.888	0.863
UBAP2	5	0.000504901	0.858714	0.268	0.421		PDS5B	4	9.58715e-24	0.940492	0.15	0.279
GPHN	5	0.0365446	0.858692	0.321	0.496		USO1	4	1.3382e-39	0.939931	0.194	0.39
MAML2	5	2.2413e-33	0.858605	0.71	0.885		MYL12B	7	8.51068e-72	0.936521	0.963	0.908
MAGI2	1	6.94382e-117	0.85855	0.415	0.327		TOM1L2	4	1.87073e-31	0.936315	0.129	0.262
ARHGAP21	5	0.00172992	0.858285	0.207	0.321		TRIM59	2	0	0.935836	0.478	0.173
HSPH1	9	7.42608e-14	0.857201	0.34	0.182		CSF2	3	1.57572e-92	0.935699	0.316	0.181
TFDP1	4	2.93694e-243	0.857056	0.477	0.225		TFDP1	2	0	0.935675	0.615	0.259
AC079781.5	5	4.06295e-06	0.856808	0.186	0.307		PCLAF	6	1.18888e-138	0.935666	0.669	0.314
PALLD	5	0.00187355	0.856698	0.291	0.453		SERF2	7	2.42361e-133	0.935517	1	0.964
C1RL	1	6.06869e-62	0.85665	0.286	0.23		CAMSAP2	4	1.0034e-26	0.935445	0.186	0.347
RANBP1	9	1.18297e-42	0.856425	0.855	0.562		TUT4	4	1.68791e-33	0.934616	0.196	0.379
CCND2	3	1.78749e-190	0.856309	0.326	0.144		PHKB	4	7.8431e-24	0.934568	0.147	0.274
MIS18BP1	9	9.72682e-16	0.856078	0.319	0.16		THRB	4	1.44185e-33	0.934416	0.182	0.355
GAPDH	10	5.98128e-93	0.856038	1	0.995		ZWILCH	2	0	0.933819	0.257	0.057
CSMD2	7	5.10812e-81	0.855858	0.436	0.188		PTK7	4	6.15533e-21	0.933622	0.138	0.254
MYO9A	1	1.23719e-248	0.8555	0.648	0.569		QSOX1	4	1.08716e-19	0.932916	0.163	0.292
SEC24D	5	0.0014144	0.855444	0.185	0.29		TOM1L1	4	9.68708e-33	0.931748	0.203	0.391
NOL7	9	1.9878e-29	0.855408	0.664	0.4		KIAA1958	4	1.60249e-27	0.931667	0.14	0.273
DIS3L2	5	0.00106284	0.855156	0.193	0.301		STMN1	2	0	0.931425	0.987	0.783
ZNF714	4	7.22883e-210	0.854806	0.26	0.091		HNRNPA2B1	6	6.70924e-247	0.931403	0.986	0.824
NLGN1	1	2.57125e-104	0.854473	0.35	0.257		ZNF721	4	2.16138e-32	0.931397	0.163	0.319
UGGT2	5	0.0128594	0.854184	0.218	0.334		AAK1	4	2.49545e-33	0.930742	0.193	0.373
MRPS10	9	2.63546e-19	0.854151	0.497	0.29		NUP37	6	5.74288e-75	0.930701	0.429	0.217
AIMP2	9	1.41456e-13	0.854134	0.326	0.17		ITGB1-DT	4	2.92944e-35	0.930534	0.224	0.435
RPS10	10	1.56177e-46	0.853902	0.965	0.966		SCFD1	4	3.41369e-25	0.929669	0.217	0.398
SNHG6	6	7.87133e-45	0.853841	0.673	0.747		UBE3C	4	9.87306e-33	0.928586	0.175	0.344
LSM3	4	0	0.853372	0.864	0.547		LINC01572	2	0	0.928552	0.539	0.176
RAB6A	5	0.000164517	0.853194	0.316	0.509		COL18A1	4	1.71188e-09	0.92855	0.34	0.584
MGST3	10	4.44552e-16	0.852653	0.782	0.87		KPNA1	4	3.70186e-26	0.928017	0.132	0.257
PRR14L	5	3.54587e-05	0.852557	0.171	0.276		SPPL3	4	8.72228e-37	0.927993	0.188	0.374
HIP1	8	1.15669e-45	0.852417	0.474	0.259		UBAP1	4	1.15462e-27	0.927917	0.217	0.402
PCNX1	5	0.00127816	0.852139	0.216	0.334		SPTLC2	4	9.36382e-31	0.927796	0.18	0.345
SAC3D1	4	1.97442e-195	0.852052	0.349	0.151		MTF2	4	4.98201e-28	0.927645	0.16	0.306
RC3H1	5	5.21926e-05	0.851964	0.231	0.372		EXOSC8	6	3.87997e-77	0.927101	0.451	0.232
INAVA	8	1.92623e-50	0.851882	0.338	0.147		TLN2	4	1.54721e-30	0.926264	0.126	0.255
DKC1	9	1.15494e-15	0.851443	0.305	0.15		RANBP1	7	1.79543e-09	0.925889	0.637	0.688
IFITM2	8	1.49051e-53	0.851123	0.823	0.606		PPM1B	4	3.23822e-29	0.92585	0.255	0.478
PDIA3	10	0.0145405	0.850962	0.592	0.719		SMC2	6	1.30718e-68	0.925728	0.384	0.187
RPL15	10	1.57986e-96	0.850882	1	0.989		KLHL29	4	3.43168e-23	0.925487	0.152	0.281
FANCC	5	4.75324e-06	0.850846	0.172	0.282		DNAJC1	4	6.75987e-36	0.925251	0.173	0.346
TSPAN14	8	8.16881e-54	0.849979	0.502	0.271		ZNF827	4	5.33995e-27	0.924936	0.154	0.295
UBB	9	6.79308e-60	0.849155	0.986	0.901		TUBG1	2	0	0.924179	0.515	0.196
CHST9	1	2.82748e-45	0.849126	0.311	0.267		RWDD1	7	8.09377e-09	0.923184	0.561	0.598
VDAC3	9	1.02222e-28	0.848318	0.685	0.419		F3	3	3.45725e-230	0.922543	0.519	0.274
DANT2	5	0.0050058	0.848115	0.24	0.368		PCMTD1	4	5.33092e-34	0.922173	0.156	0.312
KAZN	7	2.60834e-99	0.84799	0.772	0.459		SCLT1	2	0	0.921222	0.451	0.145
FCGRT	1	9.39487e-79	0.84757	0.334	0.269		PRR11	6	3.38682e-55	0.921025	0.268	0.118
GMPPB	4	1.34263e-194	0.847483	0.256	0.093		ENAH	4	1.68297e-34	0.920935	0.182	0.358
HNRNPD	4	0	0.847422	0.804	0.489		ARFGEF2	4	7.63767e-29	0.920812	0.135	0.266
RPL27	10	1.32287e-76	0.847028	0.997	0.984		ZNF638	4	7.25974e-26	0.920729	0.212	0.387
UBB	10	8.05616e-28	0.846894	0.889	0.903		MFHAS1	4	5.53188e-16	0.920658	0.32	0.567
SOS1	5	0.000141654	0.846499	0.26	0.411		RPLP1	7	2.37673e-174	0.920028	1	0.989
NPC1	5	2.48556e-05	0.84639	0.225	0.358		ACTR3C	4	1.17958e-27	0.919823	0.154	0.295
HAUS4	9	6.83486e-22	0.846078	0.394	0.193		MYL12A	7	7.7767e-78	0.919067	0.985	0.931
RPS8	10	3.08054e-102	0.846039	1	0.99		EPS15	4	8.92275e-33	0.918974	0.166	0.327
DBI	10	1.98876e-23	0.845747	0.869	0.903		RSRP1	4	3.42426e-26	0.918966	0.144	0.274
RPL10	10	3.32045e-105	0.845685	1	0.993		CAB39	4	6.91857e-27	0.918673	0.239	0.442
ARPC1B	10	1.48776e-10	0.844418	0.734	0.828		GBE1	4	3.14017e-09	0.918535	0.346	0.586
SH3BGRL3	10	1.51844e-30	0.844385	0.865	0.898		GAS5	7	1.25141e-29	0.918416	0.876	0.864
NCKAP5	3	8.70955e-262	0.844197	0.591	0.324		MT1X	3	8.89647e-271	0.918273	0.782	0.526
MCU	5	4.83116e-06	0.844006	0.255	0.417		TYMS	6	1.12834e-100	0.917969	0.576	0.299
RRP7A	4	3.8114e-225	0.843709	0.43	0.194		C3orf14	2	0	0.917569	0.396	0.136
HSPG2	3	0	0.843587	0.705	0.419		NME2	7	2.57235e-110	0.917568	0.99	0.928
TMSB10	6	0	0.84338	1	0.999		SPTAN1	4	7.44236e-30	0.917465	0.182	0.348
FILIP1L	5	4.35621e-06	0.843053	0.271	0.432		CD24	3	0	0.916911	0.99	0.858
LINC01111	7	3.54344e-73	0.842807	0.608	0.338		GLB1	4	1.6736e-24	0.916765	0.154	0.288
SPNS2	3	1.83752e-215	0.842526	0.568	0.328		NCAPH2	2	0	0.916441	0.255	0.065
HDAC8	5	0.0164594	0.842136	0.282	0.434		CHD1	4	5.13479e-35	0.915494	0.154	0.31
RPS11	6	1.89636e-266	0.842032	0.961	0.984		RC3H2	4	1.82335e-26	0.91526	0.131	0.255
DENND4C	5	1.55344e-05	0.841487	0.268	0.44		POP7	2	0	0.914897	0.675	0.297
NHS	5	9.86997e-09	0.841486	0.603	0.792		BUB3	2	0	0.914212	0.69	0.314
SRM	4	3.71467e-272	0.841407	0.63	0.335		ARID4B	4	2.01415e-39	0.914025	0.23	0.457
IL6	3	1.81401e-189	0.841213	0.475	0.257		THBS1	3	4.3196e-229	0.914015	0.554	0.314
MGME1	4	5.58077e-205	0.840767	0.32	0.129		ATG10	4	6.0977e-33	0.913431	0.154	0.306
SH3RF2	3	3.29466e-167	0.840579	0.251	0.102		SYNJ2	4	1.65512e-31	0.912881	0.139	0.279
RPL13A	6	0	0.840464	0.998	0.994		SEC23A	4	1.68476e-36	0.912792	0.219	0.428
PXDN	3	0	0.840274	0.703	0.427		DAPK3	4	7.509e-42	0.912678	0.166	0.345
PRICKLE1	5	0.00347565	0.840075	0.577	0.757		ATP5MF	7	7.95542e-36	0.912419	0.822	0.833
COL4A2	3	0	0.839559	0.944	0.776		SELENOM	3	2.50827e-241	0.911384	0.494	0.249
PPARG	7	5.19232e-82	0.839065	0.445	0.192		ANKRD12	4	1.06401e-32	0.911222	0.21	0.402
KIAA1671	5	0.000242985	0.837718	0.196	0.313		FABP5	2	0	0.911209	0.75	0.368
LSM5	9	8.99814e-37	0.837134	0.823	0.574		PTPN12	4	2.32636e-27	0.910352	0.279	0.521
RPL8	10	8.57239e-101	0.837115	0.997	0.99		KPNA2	6	1.4076e-87	0.910096	0.54	0.294
PPM1G	4	0	0.83704	0.76	0.437		ATP10A	4	5.12305e-25	0.909612	0.25	0.457
IFITM3	8	1.03289e-62	0.836618	0.918	0.72		UQCR11	7	2.62578e-53	0.909305	0.927	0.875
RPS13	6	2.60482e-298	0.836158	0.98	0.985		USP25	4	8.565e-25	0.908552	0.188	0.344
DCTPP1	4	5.38297e-228	0.836074	0.486	0.235		SEL1L3	4	2.88781e-26	0.908402	0.151	0.286
CCN2	8	8.40808e-49	0.836008	0.444	0.224		IBTK	4	3.8286e-38	0.908221	0.219	0.433
FGFR1	7	1.84992e-90	0.835438	0.75	0.454		HMG20B	6	1.27467e-59	0.908207	0.466	0.272
COX6A1	6	9.0871e-80	0.83526	0.788	0.866		RIF1	4	1.18868e-31	0.908149	0.168	0.328
LARP1B	5	0.000139338	0.834739	0.263	0.422		SAC3D1	2	0	0.907793	0.415	0.146
NME2	6	2.13665e-247	0.834672	0.946	0.97		CYCS	7	0.023147	0.906966	0.52	0.601
TRIM59	9	9.56902e-10	0.834415	0.289	0.159		DYRK1A	4	1.05227e-26	0.906936	0.131	0.256
MAMDC2	3	5.76234e-235	0.834331	0.493	0.253		THBS1	5	2.40748e-46	0.906915	0.163	0.351
AC090204.1	7	2.41129e-84	0.833394	0.253	0.078		PIK3CB	4	1.356e-30	0.906514	0.155	0.303
SSH1	5	0.0015055	0.833118	0.177	0.273		BCL2	4	8.48058e-25	0.906069	0.219	0.397
E2F7	4	6.96543e-158	0.833046	0.283	0.123		YWHAH	2	0	0.90591	0.901	0.526
NHSL1	8	2.39237e-41	0.832566	0.325	0.152		MZT1	2	0	0.905686	0.537	0.206
ARL17B	5	7.53246e-06	0.832566	0.227	0.372		CDC42SE2	4	1.2402e-35	0.904953	0.236	0.459
AHNAK2	8	8.07335e-55	0.832481	0.559	0.308		MARCH6	4	2.90835e-29	0.904657	0.186	0.354
TBC1D19	8	1.48517e-49	0.832112	0.505	0.28		XRN1	4	2.29621e-24	0.904609	0.134	0.255
PHF21A	5	0.00149578	0.832061	0.223	0.347		GGCT	2	0	0.904353	0.474	0.176
RPL18A	6	0	0.832059	0.992	0.99		PPP1R21	4	2.63232e-27	0.904351	0.146	0.281
LCOR	5	0.00056561	0.831651	0.228	0.36		SP3	4	9.55377e-33	0.904065	0.156	0.31
SYNRG	5	0.000139835	0.831312	0.183	0.291		TMEM97	2	0	0.90385	0.295	0.081
ERC2	3	3.10085e-242	0.831159	0.433	0.202		SERINC2	3	3.9264e-225	0.903512	0.313	0.121
NSMCE2	5	9.87166e-07	0.831061	0.309	0.508		MRC2	4	7.73671e-25	0.903368	0.146	0.275
PUM3	5	2.94758e-05	0.830932	0.198	0.315		NEMF	4	4.6275e-29	0.903322	0.153	0.295
TMSB4X	6	3.40918e-271	0.830912	1	0.998		PREX2	4	2.65214e-24	0.903161	0.271	0.487
PCNX2	5	0.0299833	0.830423	0.283	0.438		EVI5	4	3.10889e-30	0.902846	0.192	0.365
TUBA1A	3	0	0.830371	0.974	0.824		ELL2	4	1.8719e-24	0.902653	0.265	0.482
TLK1	5	0.0013637	0.830255	0.282	0.438		GALNT7	4	1.88991e-24	0.902361	0.248	0.454
MSH2	4	6.98062e-196	0.830025	0.318	0.13		RAB6A	4	3.17665e-44	0.902132	0.248	0.502
KCNH1	3	1.9835e-187	0.829856	0.382	0.184		SPRED2	4	2.84428e-33	0.901805	0.151	0.303
MPC2	7	9.1743e-149	0.829424	0.99	0.812		UBL5	7	1.25463e-46	0.901512	0.885	0.869
PPP4R1	5	0.000364061	0.829251	0.166	0.264		NUTM2B-AS1	4	2.3107e-31	0.90136	0.158	0.309
PPIH	9	9.71202e-21	0.828927	0.366	0.175		C5orf17	3	0	0.90118	0.394	0.119
BACH1	5	0.000173678	0.828916	0.18	0.283		CBX5	2	0	0.900953	0.83	0.424
LAMA5	8	5.41423e-45	0.828721	0.369	0.176		HOXD3	3	8.32338e-188	0.900822	0.289	0.119
HNF4G	5	0.00209948	0.828669	0.166	0.257		GPATCH2L	4	5.90082e-30	0.900712	0.146	0.288
CCDC138	4	2.30985e-213	0.8286	0.286	0.105		LINC00511	4	2.94026e-07	0.90044	0.556	0.795
FRS2	5	0.0108053	0.828561	0.199	0.302		RLF	4	2.29769e-29	0.900333	0.147	0.287
WDR83OS	10	0.00878994	0.828505	0.585	0.728		UBASH3B	4	1.87518e-29	0.900084	0.223	0.418
NOLC1	4	6.08387e-194	0.828386	0.36	0.158		NR2C2AP	2	0	0.899792	0.261	0.076
TSPAN5	8	5.06491e-68	0.827704	0.718	0.453		BACH1	4	2.44399e-29	0.898905	0.151	0.294
RPL27A	6	0	0.82744	0.992	0.991		UPP1	3	4.34244e-213	0.898349	0.481	0.253
ATE1	5	1.18901e-06	0.826964	0.17	0.285		LCOR	4	9.2788e-31	0.898205	0.182	0.35
CFL1	10	1.04324e-40	0.826359	0.969	0.96		ZFX	4	1.0304e-24	0.898179	0.15	0.283
CDK6	5	2.68551e-07	0.826203	0.589	0.779		RUVBL2	6	1.39283e-73	0.897607	0.55	0.331
RPL23A	6	0	0.826111	0.989	0.988		SEC31A	4	2.01576e-30	0.896704	0.255	0.484
NACA	10	1.65336e-54	0.825905	0.983	0.974		CLEC16A	4	2.46279e-30	0.896472	0.124	0.251
RPS15	10	1.2099e-95	0.825697	1	0.99		CARMIL1	4	1.91827e-13	0.89623	0.348	0.609
ADNP	5	0.000187369	0.825598	0.256	0.404		WSB1	4	1.74676e-05	0.896006	0.395	0.675
RPS15A	10	3.32313e-96	0.82525	1	0.991		CHD2	4	1.42043e-21	0.895949	0.308	0.558
SIK2	5	0.0116632	0.825169	0.258	0.396		AKAP12	4	4.22796e-93	0.89561	0.747	0.869
MIB1	5	0.000138774	0.824766	0.227	0.357		SRSF7	2	0	0.895579	0.857	0.456
ABL2	5	0.000347419	0.824699	0.301	0.478		SMG1	4	1.34215e-31	0.895485	0.18	0.348
RPS16	10	1.91532e-82	0.824101	0.997	0.988		CRYZL1	4	1.81122e-39	0.894997	0.128	0.277
MTA3	5	0.0329342	0.823841	0.184	0.275		ATP10D	4	1.68155e-30	0.894669	0.187	0.355
LMBR1	5	0.000146862	0.823713	0.164	0.261		CCL2	3	3.44906e-158	0.894384	0.411	0.214
PAGR1	4	1.72121e-252	0.823476	0.524	0.251		APPBP2	4	9.22139e-40	0.893799	0.192	0.388
FOXP1	5	6.53004e-11	0.823385	0.637	0.852		ARSJ	4	4.39788e-26	0.893324	0.156	0.294
LRP6	5	7.777e-06	0.82287	0.163	0.268		QKI	4	3.59268e-26	0.893201	0.276	0.513
DENND5A	5	0.002248	0.822733	0.277	0.434		CDK5RAP2	2	0	0.893163	0.416	0.131
MYH9	3	0	0.822611	0.985	0.851		ANKRD33B	4	1.64015e-30	0.893007	0.137	0.271
CDKN1C	1	3.22276e-29	0.822571	0.25	0.214		AC004982.2	3	3.94665e-227	0.892932	0.325	0.129
TNFAIP2	8	5.91374e-32	0.822245	0.403	0.226		B4GALT5	4	1.84927e-41	0.892578	0.162	0.338
RPS5	6	0	0.821928	0.976	0.987		YAP1	4	2.77183e-31	0.892234	0.241	0.458
FOSL1	5	4.69725e-05	0.821899	0.191	0.306		RASSF8	4	6.96811e-30	0.89216	0.189	0.36
LACTB2	9	3.58277e-16	0.821129	0.373	0.197		FRMD4A	4	3.32215e-32	0.891324	0.169	0.33
CASP8AP2	4	2.67504e-165	0.821049	0.3	0.131		ZFAS1	7	1.18482e-36	0.890978	0.863	0.845
KLF12	5	0.0106065	0.820918	0.231	0.352		ABLIM1	4	1.07686e-35	0.8909	0.193	0.382
ISCA2	9	4.77818e-18	0.820769	0.457	0.262		ITGB1	4	8.06029e-252	0.890743	0.854	0.979
PXN	8	2.19459e-42	0.820758	0.427	0.229		COX7C	7	2.60097e-74	0.890426	0.98	0.915
RARRES2	1	0	0.819875	0.876	0.805		ACAP2	4	4.01647e-37	0.890114	0.15	0.308
RPS18	10	4.61471e-114	0.819691	1	0.995		WWC2	4	1.48526e-19	0.889902	0.308	0.556
UBE2W	5	4.56138e-08	0.819526	0.172	0.293		SUMF2	5	3.48749e-52	0.889634	0.156	0.354
ODC1	9	4.87798e-21	0.819237	0.601	0.371		PHLDB2	4	1.55454e-28	0.889613	0.25	0.464
TMEM30A	8	6.01516e-69	0.8191	0.709	0.446		NUDT15	6	1.08349e-40	0.889432	0.288	0.149
WAC	5	0.00947852	0.8182	0.329	0.515		HSPD1	5	9.64863e-18	0.889215	0.376	0.713
DCDC2	5	3.70482e-33	0.818096	0.719	0.891		RSF1	4	8.49251e-33	0.888976	0.241	0.459
MRPL51	9	1.93053e-48	0.818085	0.925	0.69		IFITM3	3	0	0.888311	0.931	0.69
TCOF1	4	3.55404e-181	0.817725	0.269	0.104		RNF180	4	2.80168e-29	0.887083	0.205	0.386
SOD1	10	1.51937e-13	0.817578	0.754	0.854		AGRN	4	1.1281e-27	0.886868	0.189	0.355
MSH3	5	4.39678e-07	0.817545	0.166	0.277		HOXD1	3	3.76042e-188	0.886791	0.277	0.11
PFDN5	6	8.80915e-163	0.817536	0.885	0.954		ZNF644	4	7.80617e-34	0.886767	0.175	0.344
PIAS1	5	2.06923e-06	0.817254	0.202	0.328		TRAPPC9	4	6.68117e-27	0.886691	0.143	0.275
RPL29	6	0	0.81683	0.985	0.989		GABPB1-AS1	6	1.08325e-51	0.886474	0.326	0.163
INO80C	4	2.81856e-224	0.816584	0.437	0.197		KCNQ1OT1	4	5.5367e-22	0.886463	0.138	0.254
SPON1	1	2.65342e-122	0.816463	0.5	0.406		DCAF6	4	1.4724e-27	0.8859	0.288	0.543
RHNO1	4	3.87312e-180	0.81639	0.25	0.092		RCOR3	4	1.59983e-24	0.883529	0.131	0.251
MDH1	9	2.28394e-30	0.814974	0.723	0.444		PIK3C3	4	9.21089e-27	0.883503	0.132	0.257
DOCK1	5	0.00397065	0.814136	0.312	0.49		MPP6	4	2.27592e-39	0.88295	0.13	0.28
CCND3	1	2.08997e-45	0.814095	0.291	0.248		CLIP1	4	5.20024e-45	0.882432	0.186	0.385
TBC1D22A	5	0.000968334	0.813971	0.256	0.4		GTF2IRD1	4	6.58844e-34	0.881882	0.239	0.461
RAB3GAP1	5	5.97417e-06	0.813789	0.201	0.328		UBA6	4	2.08962e-32	0.881794	0.176	0.344
MAPK8	5	0.0255662	0.81336	0.276	0.422		RPL24	7	1.83915e-120	0.881315	1	0.947
FBXL20	5	0.000853426	0.813168	0.216	0.334		ECE1	4	5.51556e-23	0.880722	0.262	0.474
CDK14	5	0.000263807	0.812717	0.268	0.42		APP	4	6.07254e-90	0.880713	0.682	0.911
RAP1GDS1	5	0.0116753	0.812156	0.279	0.428		NOTCH2	4	3.01577e-26	0.880495	0.175	0.326
SPIDR	5	2.84238e-07	0.811895	0.237	0.391		CMC2	2	0	0.880266	0.568	0.226
CCND3	8	1.2789e-39	0.81172	0.46	0.252		LUZP1	4	1.51245e-44	0.878745	0.19	0.392
FADS1	4	1.50009e-271	0.811668	0.647	0.343		SCEL	4	3.71336e-27	0.878438	0.257	0.464
SDF2L1	4	5.21945e-203	0.8115	0.498	0.256		AGPS	4	1.05751e-32	0.878404	0.203	0.39
ECT2	9	2.48403e-13	0.811446	0.389	0.226		RPL13A	7	1.4982e-148	0.878402	1	0.986
DOCK2	4	1.72029e-208	0.811302	0.358	0.152		ODF2L	4	2.84975e-25	0.877961	0.146	0.275
TIMP1	8	2.0283e-47	0.811155	0.978	0.908		LINC02532	3	3.29697e-135	0.877865	0.509	0.319
GOT1	9	4.04258e-16	0.810867	0.331	0.164		MAP7	4	3.37508e-33	0.877852	0.142	0.287
TBCK	5	1.31872e-05	0.810744	0.23	0.371		RNF144B	4	5.08477e-26	0.877243	0.226	0.409
KDM2A	5	0.00304879	0.81068	0.3	0.477		ATOX1	7	9.78182e-16	0.877055	0.705	0.746
ANP32B	4	0	0.81063	0.891	0.608		SAE1	2	0	0.876505	0.517	0.188
MRPL47	9	9.32846e-18	0.810359	0.494	0.288		FNBP4	4	5.11164e-36	0.876465	0.179	0.356
HMCES	9	3.42967e-16	0.809753	0.277	0.128		CCBE1	3	7.11275e-245	0.876038	0.595	0.334
RPL29	10	4.02407e-89	0.80946	1	0.988		PARP1	2	0	0.875831	0.831	0.446
ACTR3C	7	6.1103e-76	0.809407	0.573	0.298		RUFY3	4	2.64417e-42	0.875182	0.188	0.385
ANKHD1	5	1.52133e-06	0.809379	0.221	0.362		ZFC3H1	4	5.16722e-26	0.87478	0.139	0.266
SERF2	10	7.05781e-74	0.809162	1	0.986		HNRNPH1	4	4.30444e-16	0.87416	0.314	0.535
ITFG1	5	0.000541893	0.809082	0.314	0.505		SDC4	5	5.93525e-30	0.873538	0.301	0.579
R3HDM2	5	8.25511e-07	0.808245	0.265	0.435		HNRNPM	6	1.85552e-126	0.873372	0.795	0.531
RPL10A	6	0	0.80817	0.983	0.987		ZNF292	4	1.58705e-29	0.872924	0.245	0.46
TUBG1	9	9.50285e-15	0.808011	0.375	0.207		PARP4	4	8.83702e-37	0.872711	0.184	0.367
DPH6	5	0.000467127	0.807868	0.227	0.355		MAL2	3	9.53963e-296	0.872589	0.617	0.334
CLIP1	5	0.000919453	0.807442	0.276	0.429		RRM2	6	2.26755e-84	0.87223	0.425	0.189
UBE2D2	1	0	0.807292	0.925	0.871		LMNB2	6	2.97015e-37	0.872036	0.254	0.128
NOP58	9	1.06156e-13	0.806862	0.424	0.253		QPCT	3	1.15751e-264	0.871451	0.428	0.185
LDHB	10	4.15732e-23	0.806768	0.872	0.905		PHF20	4	5.94822e-39	0.871368	0.213	0.421
UQCC2	4	0	0.805918	0.842	0.53		ABI1	4	7.81357e-36	0.871183	0.147	0.3
RBM8A	9	4.92528e-32	0.805784	0.832	0.593		RPS11	7	6.75434e-90	0.870923	0.993	0.931
BRWD1	5	0.000146079	0.805769	0.232	0.363		ULK4	4	1.9309e-35	0.870828	0.181	0.355
FLRT3	9	1.15377e-09	0.8053	0.326	0.188		RPL27A	7	3.72149e-136	0.869944	1	0.973
SEC24B	5	0.000257244	0.8051	0.182	0.289		ID2	6	2.15086e-56	0.869485	0.449	0.251
SNHG32	6	4.07013e-34	0.804394	0.664	0.74		ATP1B1	5	2.6729e-53	0.869281	0.235	0.504
DNAJC9	9	9.15304e-16	0.80404	0.373	0.199		CCDC88A	4	1.33229e-34	0.868924	0.127	0.265
PPIH	4	6.61017e-225	0.804031	0.372	0.152		POGZ	4	6.83654e-32	0.868921	0.189	0.364
LMNA	9	8.86639e-41	0.803713	0.883	0.629		SENP6	4	1.50927e-38	0.867129	0.245	0.481
TMEM178B	3	0	0.803228	0.875	0.615		UBTD2	4	3.00133e-32	0.867097	0.127	0.26
SYNJ2	5	4.54742e-07	0.80305	0.183	0.305		CSE1L	2	0	0.867086	0.561	0.208
ADCY3	4	6.63341e-178	0.802962	0.256	0.097		NF2	4	4.77239e-37	0.866785	0.228	0.445
EFCAB13	7	3.5105e-80	0.802928	0.713	0.42		SMAD2	4	6.1452e-41	0.866608	0.182	0.374
NASP	9	4.51611e-17	0.802582	0.506	0.309		NCAPD2	2	0	0.866219	0.254	0.063
FBXL17	5	0.0284055	0.802344	0.25	0.381		ABLIM3	4	1.66326e-30	0.86582	0.169	0.327
PDGFB	8	1.04428e-32	0.801995	0.407	0.232		TSC22D1	4	4.48443e-23	0.865745	0.272	0.485
SRSF3	9	4.01457e-33	0.801942	0.811	0.562		LBR	6	7.63491e-85	0.865491	0.615	0.384
FAM222B	5	5.93051e-07	0.801933	0.245	0.405		DNM2	4	1.90304e-41	0.865306	0.162	0.339
OGDH	5	4.21835e-05	0.801921	0.204	0.328		TUBB	2	0	0.864755	0.998	0.878
COX7C	6	3.362e-213	0.801376	0.923	0.971		NFKB1	4	1.4511e-36	0.864701	0.176	0.351
SKA2	4	1.1213e-256	0.801315	0.581	0.295		SCIN	3	1.02739e-228	0.864159	0.279	0.099
SMIM14	8	8.2302e-57	0.800951	0.675	0.424		EXOSC8	2	0	0.864069	0.519	0.186
CAMKMT	5	8.10776e-06	0.800934	0.277	0.447		SNTB1	4	3.91251e-27	0.863872	0.246	0.452
KMT2C	5	0.00476307	0.800815	0.335	0.528		RNF121	4	3.2168e-31	0.86341	0.122	0.25
CERT1	5	3.93268e-05	0.800654	0.237	0.38		VCL	4	7.64948e-08	0.863187	0.384	0.664
PHC3	5	1.77831e-05	0.800006	0.206	0.333		ZHX3	4	1.07454e-39	0.862967	0.192	0.386
DENND1A	5	0.00424162	0.799877	0.194	0.296		PPHLN1	4	1.06145e-39	0.862615	0.217	0.433
FAU	6	0	0.799653	0.96	0.985		ATP11B	4	2.11308e-36	0.86093	0.146	0.298
PTPRM	8	6.4218e-106	0.799503	0.959	0.773		SLC9A3R2	3	7.1321e-204	0.860762	0.252	0.09
PSG4	3	7.87858e-199	0.798833	0.333	0.145		CLIP4	4	2.21159e-27	0.860215	0.127	0.251
THSD4	3	1.74231e-278	0.79866	0.671	0.392		CALM3	6	5.031e-122	0.86019	0.855	0.626
SAMD4A	3	0	0.79865	0.851	0.602		GLIS1	4	9.57822e-33	0.860084	0.141	0.285
LINC00511	1	0	0.798251	0.937	0.839		MAP4K4	4	2.44639e-11	0.859799	0.354	0.621
UPP1	9	1.84242e-10	0.798138	0.382	0.231		SESTD1	4	1.79357e-34	0.859761	0.178	0.351
TUBB6	9	4.14068e-31	0.798017	0.828	0.592		MAP4K5	4	2.11058e-38	0.859525	0.207	0.409
DNM2	5	0.000203013	0.797859	0.265	0.416		ARHGAP24	3	1.11156e-245	0.858728	0.298	0.107
TPRKB	4	4.61472e-214	0.7972	0.451	0.212		STX8	4	1.55523e-46	0.85805	0.176	0.373
NETO2	4	3.65101e-181	0.797155	0.375	0.175		SLC1A1	4	2.44468e-31	0.85788	0.22	0.419
KANK1	5	2.95842e-06	0.79708	0.248	0.406		USP47	4	3.90483e-36	0.857356	0.191	0.375
HNRNPA3	4	0	0.796914	0.881	0.595		AGAP1	4	2.04721e-41	0.857355	0.232	0.467
COP1	5	2.04233e-05	0.796907	0.284	0.462		ZWINT	6	4.74222e-49	0.855709	0.288	0.136
FHL2	1	0	0.796872	0.957	0.905		NUDT1	2	0	0.855337	0.482	0.173
MSH5	4	1.95828e-180	0.79669	0.311	0.132		TCOF1	2	0	0.855234	0.332	0.099
SAE1	9	3.34362e-18	0.795691	0.415	0.223		PSPC1	4	1.50762e-33	0.854602	0.123	0.257
FHOD3	1	0	0.79545	0.796	0.71		DCUN1D4	4	2.70582e-29	0.853839	0.134	0.265
DCAF13	9	6.23861e-12	0.795385	0.275	0.137		WNT5B	3	4.50542e-227	0.852224	0.415	0.193
KRT18	9	5.41783e-35	0.795297	0.872	0.607		SNHG32	7	1.03311e-08	0.852172	0.617	0.681
FTO	5	0.0481865	0.795215	0.308	0.475		RPL28	7	7.732e-134	0.851964	1	0.969
FOXJ3	5	8.19209e-07	0.79517	0.174	0.29		LDLR	4	4.69592e-38	0.851891	0.154	0.316
PISD	5	0.00772716	0.795014	0.168	0.259		BACE2	3	2.90619e-277	0.851829	0.508	0.241
SNHG7	1	8.39432e-63	0.794635	0.379	0.341		HERC2	4	4.0387e-47	0.851717	0.163	0.351
EGFR	5	3.56231e-06	0.794481	0.254	0.413		NFKBIZ	4	9.36506e-05	0.851611	0.408	0.698
FBXW11	5	3.69963e-05	0.794336	0.227	0.363		TSC22D2	4	5.47915e-32	0.85136	0.146	0.291
SRP14	10	2.2752e-40	0.793972	0.979	0.973		RARS2	4	1.64122e-33	0.851329	0.13	0.267
LONP2	5	2.814e-11	0.793936	0.166	0.297		KLHL5	4	2.06039e-34	0.849575	0.128	0.266
NCOA7	8	3.19083e-17	0.793757	0.286	0.167		TMEM87A	4	6.8504e-30	0.849379	0.139	0.275
SYT13	8	4.37215e-38	0.793468	0.415	0.225		STIM1	4	3.4811e-37	0.849365	0.124	0.265
PPP1R1A	1	6.0156e-54	0.793399	0.336	0.291		CDK19	4	1.43232e-28	0.849223	0.126	0.251
CYCS	4	0	0.793314	0.789	0.472		BMP2K	4	1.22891e-27	0.848288	0.14	0.272
TMSB10	10	2.12933e-119	0.793081	1	0.999		ARMC9	4	1.09846e-48	0.848214	0.154	0.336
ZMYM2	5	0.00444332	0.793064	0.321	0.51		NEXN	4	1.02095e-32	0.847679	0.264	0.502
RPS26	6	4.21798e-220	0.793035	0.924	0.974		TMEM255B	3	2.19811e-189	0.846426	0.31	0.131
GPN3	9	4.78072e-14	0.792832	0.266	0.125		SEMA3A	3	0	0.846207	0.546	0.262
LOX	1	6.85912e-50	0.792752	0.361	0.324		ANP32B	6	1.98127e-134	0.846071	0.862	0.619
RHEB	4	0	0.79274	0.867	0.599		ELF1	4	3.25688e-34	0.845937	0.207	0.402
FIGN	5	6.39166e-05	0.791915	0.251	0.398		MED13	4	2.31807e-31	0.845416	0.189	0.364
RUNX1	5	0.00327799	0.791911	0.24	0.366		SACS	4	5.25637e-25	0.844988	0.177	0.327
RPL13	10	1.12464e-104	0.791245	1	0.994		NXT1	2	0	0.844916	0.489	0.2
CDKAL1	5	0.000590456	0.791116	0.28	0.44		GLG1	4	7.1414e-36	0.84469	0.229	0.443
ZFAND5	1	3.69097e-98	0.790907	0.461	0.421		MBNL1	4	3.85133e-28	0.844152	0.246	0.458
AEBP2	5	0.0123912	0.790454	0.268	0.409		ATP5MD	7	2.27764e-29	0.84302	0.798	0.798
IFRD2	4	1.16264e-193	0.790282	0.341	0.144		ZHX2	4	2.14933e-34	0.843005	0.148	0.299
AFF1	5	0.00291929	0.790259	0.314	0.487		ECT2	4	2.32481e-34	0.842973	0.149	0.3
SHANK2	5	0.000426027	0.790042	0.349	0.559		SPDL1	2	0	0.842489	0.522	0.195
CLEC16A	5	7.1991e-08	0.789745	0.204	0.345		IAH1	5	4.4575e-75	0.842107	0.251	0.583
NF2	3	2.23959e-268	0.789646	0.689	0.423		CBFB	4	5.14823e-44	0.841702	0.13	0.287
PMAIP1	3	4.35591e-145	0.789644	0.29	0.135		GGH	6	1.43213e-85	0.841602	0.64	0.396
PAICS	4	1.47115e-255	0.78949	0.584	0.299		NAP1L1	7	7.12982e-48	0.841268	0.937	0.892
PPP1R10	9	1.73684e-13	0.789286	0.347	0.187		EIF5B	4	1.98488e-16	0.840625	0.371	0.671
TMEM255B	8	1.41807e-46	0.789249	0.372	0.176		NEDD9	4	6.38265e-29	0.839763	0.152	0.294
PDGFB	3	3.8246e-194	0.788468	0.421	0.21		ELOVL6	4	2.36467e-40	0.8396	0.132	0.285
GPN3	4	4.64558e-183	0.788408	0.278	0.108		RBMS1	4	1.10112e-18	0.839565	0.343	0.624
RACK1	10	3.07469e-77	0.788359	0.993	0.985		MAD2L2	6	1.3993e-36	0.839156	0.34	0.198
NSD1	5	1.08995e-07	0.78819	0.27	0.447		KIAA2026	4	1.42736e-33	0.838416	0.122	0.254
RBP1	8	2.12016e-27	0.787825	0.251	0.12		CNOT2	4	1.73295e-39	0.838032	0.16	0.332
BBS9	1	2.41613e-73	0.78756	0.372	0.319		ICMT	2	0	0.837897	0.424	0.158
ST3GAL3	5	7.10138e-06	0.787434	0.232	0.374		NARS	5	1.11399e-80	0.837458	0.224	0.536
RPLP2	10	5.63696e-89	0.787146	1	0.99		GRK6	6	9.06756e-36	0.837184	0.278	0.149
INTS6	5	0.0235989	0.787132	0.214	0.323		GPBP1L1	4	5.36805e-36	0.836537	0.167	0.334
ANKS1A	5	2.46248e-05	0.787016	0.19	0.307		SLC16A1	4	3.00186e-35	0.836164	0.134	0.278
XKR6	5	1.36752e-07	0.786661	0.205	0.343		NAV1	4	5.984e-38	0.835881	0.188	0.374
GLG1	5	2.99872e-05	0.786575	0.309	0.494		PAWR	4	7.88314e-15	0.835544	0.348	0.619
SH3RF1	5	0.00153198	0.78603	0.258	0.402		GJC1	4	5.06474e-34	0.835412	0.196	0.382
NCOA6	5	3.86017e-05	0.785887	0.17	0.274		RPS6KA3	4	7.84863e-38	0.835047	0.145	0.304
MYO19	4	2.00439e-172	0.785849	0.321	0.142		CD2AP	4	1.11669e-13	0.834158	0.353	0.624
MIR4435-2HG	5	0.00121531	0.78584	0.241	0.373		FOXO3	4	2.30062e-32	0.833963	0.233	0.445
PKIB	3	4.062e-269	0.785695	0.725	0.443		PPP2R3A	4	5.05734e-25	0.833845	0.338	0.624
TTC39C	1	8.50365e-26	0.785175	0.251	0.222		SEMA6A	4	9.26276e-41	0.833842	0.126	0.274
ZNF131	5	2.93018e-07	0.785061	0.243	0.397		NDUFA7	7	3.62135e-06	0.833447	0.559	0.619
CNKSR3	5	0.00509475	0.784978	0.306	0.474		CRIP2	3	1.1257e-285	0.833221	0.694	0.409
NAV3	8	4.32253e-29	0.784933	0.462	0.296		NAA15	4	1.02779e-31	0.833072	0.126	0.259
GUK1	6	1.21396e-61	0.784821	0.769	0.841		WDR26	4	1.15385e-35	0.832704	0.142	0.293
GFRA1	3	6.53663e-181	0.784667	0.419	0.215		STRN3	4	8.41989e-33	0.832513	0.259	0.493
ANO6	5	4.64232e-05	0.784475	0.248	0.394		SMCHD1	4	2.23032e-29	0.832033	0.157	0.303
RPL7A	10	9.2743e-81	0.784282	1	0.989		RPA2	2	0	0.831757	0.346	0.114
CLASP2	5	0.000185085	0.784105	0.185	0.292		BPTF	4	2.56839e-36	0.830018	0.261	0.509
RLF	5	1.57347e-07	0.78407	0.17	0.287		DDX18	4	1.13408e-47	0.829258	0.237	0.485
CHCHD2	10	3.53544e-24	0.783903	0.907	0.94		LRMDA	4	2.37597e-20	0.829225	0.294	0.524
AP1M2	7	1.12228e-45	0.783893	0.309	0.142		ILF2	6	2.5989e-88	0.828955	0.673	0.443
RPS7	6	1.15784e-287	0.783846	0.979	0.986		SH3BP4	4	1.83822e-35	0.828802	0.122	0.258
PNRC1	1	2.00199e-249	0.783405	0.645	0.556		EMC9	6	2.79346e-43	0.828677	0.366	0.21
ZMYND8	5	0.000868365	0.783095	0.253	0.388		TGFBR1	4	4.01458e-26	0.82862	0.15	0.283
ICMT	4	1.71579e-193	0.782935	0.405	0.191		RAD21	2	0	0.828283	0.676	0.313
MORC4	4	3.69021e-231	0.7818	0.591	0.316		C12orf75	7	1.87257e-82	0.827929	1	0.968
RPL28	10	6.17184e-89	0.781709	1	0.992		PPIH	6	1.13052e-49	0.826847	0.359	0.193
SYNE1	1	3.00971e-69	0.78167	0.339	0.277		EHMT1	4	2.33921e-43	0.826371	0.187	0.383
NBAS	5	2.91859e-06	0.78148	0.216	0.352		HNF1B	4	4.12252e-31	0.826127	0.301	0.568
PSMA5	9	9.36304e-21	0.78142	0.627	0.403		CELF1	4	1.06419e-38	0.825329	0.276	0.545
PA2G4	4	0	0.781378	0.839	0.544		ZDHHC12	2	0	0.824482	0.692	0.335
GMDS	3	5.30653e-275	0.781237	0.653	0.37		ASXL1	4	2.8538e-35	0.824381	0.2	0.389
EIF4A3	9	3.634e-14	0.781034	0.399	0.225		RPL23	7	1.60005e-79	0.82433	0.993	0.935
COMMD6	6	2.19414e-115	0.781016	0.857	0.923		SPDL1	5	7.75298e-62	0.823266	0.092	0.258
SLC27A4	6	1.36964e-10	0.780867	0.549	0.638		RPL10A	7	1.07695e-115	0.823021	0.995	0.963
AGPAT4	5	0.000102254	0.78069	0.202	0.319		RPS10	7	1.85651e-81	0.822964	0.985	0.929
GPC6	5	1.75027e-11	0.780612	0.663	0.858		WNK1	4	1.44576e-38	0.822739	0.206	0.41
ECE1	5	2.90799e-05	0.779721	0.315	0.509		BABAM2	4	2.84378e-35	0.821953	0.306	0.593
CCSER2	5	1.56644e-06	0.779176	0.282	0.46		ARRDC3	6	1.25992e-72	0.821831	0.546	0.313
TOM1L1	5	0.000100641	0.779018	0.257	0.405		CLEC4E	4	4.90067e-08	0.821781	0.174	0.269
CENPS	4	2.50072e-189	0.778996	0.286	0.11		CCT5	6	1.36171e-97	0.821538	0.754	0.526
CRIP2	8	5.22639e-55	0.778649	0.664	0.407		NSFL1C	3	1.20696e-246	0.821417	0.594	0.333
RUSC2	5	0.00442239	0.778585	0.244	0.374		SLTM	4	2.48813e-34	0.821202	0.268	0.512
SERF2	6	1.74432e-281	0.77839	0.975	0.986		EPC1	4	6.43432e-50	0.821144	0.155	0.339
DCAF5	5	1.35675e-06	0.777041	0.184	0.303		CREB1	4	8.70551e-47	0.820867	0.162	0.347
NUAK2	3	1.63461e-168	0.777031	0.333	0.156		DDX24	4	1.24276e-51	0.820792	0.212	0.447
STXBP5	5	0.000182591	0.776954	0.213	0.336		KCNJ15	4	5.01103e-06	0.820761	0.411	0.678
RIC1	5	1.97848e-05	0.776841	0.166	0.269		HOOK3	4	3.47752e-48	0.820701	0.19	0.399
FUBP1	9	9.58614e-18	0.776589	0.464	0.268		VKORC1L1	4	3.87272e-46	0.820339	0.124	0.282
RPS11	10	2.61594e-64	0.776579	0.993	0.983		AC079352.1	4	8.90716e-12	0.819883	0.349	0.57
MAPKAP1	5	0.00030091	0.776275	0.312	0.492		EEF1B2	7	3.5853e-48	0.819869	0.939	0.885
POT1-AS1	7	5.29088e-85	0.776223	0.609	0.304		SLC27A4	7	4.77721e-19	0.819666	0.717	0.725
TTC37	5	3.30917e-06	0.776198	0.227	0.366		SMC5	4	4.5162e-39	0.819065	0.171	0.35
MRPL3	9	1.06247e-25	0.775952	0.604	0.341		DENND5A	4	1.10109e-38	0.818463	0.199	0.393
HLA-C	8	1.71626e-100	0.775742	0.993	0.939		CEP290	4	8.02904e-38	0.817528	0.145	0.302
SIGMAR1	4	9.5658e-190	0.775598	0.358	0.157		ARL4D	3	7.81721e-133	0.816965	0.315	0.157
KDM4C	5	7.1748e-08	0.775563	0.202	0.338		SRM	2	0	0.816419	0.763	0.41
SP3	5	5.17173e-06	0.775516	0.192	0.311		MET	4	1.77342e-24	0.815807	0.318	0.583
SHMT1	4	1.94245e-198	0.77542	0.266	0.095		COL11A1	3	9.70572e-298	0.815651	0.475	0.205
CD74	8	9.57731e-47	0.775207	0.382	0.181		PSIP1	2	0	0.815199	0.717	0.33
ARRDC3	1	5.6601e-45	0.774928	0.264	0.215		USP53	4	1.36549e-35	0.81502	0.163	0.326
LINC02381	8	2.15519e-38	0.774452	0.288	0.128		CMIP	4	5.30868e-43	0.814829	0.22	0.446
TASOR2	5	0.000174489	0.774331	0.199	0.315		RELB	4	1.91047e-42	0.814732	0.114	0.259
BAZ1A	5	2.59577e-06	0.774325	0.262	0.424		MIF	7	3.52106e-146	0.814183	1	0.981
SEMA5A	9	1.47032e-12	0.774281	0.322	0.17		FAM133B	4	2.98326e-48	0.813918	0.195	0.408
RPL23	6	7.42317e-210	0.773886	0.945	0.983		EDN2	2	3.21382e-232	0.813602	0.38	0.187
RFX7	5	8.00538e-05	0.773844	0.2	0.319		GPR176	4	1.90124e-36	0.813541	0.141	0.293
LINC00511	5	1.01892e-13	0.773319	0.689	0.867		CUL3	4	6.21123e-42	0.81349	0.182	0.375
NCOA2	5	0.00204681	0.77294	0.229	0.355		PKD2	4	1.3264e-42	0.813145	0.211	0.427
RPS23	6	0	0.77249	0.993	0.989		NMT1	4	1.25862e-55	0.813091	0.159	0.358
ENDOD1	8	2.51988e-35	0.772449	0.354	0.18		ALPK2	4	5.45421e-38	0.813083	0.211	0.412
MRTO4	9	2.05645e-14	0.772393	0.364	0.196		MAP3K1	4	2.89607e-36	0.812571	0.134	0.28
ITGB3BP	4	2.04404e-223	0.772184	0.47	0.221		HTT	4	9.28772e-28	0.812535	0.131	0.257
FDPS	9	5.82494e-31	0.772053	0.86	0.631		RPSA	7	2.52669e-77	0.812509	0.995	0.949
KPNA1	5	4.76724e-07	0.771788	0.166	0.279		MYH10	4	3.22214e-43	0.812351	0.166	0.348
ABLIM3	5	0.00374038	0.77151	0.262	0.406		SGK1	3	1.22758e-108	0.812243	0.346	0.195
IFITM3	1	0	0.771435	0.777	0.711		TANK	4	8.48039e-42	0.812217	0.189	0.385
VPS54	5	4.02302e-06	0.771144	0.158	0.262		RPS15	7	1.67383e-139	0.812131	1	0.974
TMEM51	5	0.0149535	0.770882	0.293	0.452		ZNF462	4	3.96271e-33	0.811584	0.163	0.322
C4orf48	3	0	0.770455	0.794	0.532		RANGRF	6	1.46065e-37	0.811515	0.291	0.155
EPC1	5	2.72757e-07	0.770431	0.216	0.358		RUNX1	3	6.74834e-246	0.811497	0.532	0.278
TMEM189	8	4.56887e-39	0.770317	0.359	0.178		SOAT1	4	1.98478e-33	0.811434	0.163	0.322
CADM1	8	2.43561e-37	0.770168	0.287	0.13		ANO6	4	4.33632e-41	0.811315	0.174	0.358
FNDC3A	5	0.000274547	0.770151	0.334	0.539		ZNF518A	4	4.47563e-33	0.810787	0.138	0.279
RABGAP1	5	0.00335191	0.770045	0.218	0.335		BCL2L1	4	7.49127e-43	0.810456	0.273	0.544
MECOM	5	5.28983e-08	0.769738	0.166	0.283		CKAP5	2	0	0.810436	0.497	0.188
DPYD	5	0.000374305	0.769704	0.172	0.269		ACTL6A	6	7.66903e-59	0.810002	0.463	0.268
TLK2	5	1.05432e-05	0.76927	0.159	0.261		KIF1B	4	1.46621e-47	0.809992	0.157	0.341
SHLD2	5	7.63644e-07	0.769219	0.219	0.359		ADIPOR2	4	3.7596e-44	0.808801	0.137	0.3
SETX	5	9.14645e-06	0.769016	0.229	0.365		GRB10	4	2.72771e-31	0.808162	0.174	0.337
ST3GAL3	4	6.87906e-248	0.768773	0.616	0.336		G6PD	3	2.92684e-177	0.807744	0.388	0.191
KIN	9	1.12345e-14	0.768719	0.28	0.133		DNAJB14	4	1.49209e-36	0.807241	0.159	0.323
MALAT1	1	0	0.768547	1	0.996		CTNNA1	4	9.93116e-14	0.807105	0.378	0.686
RPL35A	10	1.73579e-75	0.768374	1	0.989		ELF2	4	3.49892e-43	0.806629	0.203	0.414
ACOT7	4	3.94409e-213	0.768355	0.43	0.199		ARHGAP10	4	7.01676e-42	0.805916	0.127	0.28
CST3	6	1.30156e-106	0.767954	0.899	0.968		TLK1	4	4.53995e-40	0.805849	0.216	0.432
SNRNP40	4	1.43301e-183	0.767549	0.333	0.143		PRKDC	2	0	0.805735	0.844	0.452
RPL10	6	0	0.767476	0.991	0.993		MAP4K3-DT	4	2.99588e-55	0.805126	0.16	0.36
ATP1B3	9	1.1157e-20	0.767421	0.66	0.43		PHF14	4	1.07673e-48	0.804984	0.203	0.424
RBMS1	8	2.26993e-77	0.767187	0.868	0.649		DYNLRB1	7	2.1545e-10	0.804291	0.612	0.667
SUZ12	4	9.36335e-199	0.767136	0.466	0.234		LGALS1	7	4.04162e-86	0.804233	1	0.991
RPS6KC1	5	8.47221e-05	0.767117	0.163	0.262		NETO2	2	0	0.803849	0.461	0.181
WDR70	5	4.44874e-07	0.766834	0.211	0.345		KLHDC10	4	2.53914e-43	0.803493	0.138	0.3
RPA3	9	1.00212e-25	0.766656	0.662	0.408		MAP3K13	4	1.26592e-46	0.803477	0.28	0.567
MAST4	8	1.01587e-39	0.766506	0.431	0.234		WDR43	5	2.61657e-67	0.80346	0.126	0.327
TMEM265	3	1.22907e-163	0.766371	0.352	0.171		PPP1R10	6	1.98164e-35	0.802507	0.297	0.164
MYL9	6	0.00346241	0.765995	0.459	0.513		RPS18	7	2.38234e-154	0.802261	1	0.992
TRABD2B	1	1.28719e-65	0.765935	0.417	0.382		ZFR	4	9.07739e-49	0.802056	0.249	0.512
PUM1	5	0.0263472	0.765719	0.337	0.523		CNOT4	4	6.57957e-46	0.801667	0.148	0.321
ANXA2	10	1.23764e-24	0.765208	0.941	0.961		ESYT1	4	1.36789e-31	0.801475	0.136	0.274
SNHG8	6	0.000882611	0.764909	0.448	0.514		TPM2	3	0	0.801358	0.797	0.458
SS18	5	1.94587e-05	0.764755	0.162	0.265		PTH2R	4	1.5885e-28	0.801218	0.145	0.278
INSIG1	2	2.011e-157	0.764618	0.636	0.531		GOLGB1	4	1.60083e-40	0.800875	0.169	0.347
ZNF148	5	0.00671555	0.763974	0.328	0.517		WDFY1	4	2.12556e-38	0.800874	0.131	0.278
FKBP4	9	1.58302e-13	0.763866	0.331	0.176		RGS20	4	1.37642e-47	0.800864	0.178	0.376
GPRC5C	1	6.84016e-57	0.763518	0.321	0.27		HRH1	4	9.37809e-47	0.800756	0.183	0.382
ACTB	6	4.78818e-165	0.763438	0.988	0.98		NBEAL1	4	7.51423e-26	0.800053	0.344	0.646
PSMD11	9	3.75547e-18	0.763368	0.48	0.28		ALYREF	2	0	0.799732	0.263	0.084
ARRDC3	8	2.61653e-32	0.763076	0.4	0.221		CCDC198	4	2.67509e-45	0.799266	0.138	0.304
PRKAG2	5	4.10602e-05	0.763004	0.177	0.283		TXN	7	8.64611e-51	0.798852	0.951	0.91
ITM2B	1	0	0.762816	0.99	0.962		CD46	4	9.43636e-39	0.798589	0.23	0.453
PTTG1IP	8	3.1178e-75	0.762553	0.854	0.633		TOMM40	2	0	0.798262	0.558	0.248
ARHGAP6	5	0.0460324	0.762074	0.321	0.495		SHTN1	4	2.65733e-45	0.797657	0.2	0.412
TPM2	8	1.4712e-58	0.761996	0.656	0.383		SPG7	4	8.8559e-43	0.79718	0.139	0.302
RAP1GAP2	8	4.27786e-32	0.761933	0.299	0.147		PRKDC	4	1.40223e-38	0.796823	0.273	0.533
SAA1	8	7.60994e-53	0.761531	0.411	0.194		AC004797.1	5	2.52539e-53	0.796711	0.123	0.298
RUNX2	1	0	0.761109	0.784	0.697		RPL18A	7	7.54345e-120	0.79633	1	0.977
MICAL2	0	0	0.760324	0.735	0.408		DEK	6	8.76605e-125	0.795531	0.865	0.601
RPL3	10	4.75144e-93	0.760317	1	0.992		DAPK1	4	1.34692e-34	0.795426	0.281	0.532
FAM189A1	3	1.09829e-200	0.760239	0.358	0.159		LEPR	4	9.92312e-37	0.795339	0.155	0.316
UBR5	5	1.88723e-05	0.759916	0.207	0.333		PPP4R3A	4	2.38975e-35	0.795225	0.12	0.255
ACYP1	4	3.43572e-164	0.759746	0.268	0.108		CEP170	4	8.50942e-34	0.79501	0.175	0.344
APBB1IP	5	3.48267e-07	0.759152	0.246	0.406		DCBLD2	4	2.84803e-205	0.794729	0.844	0.948
DYNLL1	9	3.11437e-71	0.7586	0.974	0.932		USP9X	4	9.10875e-41	0.794683	0.169	0.346
PLS3	8	2.80836e-48	0.758528	0.43	0.213		SIL1	4	1.50905e-41	0.794512	0.15	0.317
FNIP1	5	4.36962e-05	0.758355	0.267	0.422		CEMIP2	4	1.68891e-33	0.794311	0.147	0.293
P2RY6	8	5.98248e-25	0.758308	0.272	0.139		MYLK	4	4.10461e-22	0.794127	0.341	0.63
R3HDM1	5	7.7014e-08	0.758092	0.224	0.373		TMEM245	4	3.275e-47	0.793819	0.183	0.386
SMURF1	5	9.11256e-05	0.757809	0.266	0.422		PPP2R5E	4	3.72917e-47	0.793805	0.202	0.42
OXCT1	4	2.21192e-174	0.75773	0.276	0.109		CDC27	4	4.30447e-48	0.793786	0.181	0.383
PDIA6	10	4.88392e-05	0.75737	0.678	0.826		PPP3CB	4	2.58876e-43	0.793535	0.135	0.295
MCPH1	5	1.22942e-06	0.757114	0.177	0.293		NUP107	2	0	0.793412	0.441	0.144
NUP98	5	0.000119937	0.756999	0.173	0.277		NR2F2-AS1	4	1.31877e-39	0.793253	0.283	0.55
MALAT1	5	4.29814e-65	0.75696	0.997	0.997		PIP5K1A	4	5.5857e-42	0.793249	0.189	0.387
ITPR2	5	0.000179381	0.75664	0.215	0.341		UCHL1	7	0.000527188	0.79257	0.537	0.55
WASHC4	5	0.00154046	0.756151	0.206	0.318		ODC1	6	2.11524e-43	0.792498	0.444	0.28
PAXX	4	1.05431e-214	0.755908	0.496	0.244		PRKAA2	4	1.26703e-38	0.79239	0.132	0.281
SOX4	1	1.33654e-285	0.755882	0.844	0.768		PRKCI	4	3.1176e-49	0.791946	0.218	0.455
SUGCT	5	1.26386e-05	0.755609	0.191	0.31		PPDPF	7	1.68193e-29	0.791472	0.854	0.83
HOXC9	9	8.64567e-15	0.755542	0.289	0.139		TSTD3	4	2.3194e-45	0.791403	0.14	0.308
GIHCG	9	7.37338e-14	0.755324	0.34	0.18		TSPAN5	4	1.35534e-39	0.791257	0.22	0.437
SVIL	3	0	0.755292	0.945	0.708		SRSF2	2	0	0.790915	0.839	0.463
IL15	5	6.17379e-06	0.755193	0.181	0.294		C19orf33	7	5.84294e-16	0.79076	0.71	0.733
CELF2	3	1.78944e-173	0.75516	0.32	0.144		TNS3	4	3.24456e-35	0.790706	0.177	0.349
LUZP1	5	1.79294e-09	0.754976	0.243	0.416		SHANK2	4	6.75863e-45	0.790529	0.247	0.499
IDI1	4	5.24622e-222	0.754931	0.554	0.287		MALT1	4	4.67763e-30	0.789347	0.274	0.515
TNFRSF11B	3	1.53051e-244	0.754526	0.676	0.412		HIBCH	4	5.60011e-38	0.788068	0.123	0.263
TLL2	3	4.38868e-170	0.754288	0.348	0.167		CDKN2A	3	2.21638e-201	0.787947	0.651	0.422
G2E3	4	4.04246e-169	0.754204	0.402	0.199		PALM2-AKAP2	4	1.01325e-10	0.787921	0.372	0.65
NDUFA7	6	7.60919e-08	0.754017	0.509	0.6		DNM1	4	1.07292e-39	0.787847	0.118	0.26
CYCS	9	1.34872e-23	0.753905	0.737	0.505		TMEM265	3	5.11661e-184	0.787834	0.361	0.167
TUBA1C	9	6.54916e-24	0.753857	0.872	0.682		SCN3A	3	9.40302e-247	0.787713	0.371	0.149
TBC1D17	7	2.899e-58	0.753618	0.292	0.117		ARHGEF12	4	9.73675e-34	0.786988	0.254	0.485
BTF3	10	2.41928e-39	0.753472	0.952	0.967		SMC3	2	0	0.786785	0.659	0.294
TSPO	10	4.9654e-10	0.753279	0.723	0.828		MYCBP2	4	1.11031e-39	0.786566	0.152	0.318
RPL24	10	1.01593e-68	0.752952	0.997	0.985		TLE1	4	2.09964e-46	0.78653	0.261	0.528
RPL13	6	0	0.752356	0.998	0.994		GSN	3	2.50439e-299	0.786505	0.705	0.412
AAMDC	9	3.72126e-19	0.752276	0.587	0.375		CACNA2D3	3	4.67555e-227	0.786337	0.323	0.125
EPB41L2	5	0.000184803	0.751471	0.35	0.561		RPS7	7	2.50852e-101	0.785309	1	0.962
TCAIM	5	0.000223282	0.751445	0.176	0.278		LOXL2	4	2.27819e-09	0.785296	0.565	0.826
IFITM3	10	0.000826691	0.75139	0.623	0.727		ARHGAP29	4	8.58553e-158	0.784894	0.812	0.945
EPB41L4A-AS1	1	3.08201e-29	0.751258	0.264	0.233		UQCRQ	7	6.42999e-31	0.784874	0.883	0.872
CCND1	6	1.05022e-22	0.751192	0.688	0.677		PLEKHA6	2	0	0.784088	0.304	0.095
PPDPF	10	4.09902e-15	0.750992	0.761	0.85		GOLGA4	4	7.82981e-44	0.7834	0.243	0.49
SORT1	8	3.8821e-39	0.750881	0.308	0.14		TOP1	4	9.20822e-42	0.782721	0.209	0.42
UBALD2	4	1.92555e-113	0.750873	0.343	0.185		GIGYF2	4	1.42505e-44	0.78155	0.16	0.339
DCUN1D4	5	0.000228243	0.75083	0.172	0.273		SNRPD1	2	0	0.780923	0.948	0.632
TPST1	1	2.25691e-76	0.750442	0.425	0.385		IP6K2	4	1.49512e-50	0.780494	0.192	0.41
EEF1G	10	3.07933e-68	0.750058	0.993	0.986		SQLE	4	6.8289e-21	0.780201	0.301	0.539
NEDD4L	5	4.20957e-06	0.749983	0.24	0.391		APBB1IP	4	4.38149e-50	0.780184	0.153	0.338
DKC1	4	2.56231e-165	0.749655	0.306	0.132		ATP13A3	4	1.06185e-38	0.780143	0.257	0.502
FAM20C	0	0	0.749613	0.873	0.576		ANPEP	4	8.16489e-48	0.780032	0.231	0.473
CALM2	9	2.29947e-61	0.749598	0.998	0.93		PXDN	4	2.28567e-29	0.779917	0.241	0.453
TRIP12	5	4.56877e-06	0.749447	0.28	0.457		GFRA1	4	7.969e-26	0.77991	0.171	0.318
TNFAIP8	5	0.0227205	0.749077	0.309	0.471		OXSR1	4	3.46061e-38	0.779469	0.149	0.31
APPL2	5	0.00181793	0.748684	0.267	0.408		CLEC4E	3	1.94924e-281	0.779112	0.509	0.235
TMPO	9	9.70196e-16	0.748544	0.385	0.206		RPA3	6	1.63684e-86	0.778249	0.734	0.491
RRAS2	5	5.35982e-08	0.748481	0.271	0.449		PDIA4	4	4.58862e-26	0.778166	0.309	0.572
USP32	5	1.58725e-05	0.748449	0.259	0.421		TAF15	4	2.66275e-44	0.777662	0.253	0.511
LPP	5	1.72563e-45	0.748003	0.765	0.913		CUL4A	4	2.06416e-48	0.776946	0.139	0.311
ZNRF3	5	5.29015e-06	0.747517	0.185	0.302		ITSN1	4	1.08719e-48	0.776803	0.24	0.494
RPL8	6	0	0.746477	0.983	0.99		SRSF6	5	3.0954e-54	0.776008	0.109	0.274
LARGE1	1	1.78609e-49	0.746433	0.405	0.377		ROCK1	4	8.4918e-52	0.775829	0.183	0.393
MRPL22	9	6.90828e-21	0.746165	0.557	0.322		GMPPB	2	0	0.775826	0.367	0.132
CALHM6	7	1.58557e-56	0.746025	0.278	0.11		ZNF131	4	9.29632e-50	0.775349	0.152	0.337
PIK3CB	5	5.11402e-08	0.745837	0.197	0.332		COMMD6	7	1.78462e-28	0.773468	0.849	0.853
NXN	3	8.09334e-181	0.745787	0.538	0.315		KATNBL1	4	1.17148e-52	0.773052	0.203	0.432
TMTC2	8	1.45419e-35	0.745555	0.327	0.16		MICU2	4	3.14165e-53	0.77296	0.178	0.389
LAMB2	8	3.72843e-29	0.745512	0.312	0.16		SRP14	7	8.23781e-65	0.772652	0.988	0.938
TNKS	5	0.00200335	0.745048	0.238	0.366		PMAIP1	2	0	0.772157	0.421	0.165
HSPA8	4	2.48134e-293	0.744958	0.931	0.723		PTPN2	4	2.79615e-46	0.771101	0.136	0.303
SPEN	5	3.03897e-05	0.744806	0.172	0.276		HIPK3	4	3.77767e-36	0.770972	0.126	0.265
MRTO4	4	1.86336e-166	0.744592	0.372	0.176		RHPN2	4	7.4784e-50	0.770582	0.139	0.313
THADA	5	0.000669724	0.744323	0.165	0.259		GPSM2	2	0	0.770387	0.319	0.092
HINT1	10	1.15185e-49	0.744216	0.972	0.978		NDUFA4	7	4.98488e-42	0.770384	0.922	0.891
MRPL9	9	1.54494e-19	0.743885	0.483	0.264		KLF7	4	2.21289e-44	0.769731	0.174	0.364
DCN	8	3.59476e-73	0.743864	0.807	0.509		SAP30	2	0	0.769542	0.333	0.123
ZC3H14	5	1.36534e-09	0.743849	0.157	0.277		LSM3	6	2.67431e-93	0.768746	0.768	0.536
EIF3H	10	0.0110573	0.743695	0.609	0.754		LIMA1	4	5.40447e-43	0.768395	0.13	0.286
CEP152	4	3.09186e-170	0.742998	0.285	0.116		FARP1	4	3.04522e-10	0.768127	0.4	0.711
PSMB2	9	6.1132e-29	0.742811	0.79	0.532		TRIM2	3	1.56768e-211	0.767799	0.368	0.159
NF2	5	2.82966e-05	0.742794	0.29	0.463		TPCN1	4	1.7525e-46	0.766474	0.168	0.358
UIMC1	5	4.4168e-06	0.742774	0.186	0.303		DOCK9	3	6.40619e-236	0.766178	0.421	0.19
FDFT1	4	6.61063e-229	0.742685	0.646	0.365		PAGR1	2	0	0.765717	0.534	0.237
UGT2B7	1	0	0.742464	0.924	0.848		GALNT14	4	2.94306e-22	0.765533	0.337	0.622
SLC17A1	7	1.14262e-62	0.742384	0.412	0.187		PSMA4	6	8.51847e-142	0.764907	0.937	0.73
AGRN	5	5.55776e-09	0.742047	0.276	0.466		ABI2	4	3.76906e-51	0.764886	0.171	0.371
CDC42BPA	5	4.06231e-06	0.741983	0.291	0.475		CTDSPL	4	5.68285e-41	0.764772	0.163	0.337
POLD2	4	3.68421e-208	0.741705	0.509	0.257		PPM1G	2	0	0.764269	0.801	0.429
RPA2	4	2.06802e-150	0.741475	0.271	0.114		TMEM196	0	8.96719e-133	0.763649	0.395	0.308
VARS2	3	2.39948e-90	0.740672	0.262	0.141		OSBPL9	4	4.20019e-53	0.763538	0.182	0.396
CDH4	3	4.48998e-247	0.740641	0.616	0.332		PTMS	6	1.41779e-123	0.763431	0.924	0.714
FAM133B	5	3.74746e-10	0.740089	0.222	0.38		SGPP2	4	6.04776e-35	0.762856	0.127	0.263
UQCR11	6	4.23666e-75	0.740074	0.804	0.916		GUK1	7	8.9503e-16	0.761049	0.744	0.779
LGALS1	6	1.88221e-170	0.739901	0.988	0.992		RNF217	4	1.4704e-35	0.76066	0.158	0.318
BTG1	1	1.4684e-88	0.739866	0.5	0.469		GCNT2	3	2.71657e-244	0.760522	0.31	0.114
HNRNPA1P48	9	8.52025e-13	0.739857	0.312	0.163		TCIM	0	3.1254e-88	0.760416	0.323	0.264
AK5	7	5.52838e-116	0.739839	0.964	0.741		PIK3C2A	4	1.21079e-47	0.760048	0.155	0.336
GALNT1	8	8.81081e-45	0.739832	0.565	0.334		TAX1BP1	5	1.77708e-98	0.75946	0.231	0.581
TMEM230	6	0.0158625	0.739732	0.425	0.494		CEBPD	6	3.15764e-51	0.759276	0.669	0.491
KIF13A	5	5.77018e-07	0.739532	0.229	0.381		BAZ1A	4	4.6423e-48	0.758962	0.194	0.407
SLCO2A1	7	2.15013e-46	0.739383	0.387	0.191		GTF2F2	4	1.42618e-50	0.758254	0.255	0.527
ATP5MD	6	8.74245e-57	0.739347	0.778	0.873		TRA2A	4	2.19497e-48	0.758214	0.227	0.468
KDM4B	5	4.13959e-08	0.739284	0.199	0.337		PRPF4B	4	5.19104e-37	0.758201	0.126	0.268
AOPEP	5	0.000128646	0.739208	0.342	0.55		MYO1B	4	1.33372e-46	0.757343	0.218	0.447
SAA2	8	8.17205e-34	0.739024	0.285	0.131		DMXL1	4	4.09809e-33	0.757154	0.127	0.261
RPRD1A	5	2.79065e-09	0.738817	0.171	0.296		TPM3	7	6.74883e-07	0.756141	0.654	0.731
ITGAV	8	3.7348e-54	0.738738	0.726	0.538		CMSS1	2	0	0.755842	0.672	0.305
TRNP1	8	1.13152e-31	0.738672	0.398	0.226		SHROOM3	3	9.14328e-232	0.75569	0.457	0.22
OXR1	1	0	0.738462	0.865	0.777		RAN	2	0	0.755492	0.994	0.822
HNRNPH1	5	4.96646e-12	0.738282	0.221	0.39		KPNA3	4	6.50058e-42	0.754704	0.152	0.321
NPC2	10	6.4343e-16	0.738232	0.796	0.909		DNM1L	4	3.07184e-41	0.753146	0.121	0.268
HMGCS1	4	4.1113e-195	0.737746	0.429	0.203		SETX	4	1.19206e-40	0.752628	0.152	0.319
SAT2	1	1.82377e-67	0.737504	0.388	0.349		RNASEH2B	2	0	0.751852	0.362	0.135
NFKB1	5	2.23198e-05	0.737109	0.221	0.352		UIMC1	4	2.46773e-43	0.75183	0.114	0.258
TRAPPC9	5	7.42915e-08	0.736938	0.208	0.35		RO60	5	6.46453e-82	0.751596	0.104	0.312
PSMB3	9	2.23027e-34	0.736528	0.846	0.575		PPIF	2	0	0.751379	0.3	0.102
NTN4	8	9.73708e-42	0.736508	0.305	0.136		RAB3GAP2	4	5.7536e-39	0.750999	0.131	0.28
MAP2K4	5	1.29594e-05	0.736395	0.173	0.28		AMACR	0	5.48164e-80	0.750943	0.329	0.275
ATP13A3	5	0.000440346	0.735914	0.298	0.467		DNAJA1	5	2.09587e-94	0.750913	0.167	0.445
HINT1	6	9.09848e-228	0.735781	0.951	0.979		CD9	3	0	0.750642	0.964	0.768
AKAP12	5	5.26231e-22	0.735404	0.719	0.832		MGME1	2	0	0.750235	0.341	0.11
UPP1	8	8.12603e-32	0.735177	0.407	0.228		MAPKAPK3	3	1.9494e-160	0.749754	0.401	0.207
ZNF652	5	1.67845e-05	0.734951	0.161	0.263		ARPC3	7	3.26049e-35	0.74964	0.895	0.871
BUD23	9	5.22739e-16	0.734912	0.443	0.252		SND1	4	1.32725e-43	0.749622	0.216	0.438
NRG1	8	7.40507e-15	0.734576	0.557	0.425		TNFRSF11B	4	6.53055e-23	0.749573	0.297	0.525
GPR39	8	1.76878e-40	0.734511	0.394	0.202		RHNO1	2	0	0.749326	0.277	0.093
PHF3	1	5.20608e-88	0.734509	0.43	0.383		DDX3X	5	4.74049e-97	0.748924	0.179	0.471
HNRNPA2B1	4	0	0.734408	0.968	0.77		ZBED2	3	7.0816e-186	0.748776	0.275	0.108
EEF1D	10	9.08981e-19	0.734105	0.841	0.912		NCOR1	4	1.49958e-52	0.748383	0.254	0.527
PSMD7	9	3.04866e-16	0.734039	0.592	0.395		TMEM154	4	3.88402e-49	0.748014	0.144	0.321
WWP1	5	2.52218e-07	0.733954	0.19	0.321		SEC14L2	3	8.1314e-182	0.747906	0.382	0.183
EPB41L4A	5	0.0024354	0.733408	0.163	0.252		KMT2E	4	1.08774e-50	0.747113	0.239	0.495
COX7A1	7	7.48534e-74	0.733394	0.656	0.364		AGPAT4	4	1.41657e-41	0.747102	0.116	0.26
CAB39	8	1.35918e-52	0.73328	0.72	0.485		WDR60	4	7.50624e-51	0.746957	0.168	0.363
CELSR1	5	1.81374e-08	0.733247	0.224	0.374		ACER3	4	4.52404e-43	0.74678	0.114	0.259
MNAT1	5	6.45734e-12	0.733182	0.253	0.441		PFDN5	7	6.57091e-48	0.746683	0.954	0.905
TMEM14C	10	2.33791e-05	0.733132	0.647	0.779		LGR4	3	8.86892e-238	0.746386	0.6	0.335
AHNAK2	3	1.67969e-202	0.732963	0.522	0.285		FN3KRP	2	0	0.746016	0.37	0.137
BCL10	8	3.7405e-41	0.732356	0.503	0.29		SPPL2A	4	2.89064e-45	0.745648	0.154	0.332
TCP1	9	1.36456e-19	0.73229	0.604	0.38		COX6B1	7	6.74438e-42	0.745493	0.924	0.887
MPHOSPH9	4	3.02499e-197	0.732287	0.368	0.161		SOD1	7	8.13276e-28	0.745283	0.849	0.848
RHOC	10	2.10438e-09	0.73223	0.744	0.859		COMMD4	6	2.27901e-53	0.745142	0.518	0.329
LINC00907	7	1.31818e-29	0.732213	0.25	0.123		POLK	4	5.76421e-34	0.745064	0.122	0.255
UQCRQ	10	3.4815e-14	0.732199	0.82	0.903		DCTPP1	2	0	0.744856	0.607	0.305
PRELID1	9	1.42007e-33	0.732177	0.86	0.665		KAT6B	4	6.47714e-41	0.744758	0.14	0.299
TSPO	6	2.59644e-41	0.732105	0.738	0.831		CACYBP	2	0	0.744624	0.713	0.352
PSMD6	9	1.14054e-13	0.732097	0.38	0.207		U2SURP	4	3.35423e-50	0.7444	0.18	0.385
STK3	5	8.04621e-06	0.732034	0.262	0.423		MSH2	2	0	0.744262	0.378	0.133
TFAM	4	3.43855e-190	0.731949	0.396	0.181		SUMF1	4	1.14095e-55	0.744142	0.198	0.428
MYCBP2	5	1.78411e-07	0.731811	0.213	0.355		PPP1CC	6	1.54789e-50	0.743647	0.513	0.333
RHOA	10	5.31832e-07	0.731305	0.689	0.833		CEP57	4	3.44296e-57	0.743074	0.127	0.305
SRRT	9	4.48634e-11	0.730903	0.263	0.134		P4HA1	4	7.53093e-53	0.743066	0.253	0.526
SRP14	6	1.63478e-161	0.730681	0.92	0.975		RPL13	7	2.10323e-126	0.743064	1	0.988
RBM47	1	1.93228e-56	0.730602	0.351	0.307		PTER	1	0	0.743037	0.846	0.539
PHF5A	4	1.40555e-160	0.730428	0.345	0.159		BHLHE40	3	3.96418e-192	0.742873	0.57	0.333
CD44	8	1.64753e-83	0.73023	0.903	0.751		VDAC3	6	5.51546e-76	0.742745	0.697	0.491
RFK	8	1.27962e-33	0.72996	0.366	0.193		HAT1	2	0	0.742662	0.482	0.184
NDUFA3	6	6.1117e-13	0.72984	0.568	0.667		RPS4X	7	5.54571e-123	0.742655	1	0.983
UCHL5	4	4.62716e-179	0.729544	0.363	0.163		MTCL1	4	1.12429e-47	0.742405	0.216	0.447
COL18A1	5	1.14215e-06	0.729419	0.378	0.623		HMGB1	2	0	0.742366	0.997	0.898
CYP20A1	5	4.07207e-05	0.729289	0.168	0.269		TNPO1	4	4.9313e-47	0.742272	0.158	0.343
PYCARD	8	3.89336e-38	0.729153	0.438	0.235		RANBP1	6	7.74125e-126	0.742152	0.912	0.68
DYM	5	8.54739e-08	0.728039	0.189	0.318		TBL1X	4	3.18365e-50	0.741815	0.179	0.384
LHFPL3-AS2	8	5.97168e-27	0.727951	0.278	0.139		ZNF44	3	4.1668e-147	0.741789	0.298	0.138
MSH6	4	1.32877e-138	0.72786	0.298	0.136		HES4	2	0	0.741723	0.5	0.234
SACS	3	5.97457e-222	0.727578	0.57	0.319		EVA1B	3	1.10242e-149	0.741707	0.384	0.2
SMTN	4	2.45036e-176	0.727422	0.438	0.222		AP1S3	3	3.00243e-191	0.741619	0.374	0.173
CAVIN1	8	2.74479e-56	0.727343	0.751	0.528		TCF7L2	4	2.07234e-45	0.741225	0.161	0.343
CDK12	5	3.461e-05	0.727193	0.181	0.29		CA2	6	1.2009e-29	0.740855	0.265	0.144
ZHX2	5	2.69366e-07	0.727132	0.216	0.36		THUMPD3-AS1	6	1.36877e-69	0.740687	0.553	0.336
QPCT	8	1.76484e-41	0.727039	0.402	0.202		PAFAH1B1	4	5.25292e-50	0.740661	0.281	0.578
ELOB	10	1.52303e-28	0.726889	0.9	0.933		TJP1	4	5.58852e-24	0.740076	0.343	0.638
MAP4K5	5	1.49862e-09	0.726811	0.243	0.414		FKBP1A	3	0	0.739369	0.97	0.819
RHEX	1	6.79828e-190	0.726699	0.774	0.72		ATE1	4	9.75241e-45	0.739303	0.121	0.274
WDFY3	5	9.99967e-06	0.726681	0.285	0.46		MAGOH	6	4.0306e-39	0.738016	0.45	0.295
MRPL2	9	2.27268e-17	0.726635	0.394	0.202		MT-ND1	4	5.33304e-23	0.737946	0.639	0.915
HSPD1	4	1.18888e-288	0.726473	0.867	0.599		LGALS3BP	4	6.04069e-39	0.737813	0.26	0.506
SCAPER	5	0.000317067	0.726416	0.161	0.256		DPF3	3	1.41728e-176	0.737587	0.288	0.12
SNRPB	9	9.1043e-36	0.726402	0.883	0.652		SNRPA1	6	9.18585e-60	0.737144	0.503	0.302
EIF2S1	9	6.40829e-12	0.726351	0.434	0.268		H2AFV	2	0	0.736679	0.903	0.598
UBL5	6	8.57787e-88	0.726279	0.836	0.925		TBC1D22A	4	5.24863e-45	0.736381	0.158	0.337
FAM172A	5	1.61695e-08	0.726226	0.256	0.427		MED4	5	8.59377e-104	0.736364	0.141	0.408
SNX14	5	7.80733e-06	0.726188	0.263	0.425		OGA	4	2.42356e-41	0.73531	0.201	0.405
EML1	3	1.19106e-157	0.725794	0.392	0.203		TSC22D1	3	2.6005e-194	0.734912	0.687	0.446
UBE3C	5	4.5343e-07	0.725757	0.235	0.389		USP3	4	3.40723e-47	0.734891	0.128	0.291
CEMIP2	5	6.13654e-08	0.725525	0.178	0.299		DMKN	7	1.60386e-06	0.734881	0.585	0.642
HMGN2	2	2.07245e-105	0.725283	0.63	0.585		TUBB6	2	0	0.734763	0.911	0.58
CDH13	3	0	0.72526	0.972	0.813		CAVIN3	3	0	0.734758	0.899	0.657
NLGN1	4	6.29918e-73	0.725011	0.403	0.262		PACSIN2	4	3.51547e-48	0.734618	0.15	0.33
AC118549.1	5	4.32727e-06	0.725005	0.273	0.444		SPATA5	2	0	0.734597	0.456	0.164
NCL	4	0	0.724627	0.926	0.7		MAN2A1	4	2.04868e-34	0.73423	0.144	0.292
CDC123	9	9.16685e-16	0.724323	0.51	0.311		RCCD1	2	0	0.733775	0.309	0.102
BMP2K	5	6.70488e-07	0.724304	0.17	0.284		MBNL2	4	2.1586e-48	0.733721	0.176	0.375
PSMA3	9	4.70057e-19	0.724131	0.622	0.409		VGLL4	4	3.54832e-56	0.733693	0.181	0.398
MYL6	10	5.92791e-41	0.724071	0.979	0.987		SNRPD1	6	7.03038e-116	0.733624	0.896	0.675
UQCRH	10	5.95417e-19	0.723594	0.872	0.917		ZMAT3	3	8.52211e-226	0.73341	0.522	0.269
PRICKLE2	5	1.55627e-05	0.723402	0.228	0.371		PRORP	4	3.96062e-46	0.733386	0.128	0.289
CDC42SE2	5	1.01279e-09	0.723337	0.274	0.466		SPEN	4	3.17384e-39	0.733303	0.118	0.259
PAK3	8	2.84243e-47	0.723255	0.507	0.273		ADAMTS9-AS2	4	7.3018e-39	0.73328	0.265	0.511
CCT6A	9	1.23701e-18	0.722885	0.748	0.546		STAT3	4	1.52678e-57	0.733205	0.166	0.375
TPBG	8	8.41988e-27	0.722611	0.285	0.144		HELZ	4	2.52692e-42	0.732009	0.146	0.31
EIF4EBP1	4	3.63405e-284	0.722558	0.844	0.566		VAV3	6	1.35849e-42	0.731814	0.447	0.275
PTER	7	3.34996e-95	0.722419	0.874	0.573		CSTF3	4	6.36476e-41	0.731731	0.14	0.299
KAT6B	5	2.03949e-08	0.722379	0.179	0.307		MTHFD2	2	0	0.731514	0.453	0.188
TUBB	9	1.03564e-37	0.722375	0.97	0.873		RPS5	7	3.65149e-89	0.730798	1	0.959
THOC6	9	2.05604e-11	0.722138	0.403	0.243		LNPEP	4	9.13221e-36	0.730725	0.15	0.306
TENM3	4	4.30076e-250	0.721979	0.728	0.423		CCBE1	4	3.97536e-41	0.730714	0.186	0.373
PPDPF	6	1.04785e-57	0.721859	0.783	0.852		CWC27	4	1.2734e-48	0.730689	0.14	0.314
RPS14	10	2.01198e-100	0.721837	1	0.993		SLC25A13	4	2.058e-44	0.73051	0.116	0.265
NR3C1	5	1.97738e-09	0.721661	0.282	0.473		CUL5	4	3.11358e-54	0.729657	0.164	0.366
STRN3	5	0.000416786	0.721621	0.305	0.485		HAUS6	2	0	0.729477	0.34	0.121
EVI5	5	1.48238e-05	0.72144	0.246	0.398		HUWE1	4	6.66067e-42	0.729436	0.165	0.342
AGPS	5	4.2289e-09	0.721374	0.225	0.386		P4HA2	4	6.40616e-39	0.729263	0.17	0.346
PTGES3	9	9.55679e-34	0.721226	0.897	0.67		LRRFIP2	4	1.78415e-55	0.729185	0.223	0.475
SNRPC	9	5.05488e-23	0.720955	0.669	0.415		MICAL2	4	1.03834e-38	0.729149	0.214	0.421
LSM4	6	2.29484e-07	0.720857	0.537	0.634		CLMP	4	4.69305e-56	0.728941	0.208	0.447
PDSS2	5	1.81663e-08	0.720849	0.175	0.299		DIAPH1	4	1.37985e-40	0.728229	0.123	0.271
SPECC1L	5	5.15174e-06	0.720674	0.194	0.317		DDX39A	2	0	0.728199	0.463	0.19
LRRC59	9	1.58174e-09	0.720491	0.396	0.247		ETNK1	4	4.8292e-43	0.728155	0.129	0.284
DNMT1	9	7.07824e-17	0.720452	0.413	0.223		ANXA1	3	8.56072e-263	0.727671	0.655	0.369
RASSF1	4	6.60071e-142	0.72045	0.27	0.118		PTTG1IP	3	6.29628e-296	0.727506	0.881	0.678
AP3B1	5	6.89137e-11	0.719722	0.184	0.327		PTEN	4	4.26307e-48	0.726734	0.159	0.345
TPT1	10	3.482e-65	0.719705	1	0.993		LAMA5	3	2.44421e-195	0.726371	0.279	0.108
SQLE	4	2.99472e-283	0.71939	0.747	0.427		H3F3B	6	1.13204e-248	0.725843	0.999	0.913
PREX2	5	0.000227767	0.719315	0.312	0.481		TXNDC12	6	7.12501e-51	0.725832	0.563	0.384
COL4A1	8	5.06511e-55	0.719314	0.811	0.64		EFCAB2	4	1.48758e-46	0.725654	0.118	0.271
GMNN	9	1.53328e-07	0.719266	0.259	0.142		NMT2	4	1.641e-57	0.725604	0.137	0.324
MFSD4B	5	3.35135e-06	0.718752	0.293	0.466		C15orf48	3	1.31191e-127	0.725382	0.484	0.295
RPS9	10	2.24176e-63	0.718565	0.997	0.987		SPIN1	4	1.47894e-51	0.725109	0.206	0.435
ZMAT3	8	4.56425e-58	0.7183	0.67	0.404		TCERG1	4	3.37972e-42	0.724941	0.135	0.294
AFF4	5	2.6752e-09	0.718286	0.304	0.519		ST13	7	8.67954e-15	0.724784	0.683	0.723
CAMK2D	5	1.46354e-07	0.717906	0.287	0.479		HMGA2	3	1.04368e-286	0.724707	0.879	0.693
VAV2	8	2.77147e-37	0.717733	0.409	0.22		SRPK1	4	1.0967e-61	0.724265	0.225	0.489
ACTL6A	4	4.29817e-165	0.717508	0.37	0.175		ENOSF1	4	1.85268e-63	0.724067	0.224	0.494
MRPL38	9	1.6359e-11	0.717431	0.389	0.229		HMGA1	3	0	0.72361	0.981	0.894
COPRS	9	3.71576e-16	0.717319	0.406	0.22		CTSA	4	5.34161e-42	0.723565	0.156	0.327
ZEB2	5	0.000132417	0.717304	0.262	0.408		RANBP2	4	4.40423e-33	0.723409	0.134	0.272
EMC9	4	2.72888e-157	0.71701	0.323	0.145		DHX32	4	1.54409e-39	0.722722	0.127	0.273
NAA35	5	0.00953868	0.716601	0.163	0.25		UBE2H	4	5.07637e-35	0.722686	0.31	0.6
SYPL1	9	8.89081e-20	0.716528	0.576	0.352		NCKAP1	4	7.61075e-50	0.722422	0.218	0.458
PCCA	5	0.000540372	0.715962	0.302	0.475		GOT1	6	6.46414e-35	0.721803	0.33	0.189
MAP7	5	6.85405e-07	0.715943	0.202	0.334		ANXA5	7	9.05152e-22	0.721558	0.812	0.824
ST5	5	1.25914e-08	0.715818	0.148	0.259		RPLP0	7	2.91267e-92	0.721402	1	0.961
TOMM20	7	1.07066e-98	0.715691	0.892	0.643		LARS	5	1.02841e-101	0.721143	0.183	0.489
RPL22L1	4	0	0.71538	0.947	0.712		RPS26	7	2.8631e-59	0.72112	0.988	0.915
NFX1	5	2.04403e-07	0.715161	0.161	0.272		F3	4	4.71976e-21	0.720862	0.175	0.308
DGLUCY	5	3.78382e-06	0.7149	0.155	0.257		LUC7L3	4	3.39392e-57	0.720567	0.22	0.474
PTTG1	2	1.03435e-19	0.714868	0.366	0.346		GRB14	4	1.99213e-41	0.720407	0.12	0.265
TSFM	9	2.39463e-10	0.714529	0.268	0.138		RRAS2	4	6.31877e-54	0.720237	0.252	0.525
HS3ST3A1	4	8.33295e-209	0.714523	0.647	0.378		VPS26A	5	1.32028e-89	0.72002	0.127	0.362
CCDC57	5	4.3632e-08	0.714353	0.191	0.319		SGPP2	3	9.86316e-205	0.719543	0.462	0.231
MIF	6	6.85457e-287	0.714176	0.986	0.991		CST3	7	1.59558e-28	0.719539	0.956	0.923
COL6A2	3	9.56199e-252	0.713873	0.662	0.382		TLNRD1	2	0	0.719526	0.259	0.087
NEXN	3	2.89193e-251	0.713849	0.737	0.47		RNF26	2	0	0.719188	0.295	0.103
PSMC3	4	2.79926e-196	0.713778	0.535	0.283		ATP1A1	4	5.94327e-39	0.719073	0.236	0.463
SNRPE	4	0	0.713658	0.968	0.77		SUZ12	2	0	0.718584	0.562	0.248
LSM5	4	1.84628e-272	0.713557	0.821	0.546		AFF4	4	4.33557e-48	0.718357	0.219	0.451
TXNDC12	9	5.38447e-22	0.713007	0.58	0.337		HEXA	4	1.33403e-47	0.717952	0.179	0.377
DOCK7	5	1.62138e-08	0.712971	0.191	0.324		PLPP1	4	4.15959e-48	0.71754	0.127	0.291
ZNF44	8	1.6374e-37	0.712925	0.397	0.208		ASAP2	4	6.51277e-52	0.717315	0.205	0.435
FUT9	3	6.54654e-201	0.712924	0.555	0.31		PHLDA2	3	7.76171e-201	0.717248	0.748	0.534
ZC3H7B	5	2.24052e-07	0.712625	0.186	0.309		SAE1	6	3.34089e-41	0.717175	0.394	0.235
PBX3	4	2.51862e-184	0.712538	0.543	0.302		LTB	1	2.0067e-142	0.717109	0.437	0.292
HES1	8	8.62568e-25	0.712358	0.436	0.266		KRT19	3	0	0.716874	0.969	0.771
TMEM196	1	1.92872e-41	0.712034	0.354	0.31		HMGB3	2	0	0.716347	0.45	0.179
PRDX5	10	2.00889e-14	0.711992	0.824	0.922		PDZD8	4	3.93174e-44	0.715865	0.139	0.305
MTFP1	4	2.3875e-196	0.711684	0.568	0.309		RPS16	7	1.41624e-82	0.715747	1	0.959
DENND4A	5	5.0644e-07	0.711484	0.155	0.261		CEP152	2	0	0.715666	0.281	0.086
PNISR	1	6.37838e-208	0.711407	0.658	0.609		ARHGAP5	4	5.50874e-47	0.715506	0.204	0.423
RAPGEF1	5	8.83856e-05	0.71129	0.172	0.275		PSMD1	4	4.61394e-55	0.715439	0.17	0.379
UBAP1	5	6.15825e-05	0.710897	0.291	0.463		TRIM59	6	4.31226e-29	0.715067	0.347	0.217
MICOS10	10	4.32211e-12	0.710767	0.761	0.828		SP100	4	1.43117e-57	0.714931	0.18	0.399
ID2	1	2.19876e-40	0.710737	0.286	0.235		SH3BGRL3	7	7.12218e-23	0.714882	0.883	0.849
FHIT	1	7.05843e-244	0.710557	0.731	0.653		PA2G4	2	0	0.714873	0.873	0.535
GLIS1	5	0.000230433	0.710203	0.26	0.411		MMP14	4	9.02042e-37	0.71485	0.205	0.402
SMARCA2	5	2.26101e-08	0.710187	0.219	0.363		FAU	7	1.45006e-90	0.714664	0.995	0.944
GSTCD	4	8.94657e-179	0.71004	0.374	0.172		CBLB	0	2.63584e-79	0.714357	0.303	0.247
SDHA	4	1.68091e-195	0.710014	0.576	0.322		COPA	4	5.31154e-55	0.713979	0.174	0.386
PFDN5	10	5.41038e-25	0.709868	0.896	0.952		CEBPB	0	4.9234e-62	0.71376	0.321	0.279
THUMPD3-AS1	9	2.99135e-16	0.709579	0.531	0.332		EEA1	4	5.53618e-46	0.713728	0.169	0.357
RPL24	6	6.3724e-243	0.709507	0.962	0.986		DHRSX	4	6.20466e-57	0.713514	0.171	0.381
NCK1	5	4.6393e-07	0.709297	0.152	0.255		SMAD1	4	9.04416e-39	0.713268	0.13	0.277
SUMF2	5	1.32069e-13	0.709282	0.202	0.364		ECE1	3	4.82557e-265	0.713122	0.696	0.433
RPS16	6	1.07587e-258	0.709182	0.986	0.988		CDK4	2	0	0.712876	0.704	0.373
BRIX1	4	4.47696e-159	0.708875	0.291	0.123		USP33	4	5.55474e-54	0.712531	0.159	0.356
RAN	10	0.0121559	0.708829	0.682	0.811		PAK3	3	7.22392e-209	0.71237	0.428	0.2
TNFAIP2	3	1.22649e-143	0.708556	0.389	0.208		HNRNPD	2	0	0.712188	0.878	0.547
NECTIN3	5	5.58226e-07	0.708143	0.206	0.337		PTPRA	4	7.46859e-65	0.712146	0.173	0.399
ZFC3H1	5	9.25423e-06	0.708071	0.166	0.271		GULP1	4	7.1546e-41	0.712109	0.299	0.593
RFTN1	5	0.00090206	0.707871	0.164	0.256		CBX1	6	1.96613e-62	0.711398	0.615	0.413
SERPINE1	7	1.01029e-56	0.707799	0.847	0.64		CDA	3	2.67552e-172	0.710501	0.454	0.241
ITGA2	8	1.69886e-30	0.707767	0.27	0.129		RPL10	7	3.3661e-100	0.710436	1	0.986
HLA-A	1	0	0.707649	0.989	0.965		NOLC1	2	0	0.710202	0.452	0.191
GABARAPL1	1	6.72226e-37	0.707572	0.28	0.243		FUS	2	0	0.709844	0.871	0.526
ATM	5	2.2248e-09	0.707467	0.194	0.332		TMEM189	3	1.47758e-141	0.70975	0.309	0.147
HMBOX1	5	0.00470874	0.706756	0.18	0.275		TGFBR2	3	2.56768e-231	0.709674	0.672	0.41
RPL7	6	0	0.706626	0.99	0.991		ACYP1	2	0	0.709263	0.296	0.105
APRT	10	1.35683e-05	0.706422	0.654	0.775		CYCS	2	0	0.709162	0.883	0.548
TTC17	5	4.6959e-06	0.706139	0.29	0.474		SAMD12	3	2.40842e-213	0.70905	0.324	0.13
MAD2L2	4	4.55066e-165	0.706134	0.328	0.145		RPL29	7	8.87511e-96	0.708488	1	0.964
BCL2L13	5	2.10704e-09	0.706022	0.158	0.278		ALDH7A1	4	1.72752e-55	0.708221	0.149	0.341
GLS	5	8.72983e-18	0.705828	0.702	0.879		SPRED1	4	1.22079e-41	0.707862	0.126	0.277
SPPL3	5	2.56036e-13	0.705754	0.224	0.4		ZRANB3	2	0	0.707575	0.465	0.168
PSMC3	9	5.60863e-16	0.705651	0.506	0.309		ATP5MG	7	6.13064e-41	0.707321	0.934	0.904
WWC2	5	0.00642556	0.705579	0.342	0.539		TMA7	7	1.9791e-29	0.707115	0.885	0.88
MYO6	5	1.26594e-08	0.705342	0.282	0.476		SUPT16H	5	1.0139e-106	0.706953	0.155	0.442
NREP	1	4.49302e-42	0.705311	0.355	0.33		RBM42	6	6.9946e-37	0.706649	0.42	0.268
TPT1	6	1.96214e-223	0.705255	0.996	0.992		HSP90AB1	7	6.52873e-18	0.706565	0.895	0.909
NPLOC4	5	9.09762e-10	0.705229	0.156	0.277		STC1	5	4.16217e-53	0.70619	0.121	0.292
TIMP1	10	0.00604271	0.705203	0.799	0.911		LYAR	2	0	0.705727	0.268	0.09
DSTN	10	2.45549e-12	0.70491	0.782	0.893		LMNA	6	5.02714e-94	0.705476	0.846	0.643
NXN	5	0.000137295	0.704805	0.22	0.348		MRPL9	6	1.19332e-39	0.705024	0.441	0.279
LBR	4	4.68697e-193	0.704663	0.453	0.221		HSPA5	5	1.28327e-17	0.703488	0.411	0.769
NPM3	9	2.82313e-15	0.704323	0.503	0.305		RAB13	7	8.51788e-11	0.703173	0.732	0.79
MIR31HG	5	0.0180284	0.704215	0.341	0.513		TNFAIP2	4	8.85572e-36	0.703105	0.137	0.282
OXSR1	5	5.18979e-09	0.704088	0.183	0.317		C20orf27	6	4.36108e-31	0.7031	0.353	0.219
LINC02376	4	3.53874e-142	0.70352	0.348	0.171		SEC22B	5	4.78036e-67	0.702375	0.104	0.286
PRKCI	5	1.44701e-09	0.70339	0.273	0.462		COX4I1	7	5.10593e-48	0.702105	0.971	0.922
BCAR3	8	4.80437e-37	0.703379	0.588	0.391		TMEM161B-AS1	4	1.42083e-53	0.702045	0.116	0.28
RNASEH2B	4	1.62574e-156	0.703281	0.317	0.142		AP2B1	4	2.1316e-53	0.701612	0.263	0.548
ARHGAP5	5	2.40956e-08	0.70308	0.284	0.477		ACSL3	4	1.72205e-43	0.701022	0.192	0.395
MIA2	1	3.62505e-39	0.702825	0.311	0.279		PXN	3	3.66187e-159	0.700769	0.337	0.159
PKN2	5	1.99857e-12	0.702646	0.269	0.468		DYNLL1	6	2.08446e-200	0.700699	0.998	0.911
U2SURP	9	2.86492e-18	0.702415	0.576	0.363		GPBP1	4	3.97575e-57	0.700534	0.229	0.489
FAM171A1	5	8.28302e-05	0.702109	0.164	0.263		AIG1	4	3.37371e-42	0.70022	0.302	0.601
CITED4	3	3.14339e-131	0.701791	0.384	0.21		POLE2	2	0	0.700199	0.291	0.078
STK17A	8	8.04206e-43	0.701429	0.649	0.423		FANCL	2	0	0.700046	0.266	0.086
EHD1	8	3.04674e-31	0.701301	0.281	0.134		MAPKAP1	4	8.14422e-61	0.699513	0.204	0.448
APPBP2	5	5.63502e-07	0.701212	0.275	0.452		LRPPRC	4	4.39753e-45	0.699415	0.122	0.276
GRB10	3	1.27209e-202	0.700544	0.631	0.388		KMT5A	2	0	0.699308	0.33	0.121
RPAP2	5	2.91846e-07	0.700082	0.149	0.253		TPM3	5	5.01885e-38	0.699196	0.369	0.759
PPP1CC	9	6.16225e-08	0.699946	0.403	0.267		SNRPB	2	0	0.698708	0.966	0.705
MARCH3	4	1.05741e-128	0.699942	0.269	0.122		MRPL51	6	4.97387e-102	0.698545	0.892	0.697
PRSS23	8	9.82471e-28	0.699907	0.265	0.129		WBP4	4	8.51621e-55	0.698466	0.159	0.358
ADAMTS12	3	3.04383e-131	0.699868	0.283	0.136		FNBP1L	4	4.1236e-47	0.698196	0.176	0.372
TAGLN2	10	3.70759e-07	0.69985	0.73	0.855		LSM4	7	5.20987e-07	0.697307	0.62	0.676
VPS35L	5	2.35936e-08	0.699729	0.167	0.283		SLC39A10	4	2.79164e-43	0.695876	0.216	0.437
C12orf75	10	2.15785e-38	0.699677	0.986	0.98		CALM3	7	0.00143425	0.695757	0.566	0.633
CCDC12	5	8.68622e-16	0.699645	0.24	0.433		CCDC167	6	6.74148e-37	0.695743	0.461	0.305
LIMCH1	1	2.82493e-33	0.699379	0.288	0.244		ATP2B1	3	1.7887e-196	0.695577	0.554	0.316
VAMP8	8	1.00556e-70	0.699244	0.863	0.671		CGGBP1	4	2.65924e-66	0.695054	0.165	0.387
FUS	9	7.46305e-25	0.699165	0.821	0.602		RNF216	4	1.49388e-42	0.694676	0.11	0.252
CALM3	9	4.03738e-29	0.699016	0.816	0.588		NIN	4	9.24927e-41	0.694513	0.129	0.279
TOMM5	4	6.20167e-293	0.698662	0.879	0.608		MED15	4	2.48991e-45	0.694461	0.122	0.276
FBN1	8	3.37174e-56	0.698522	0.863	0.71		TMEM47	3	1.19675e-160	0.694243	0.418	0.215
CKB	1	2.49031e-146	0.698407	0.625	0.562		YAF2	4	5.75207e-60	0.694005	0.136	0.327
MED10	9	5.77539e-09	0.698252	0.359	0.217		UBE2D1	6	5.87945e-38	0.693688	0.446	0.29
CHPF	8	2.81635e-33	0.697883	0.429	0.241		KITLG	3	8.55593e-141	0.693275	0.311	0.149
SMC1A	9	4.30279e-21	0.697734	0.522	0.293		PTPN3	4	1.32652e-48	0.692629	0.14	0.313
DCBLD2	5	1.81613e-103	0.697451	0.902	0.955		YWHAE	5	9.27566e-07	0.692305	0.576	0.899
HPRT1	4	1.00593e-207	0.697438	0.552	0.289		CAVIN1	3	2.51858e-265	0.69145	0.802	0.551
HTT	5	1.05645e-07	0.697303	0.188	0.315		HSP90AA1	6	2.09236e-109	0.691014	0.968	0.861
AHR	1	1.07262e-20	0.697147	0.251	0.228		KPNB1	2	0	0.690854	0.845	0.495
GAPVD1	5	2.28807e-08	0.697076	0.147	0.258		TOR1AIP2	5	1.82043e-82	0.690316	0.104	0.31
CYTH1	3	1.10925e-131	0.696995	0.323	0.163		SNX29	0	2.13639e-112	0.689496	0.419	0.363
MMAB	4	9.13802e-195	0.696971	0.476	0.233		FN1	4	1.17987e-42	0.689429	0.796	0.962
ZHX3	5	7.14124e-09	0.696818	0.272	0.457		SMARCC1	4	8.22065e-58	0.689106	0.248	0.53
PRMT1	9	2.32843e-18	0.696641	0.583	0.358		SSNA1	6	2.26501e-57	0.688884	0.666	0.476
SLC4A7	8	1.74241e-41	0.696234	0.587	0.364		ATXN10	4	4.20864e-38	0.688662	0.316	0.622
NIBAN1	7	6.16396e-91	0.696161	0.909	0.69		EPHB2	4	1.29804e-44	0.688376	0.255	0.514
PUM2	5	4.52407e-10	0.695934	0.243	0.416		POLR2L	7	3.78288e-21	0.688176	0.895	0.877
PRKRIP1	5	1.40235e-09	0.695881	0.228	0.384		DHX15	4	7.50206e-47	0.688027	0.162	0.348
OBSCN	7	6.07931e-52	0.695765	0.351	0.16		ZFHX4	4	1.22804e-47	0.687841	0.22	0.451
TOX	8	6.96414e-20	0.69562	0.323	0.19		APPL2	4	1.56138e-47	0.686771	0.175	0.372
SHB	5	1.80368e-05	0.695533	0.183	0.297		BX890604.2	4	1.30578e-59	0.686346	0.149	0.348
LGR4	5	4.75064e-07	0.695428	0.198	0.329		TNFRSF6B	3	6.94801e-186	0.686179	0.863	0.678
ABI2	5	5.22583e-11	0.695349	0.225	0.386		SPECC1	3	1.89304e-179	0.686011	0.375	0.178
FXYD2	1	0	0.69533	1	0.994		RNF213	4	2.23196e-66	0.685982	0.198	0.447
CCT5	4	2.02609e-202	0.695319	0.678	0.417		PHF5A	2	0	0.685467	0.481	0.208
GATAD2B	5	3.53057e-13	0.695245	0.232	0.415		UACA	4	6.48743e-48	0.685181	0.125	0.286
FAM155A	8	4.34962e-86	0.695176	0.842	0.518		CDCA7L	2	0	0.684404	0.429	0.175
OBSL1	8	1.86707e-22	0.694976	0.287	0.155		VCAM1	4	8.86265e-25	0.683978	0.354	0.621
ACAP2	5	1.37259e-13	0.694856	0.181	0.33		KIAA0232	4	8.43089e-43	0.683777	0.111	0.255
KLF3	5	2.9354e-11	0.694722	0.161	0.292		SHMT1	2	0	0.683767	0.339	0.123
THOC2	5	5.58014e-09	0.694634	0.258	0.434		SRP9	7	5.09406e-07	0.68375	0.624	0.702
SHOC2	5	7.47005e-12	0.694587	0.2	0.354		UBE2K	4	1.1762e-53	0.683711	0.291	0.603
LSM6	4	1.10948e-182	0.694498	0.497	0.261		ATP5PD	7	9.21376e-05	0.683544	0.61	0.71
TNS3	1	1.64299e-70	0.694429	0.416	0.375		ILRUN	4	2.38314e-43	0.68305	0.111	0.254
GALNT10	8	1.8252e-37	0.694374	0.515	0.306		ROCK2	4	3.03561e-51	0.682813	0.164	0.359
DUSP1	1	1.24949e-55	0.69429	0.396	0.356		MAD2L2	2	0	0.682551	0.401	0.165
PHF14	5	7.8241e-10	0.694174	0.271	0.461		DKC1	6	9.12391e-28	0.682196	0.33	0.204
CHTOP	9	1.20815e-11	0.693599	0.448	0.278		PDXK	3	7.03452e-221	0.68209	0.728	0.474
TLE1	5	2.42364e-10	0.693471	0.329	0.551		CCND3	3	9.31753e-144	0.682011	0.396	0.209
FNBP1	5	2.09006e-07	0.693372	0.151	0.257		AL353576.1	4	5.74681e-52	0.681712	0.12	0.284
EMG1	9	1.94536e-14	0.693326	0.427	0.242		LSM3	2	0	0.681689	0.842	0.487
RPS19	10	9.48052e-75	0.693213	1	0.995		SIGMAR1	2	0	0.681597	0.386	0.157
ATOX1	6	7.62492e-27	0.693167	0.669	0.763		ACSL4	4	3.90168e-56	0.681523	0.199	0.429
HIBCH	5	1.44508e-08	0.693094	0.176	0.3		IQGAP1	4	1.16501e-23	0.681501	0.35	0.653
RPRD2	7	6.02502e-67	0.693009	0.686	0.414		COMMD4	2	0	0.68136	0.604	0.284
TPCN1	5	0.000508961	0.692727	0.272	0.419		GLYATL2	2	2.83468e-290	0.680967	0.253	0.087
HAUS1	4	1.78383e-181	0.692652	0.422	0.201		TUBB6	6	1.82077e-87	0.680684	0.838	0.626
PSMB6	9	9.73166e-32	0.692408	0.883	0.641		CMSS1	4	2.81556e-63	0.680585	0.162	0.378
FRMD6	8	1.00917e-25	0.692286	0.544	0.377		PSMD12	5	1.30411e-88	0.680203	0.11	0.331
DNAJC2	9	1.34755e-09	0.692037	0.324	0.184		TOP2A	6	1.27706e-95	0.680132	0.398	0.156
RAB29	7	2.25613e-45	0.692018	0.363	0.179		PRRC2B	4	9.959e-52	0.679374	0.173	0.378
ZNF462	5	3.34155e-06	0.69196	0.21	0.337		CCDC138	2	0	0.679162	0.296	0.095
HNRNPDL	9	2.23162e-26	0.691879	0.86	0.645		DDX5	4	1.13628e-35	0.679035	0.351	0.678
SPON2	8	1.44024e-20	0.691705	0.28	0.153		FTL	0	0	0.678978	1	0.935
MCTP1	3	1.61997e-146	0.691657	0.316	0.15		COX20	6	1.02348e-53	0.678924	0.591	0.398
CRYAB	1	5.6817e-58	0.69158	0.523	0.5		GPR39	3	3.88803e-172	0.678763	0.361	0.17
LYST	5	3.8114e-06	0.691221	0.161	0.263		TDG	4	1.31194e-52	0.678734	0.111	0.272
DLEU2	4	4.44545e-244	0.691152	0.609	0.321		DYNC1H1	4	1.34401e-48	0.678439	0.22	0.454
MTAP	5	2.32669e-06	0.690898	0.227	0.37		ZRANB2	4	6.92865e-56	0.678428	0.183	0.4
SRSF7	9	7.21297e-22	0.690872	0.655	0.408		NUP58	4	2.3857e-48	0.678075	0.11	0.263
UNC50	9	1.33418e-14	0.690717	0.336	0.17		SVIP	2	0	0.677963	0.51	0.23
EXOSC7	9	1.23951e-10	0.690539	0.338	0.191		ITGB3	4	1.1703e-57	0.676818	0.191	0.417
COA6	9	2.43469e-14	0.690509	0.459	0.271		EFCAB11	2	0	0.676531	0.255	0.082
ARHGEF3	1	3.93572e-36	0.690373	0.293	0.257		THOP1	2	0	0.676299	0.271	0.093
SPON2	3	6.94805e-141	0.690348	0.294	0.136		SMARCA5	5	8.92845e-111	0.676221	0.145	0.428
KAZN	1	3.7395e-40	0.690307	0.473	0.467		SPINT1	4	4.70989e-39	0.676015	0.121	0.263
SRRT	4	1.81004e-141	0.689913	0.271	0.118		TTC37	4	7.46931e-47	0.675536	0.141	0.311
USO1	5	1.83213e-14	0.689771	0.212	0.385		SMCO4	2	5.17716e-291	0.675522	0.279	0.101
TBC1D2B	8	1.70742e-32	0.689753	0.3	0.146		MFSD14A	4	1.10427e-40	0.674539	0.118	0.262
CBX1	9	1.47866e-18	0.689375	0.648	0.42		TMEM126A	6	1.67942e-23	0.673992	0.303	0.189
MED13	5	1.50489e-08	0.689248	0.238	0.395		HEXB	4	9.56845e-44	0.673967	0.131	0.29
PARD3B	3	6.73624e-228	0.689225	0.543	0.286		RYR3	3	7.24938e-202	0.673864	0.428	0.205
ANKRD26	5	0.00430216	0.688826	0.169	0.259		RAD1	2	3.77736e-303	0.673652	0.251	0.083
RPL36A	10	4.15588e-58	0.688781	0.997	0.986		ANP32E	2	0	0.67333	0.572	0.265
UBA6	5	5.96923e-11	0.688358	0.188	0.333		RARRES2	0	0	0.673016	0.91	0.792
TOMM40	9	5.01328e-11	0.688348	0.373	0.214		TPR	5	1.35141e-118	0.672664	0.185	0.515
KIAA1217	8	1.35188e-35	0.688307	0.535	0.327		GUK1	3	0	0.672466	0.927	0.763
PTMS	9	1.96164e-26	0.688292	0.888	0.737		GDF15	0	1.00573e-41	0.672453	0.296	0.253
DSCAML1	1	9.18395e-195	0.688266	0.675	0.592		HNRNPR	6	1.78163e-76	0.672039	0.762	0.554
ARMC9	5	4.75106e-14	0.688208	0.224	0.405		PNN	4	4.48156e-59	0.671966	0.164	0.374
GPATCH4	9	3.55189e-10	0.687983	0.31	0.17		PNISR	4	6.24138e-50	0.670701	0.285	0.583
LSM3	9	2.38941e-23	0.687927	0.8	0.58		GNG10	7	6.68736e-06	0.670438	0.622	0.705
JARID2	5	5.78004e-07	0.687909	0.171	0.287		MRPS10	6	6.90562e-41	0.669193	0.48	0.316
PSMB1	9	5.32653e-33	0.687839	0.918	0.715		FADS1	2	0	0.668917	0.636	0.322
DDB2	1	3.79407e-35	0.687706	0.34	0.317		IGF2R	4	2.40668e-35	0.668831	0.147	0.3
C4orf48	8	2.82035e-60	0.687609	0.785	0.559		HECTD1	4	8.87834e-52	0.668564	0.182	0.392
MED15	5	1.55289e-11	0.687327	0.191	0.339		SNRNP40	6	3.84613e-32	0.668512	0.344	0.208
TRIM33	5	4.65577e-07	0.687292	0.159	0.268		SNRPC	6	1.14714e-61	0.668465	0.684	0.51
ZFR	5	1.41005e-09	0.687258	0.311	0.529		CAPZA1	5	3.28367e-97	0.668027	0.255	0.624
ASAP2	8	6.30841e-50	0.686886	0.666	0.426		FBXL5	4	8.94331e-67	0.667815	0.194	0.441
DRAM1	5	3.84715e-09	0.686706	0.171	0.298		COX8A	7	1.25902e-17	0.667736	0.8	0.79
AC008875.3	8	1.28589e-33	0.686682	0.275	0.125		SMS	6	2.02287e-133	0.66747	0.976	0.829
LOXL1	3	2.06244e-162	0.686668	0.468	0.259		SSR4	7	3.32332e-09	0.667296	0.732	0.804
RASAL2	7	1.95971e-71	0.686578	0.86	0.631		RPA1	2	0	0.667082	0.342	0.128
NME1	4	3.69816e-241	0.686493	0.787	0.505		HSD17B11	6	9.59181e-25	0.666633	0.269	0.157
TFCP2	5	1.48829e-08	0.686477	0.172	0.295		PPIB	7	6.75214e-15	0.666607	0.79	0.845
LINC01515	4	2.61516e-179	0.686433	0.398	0.185		SAR1A	5	3.46668e-81	0.666534	0.173	0.434
FKBP5	1	6.91726e-21	0.686318	0.303	0.289		MTHFD2L	3	3.699e-126	0.666362	0.333	0.172
TCIM	8	1.93403e-22	0.686262	0.496	0.321		HSP90AB1	5	5.55183e-17	0.666169	0.657	0.928
AK1	8	7.73224e-40	0.686219	0.499	0.282		TAB2	4	2.71951e-48	0.665963	0.134	0.301
PKP4	1	7.18719e-42	0.686205	0.526	0.547		RABL6	2	0	0.665591	0.581	0.28
SF3B2	9	5.7246e-20	0.686124	0.711	0.498		RBMS1	3	3.65933e-269	0.665193	0.831	0.579
AC119673.2	7	1.1323e-48	0.686115	0.263	0.108		CYC1	6	4.8192e-69	0.664838	0.769	0.583
RBMS2	5	9.92096e-08	0.685642	0.251	0.414		CCDC12	4	1.17079e-78	0.664489	0.202	0.479
NABP1	5	5.10051e-06	0.685626	0.199	0.322		TM9SF2	4	2.43411e-45	0.664181	0.209	0.428
EEF1D	6	1.32699e-75	0.685327	0.83	0.915		CSNK2A1	4	8.28044e-70	0.663812	0.221	0.497
PITPNB	5	5.14938e-09	0.684939	0.217	0.365		NUDCD3	4	7.27931e-47	0.663273	0.113	0.263
C1orf35	4	2.71391e-150	0.684907	0.396	0.201		LSM2	2	0	0.663063	0.773	0.439
COX6B1	10	5.50115e-12	0.684888	0.803	0.916		TRIM47	3	8.0348e-130	0.662896	0.258	0.116
SLC6A6	1	5.84782e-96	0.684853	0.529	0.485		CYS1	3	5.50602e-104	0.6628	0.335	0.184
TUBA1B	2	0	0.684732	0.975	0.88		DDX46	4	1.19991e-62	0.662219	0.218	0.477
NEMF	5	4.67464e-11	0.684642	0.191	0.337		SLCO4C1	4	2.76618e-47	0.662063	0.217	0.44
IGF1R	5	0.000356903	0.684417	0.355	0.563		HTATSF1	5	5.77379e-80	0.662052	0.071	0.25
OSBPL10	8	2.61389e-39	0.684299	0.664	0.444		LSM4	6	1.1862e-84	0.662006	0.859	0.67
LINC00342	5	5.19852e-05	0.683969	0.163	0.261		SMC6	4	1.87292e-48	0.661912	0.13	0.296
TOMM7	6	2.07819e-70	0.683934	0.816	0.887		MTMR2	4	6.28317e-51	0.661522	0.149	0.332
SPPL2A	5	7.4479e-13	0.683591	0.173	0.318		NUDT15	2	0	0.661444	0.33	0.12
ATP10A	5	0.00259403	0.683559	0.354	0.539		MRTO4	6	2.91638e-31	0.661283	0.384	0.245
XRCC6	9	1.85649e-17	0.683503	0.718	0.539		CYCS	6	2.8284e-77	0.661035	0.808	0.594
SRSF2	9	9.95533e-19	0.683493	0.639	0.418		CLEC4E	5	6.75214e-37	0.660335	0.129	0.272
IRAK2	3	2.37931e-157	0.683322	0.431	0.233		WDR83OS	7	3.43047e-08	0.660252	0.656	0.743
TRA2B	4	2.22555e-193	0.683269	0.575	0.318		VDAC1	7	9.06978e-09	0.660026	0.685	0.758
BAZ2B	5	3.39433e-08	0.682545	0.293	0.487		UBAC2	4	3.31347e-56	0.660023	0.146	0.337
NUP37	4	1.74381e-148	0.682453	0.277	0.117		PCM1	4	1.41013e-56	0.659888	0.197	0.427
HNRNPF	4	5.59158e-214	0.682413	0.73	0.453		KDM4B	4	4.00925e-49	0.659666	0.118	0.277
SMAD3	5	0.000184065	0.682338	0.298	0.471		GAS2L3	2	0	0.659367	0.412	0.158
RPL41	10	2.28278e-86	0.682241	1	0.996		SUPT16H	2	0	0.659271	0.722	0.365
MIGA1	5	6.18994e-13	0.681585	0.142	0.27		GSTP1	7	7.66629e-42	0.65912	0.988	0.956
CPQ	5	1.32959e-08	0.681293	0.141	0.25		MYO19	2	0	0.658978	0.311	0.108
AMACR	2	5.20985e-108	0.680648	0.507	0.398		CD109	4	1.92213e-40	0.658727	0.155	0.322
CCL2	3	3.1955e-95	0.68049	0.251	0.129		FBN1	3	1.28413e-193	0.657828	0.739	0.528
MTMR2	5	1.58017e-07	0.679979	0.188	0.311		PHPT1	7	2.29015e-17	0.657772	0.817	0.843
NRP2	5	1.62707e-05	0.679871	0.347	0.557		CREBBP	4	1.85276e-43	0.657544	0.128	0.283
RNASET2	1	0	0.679871	0.909	0.858		PRELID1	6	4.21547e-82	0.657364	0.869	0.696
SFN	4	7.99334e-146	0.679687	0.394	0.2		SON	5	1.43971e-105	0.657328	0.258	0.636
MAP3K5	8	4.01594e-33	0.679361	0.396	0.213		SDF2L1	2	0	0.657309	0.609	0.313
TBL1X	5	2.65532e-07	0.679008	0.262	0.431		MPHOSPH9	2	0	0.657102	0.354	0.13
ITSN1	5	3.00098e-05	0.678933	0.331	0.536		RPS6KA5	2	0	0.657072	0.349	0.13
PSMD3	9	1.34772e-12	0.678825	0.373	0.211		KCTD1	4	4.87966e-58	0.656902	0.136	0.322
ULK4	7	9.16722e-44	0.6787	0.566	0.34		CD151	7	3.79039e-14	0.656804	0.783	0.846
AC078923.1	7	4.40858e-36	0.678633	0.327	0.167		ELP2	4	3.50139e-47	0.656665	0.126	0.288
NOTCH2	5	1.25205e-06	0.678597	0.224	0.364		TM4SF18	6	2.73886e-27	0.656267	0.379	0.243
GPX4	10	1.28842e-10	0.678439	0.796	0.922		HINT2	6	8.89041e-38	0.656127	0.54	0.385
SPINT2	8	1.63233e-90	0.678425	0.948	0.813		EP300	4	1.15769e-41	0.655992	0.116	0.259
RPL34	10	1.60461e-66	0.678341	1	0.992		IFRD2	2	0	0.655911	0.433	0.184
TPK1	3	3.26594e-178	0.678254	0.48	0.262		ECT2	5	1.68825e-74	0.655454	0.107	0.303
MMP2	8	1.73624e-49	0.678001	0.709	0.477		DGKI	3	1.57283e-142	0.654988	0.263	0.114
EIF3F	10	0.000928419	0.677779	0.637	0.771		SEC62	4	1.26705e-37	0.654924	0.341	0.666
PTH2R	7	2.06817e-56	0.677697	0.62	0.352		RPS14	7	1.35628e-129	0.654918	1	0.986
NPM1	10	8.54572e-09	0.677414	0.844	0.935		ACOT7	2	0	0.654135	0.475	0.203
COL6A1	3	5.14915e-174	0.677406	0.486	0.268		MTHFD1	2	0	0.654041	0.355	0.129
DYNC1H1	5	2.54556e-10	0.677206	0.288	0.489		CCND1	1	0	0.653649	0.87	0.62
TM4SF18	4	3.82528e-142	0.677118	0.408	0.213		STT3B	4	3.36565e-39	0.652759	0.14	0.295
GPATCH4	4	1.48087e-149	0.677083	0.328	0.152		ANAPC15	6	3.97363e-34	0.652281	0.463	0.314
NCALD	7	5.79889e-50	0.67681	0.465	0.247		MICOS10	7	8.40102e-16	0.652219	0.785	0.819
CIR1	1	1.41325e-24	0.676635	0.267	0.243		COX7A2	7	3.10989e-25	0.651696	0.898	0.877
ATG3	9	2.39225e-12	0.676534	0.373	0.211		FERMT2	4	2.84339e-68	0.651386	0.147	0.359
STMP1	8	8.84226e-51	0.676438	0.805	0.59		CLCN3	4	1.66167e-44	0.651331	0.109	0.254
MARCKS	9	1.64067e-20	0.676425	0.769	0.586		GLRX5	6	2.50179e-32	0.651059	0.496	0.351
OGFRL1	5	6.41482e-09	0.676173	0.29	0.485		OAZ1	6	1.95171e-173	0.65066	0.992	0.884
BCL2	7	5.58033e-46	0.676129	0.609	0.378		KIF2A	4	6.85193e-63	0.650242	0.178	0.404
KIRREL3	3	2.07422e-181	0.676121	0.505	0.279		PBX3	2	0	0.649797	0.536	0.235
EFNB2	3	3.59863e-117	0.675951	0.296	0.151		RPL19	7	3.75032e-93	0.649518	1	0.974
NCOA1	5	2.9834e-06	0.675862	0.185	0.302		ATP2A2	4	8.31987e-47	0.649412	0.131	0.295
SPTBN1	3	0	0.675732	0.883	0.657		GIHCG	6	1.64389e-20	0.649355	0.265	0.161
TSPAN14	5	3.53985e-08	0.675641	0.165	0.281		LSM5	2	0	0.649176	0.908	0.595
NAV2	4	2.16203e-237	0.67561	0.823	0.548		CLSTN1	4	1.41678e-55	0.64866	0.237	0.5
MGST1	9	9.96359e-13	0.675507	0.394	0.22		GRK6	2	3.61824e-288	0.648262	0.315	0.123
ITGB3	5	0.000334871	0.675479	0.312	0.485		FUCA1	4	2.89697e-44	0.648149	0.177	0.368
ADGRG6	3	1.13517e-129	0.675441	0.327	0.168		LSM6	2	0	0.648079	0.642	0.327
NDUFA4	6	2.07749e-66	0.675197	0.83	0.92		TRNP1	3	3.50616e-127	0.647748	0.34	0.175
CD59	6	6.30634e-37	0.675133	0.771	0.873		RHEB	6	1.14704e-88	0.647445	0.896	0.713
AC005208.1	8	1.57349e-41	0.674944	0.291	0.126		FKBP10	4	9.47194e-52	0.647106	0.137	0.314
PPT1	9	6.71699e-09	0.674937	0.275	0.149		PDCD10	5	8.96701e-108	0.64694	0.175	0.481
LAPTM4A	6	2.98442e-20	0.674722	0.698	0.827		UQCRH	7	2.65079e-28	0.646905	0.873	0.861
KATNBL1	5	6.11701e-09	0.67463	0.268	0.446		CRYAB	1	0	0.646846	0.553	0.288
ATP8B1	3	1.79023e-162	0.67436	0.506	0.295		EIF4EBP1	2	0	0.646733	0.935	0.649
PRELID1	4	5.66594e-292	0.674356	0.887	0.639		RARS	4	3.34204e-58	0.646671	0.181	0.401
PACSIN2	5	9.44122e-09	0.674063	0.213	0.363		DYNC1I2	4	3.32953e-58	0.646568	0.274	0.579
AC007846.1	4	2.08223e-155	0.673992	0.406	0.208		RUVBL1	6	6.58149e-30	0.646528	0.412	0.276
ENO1	2	0	0.673981	0.993	0.968		MAP3K2	4	2.27962e-42	0.646388	0.118	0.263
FAU	10	5.63989e-58	0.673946	0.99	0.984		TNRC6A	4	2.72798e-58	0.645814	0.166	0.377
FN3KRP	4	1.68061e-138	0.673749	0.299	0.137		CKS2	5	4.64464e-41	0.645373	0.313	0.608
SEM1	10	0.0380009	0.673709	0.609	0.757		DLEU2	2	0	0.645071	0.609	0.234
NRG1	3	5.17292e-140	0.673449	0.605	0.403		POLD2	2	0	0.64504	0.652	0.332
CREB3L2	8	2.77493e-23	0.673431	0.31	0.17		SRP54	4	8.48003e-64	0.645004	0.177	0.403
DHX29	9	4.16933e-12	0.673407	0.408	0.24		TAF9	6	1.0749e-32	0.644805	0.485	0.336
ACAT2	9	2.49715e-18	0.673313	0.601	0.368		STK17A	4	8.93917e-62	0.644686	0.207	0.452
LRMDA	1	2.36273e-209	0.673178	0.697	0.627		PAXX	2	0	0.644175	0.544	0.259
ITGA3	5	1.16465e-14	0.672764	0.695	0.883		SRRM1	4	1.95385e-60	0.644126	0.278	0.586
TIMM10	4	1.38671e-160	0.672729	0.423	0.214		MAGED1	4	6.8898e-58	0.643932	0.18	0.397
SNHG25	9	1.50192e-05	0.672389	0.322	0.204		UQCC2	2	0	0.643713	0.891	0.567
GON4L	5	1.68171e-09	0.672259	0.184	0.317		KMT2A	4	6.29682e-61	0.64352	0.206	0.453
TRAF4	8	4.24931e-30	0.67207	0.345	0.181		CCNL1	4	5.1489e-48	0.643323	0.113	0.267
RHPN2	5	5.7916e-11	0.67205	0.235	0.405		SECISBP2L	4	1.09752e-51	0.643174	0.114	0.276
CBL	5	1.11134e-08	0.671808	0.171	0.292		UBALD2	2	3.70237e-214	0.642752	0.345	0.163
TANC1	5	2.51731e-07	0.671779	0.183	0.305		PLS3	4	8.97439e-40	0.642344	0.136	0.288
LAGE3	8	3.73929e-35	0.67176	0.456	0.254		CACYBP	6	1.36447e-55	0.641769	0.602	0.403
MAGI1	5	3.74752e-06	0.671688	0.263	0.426		NUCKS1	2	0	0.641737	0.961	0.738
KAT6A	5	1.64601e-09	0.671558	0.177	0.306		LINC01184	4	9.85205e-48	0.641707	0.125	0.286
COPS3	4	1.39705e-145	0.671459	0.324	0.15		DKC1	2	0	0.641654	0.413	0.17
IMP4	9	8.45862e-13	0.671424	0.415	0.24		RGS17	4	9.3481e-48	0.641364	0.13	0.293
PRKN	5	2.86328e-05	0.671419	0.205	0.325		KDM5B	4	6.62619e-57	0.641325	0.192	0.421
EEF1A1	10	6.83543e-77	0.671181	1	0.997		PSMC6	6	3.40287e-45	0.641186	0.522	0.343
[truncated: 16,144 more rows]

## Sheet: Table S2
Table S2. The significant GO and KEGG pathways selected for each cluster in QUI/IR and QCMT/SCMT datasets.
QUI/IR/UP	Term		Pvalue	Gene
4	GO:0051301~cell division	52.5053	3.12375e-53	HNRNPU, BUB1B, CIB1, SMC3, SMC4, SMC2, CDC20, PPP1CC, PTTG1, RUVBL1, CDC27, KMT5A, FBXO5, TXNL4A, LIG1, PRKCE, VRK1, KNL1, KNSTRN, SGO1, SGO2, CDC37, KIF20B, ANAPC15, CDCA2, CDCA3, CDCA4, CDCA5, CDCA8, NCAPG, PDS5B, SKA3, PMF1, ANAPC11, SKA2, CCNB2, CCNB1, EPB41L2, RAD21, TPR, MCMBP, SAC3D1, CDT1, UBE2I, UBE2C, BOD1, RCC2, ZWINT, NDC80, TPX2, STAG1, KIF18B, UBE2S, CDK4, CDK1, GPSM2, AHCTF1, CDCA7…
	GO:0006281~DNA repair	24.2165	6.07378e-25	FEN1, RIF1, NUDT1, BCCIP, TTF2, BRCA1, PARK7, HMGB1, BRCA2, SMC3, PAGR1, HPF1, CHAF1A, PTTG1, TRIM28, RUVBL2, RUVBL1, CHEK1, TOPBP1, WDHD1, SUPT16H, RFC3, RFC4, LIG1, PARP1, RFC1, RFC2, ACTL6A, KIF22, SMC1A, UCHL5, RBX1, RAD51B, MSH6, RAD51C, MSH2, MORF4L2, INO80C, FH, INO80E, PARPBP, USP10, UHRF1, PNKP, PDS5B, RAD51AP1, BRIP1, POLD2, HLTF, RBBP8, USP1, CLSPN, FANCI, BARD1, ZRANB3, POLQ, MBD4, RR…
	GO:0007049~cell cycle	13.5782	2.64133e-14	AHCTF1, RIF1, MCM7, CCDC124, HJURP, HNRNPU, BRCA1, KIF11, MKI67, SMC4, TRIOBP, CKS1B, SMC2, PPP1CC, RASSF1, CHAF1A, MIS18BP1, RUVBL1, NUF2, HMG20B, TXNL4A, APPL1, HELLS, PRKCE, PRPF40A, RBL1, PSME3, MCM3, BIRC5, MCM4, ERH, MCM5, KIF20B, ITGB3BP, RHNO1, ARF6, CDC123, CDCA2, ANAPC15, CDCA3, UHRF2, UHRF1, SSNA1, CDCA5, VPS4A, RNF8, PMF1, AURKA, RBBP4, EPB41L2, MAP3K20, BRD7, FANCI, GADD45GIP1, CASP8…
	GO:0006974~cellular response to DNA damage stimulus	10.9439	1.13789e-11	TOP2A, RIF1, MCM7, CIB1, ASH2L, BRCA1, SMC6, AATF, ING2, RASSF1, HPF1, PAXX, CHCHD6, CHEK1, PCLAF, FBXO5, TOPBP1, PARP1, VRK1, ZDHHC16, MASTL, BAZ1B, SPIDR, RBX1, RNF168, SFPQ, DTL, FH, USP16, DCUN1D5, USP10, PRKDC, TAF9, RNF8, RAD51AP1, BCLAF1, PMAIP1, NAE1, MICA, BARD1, ZRANB3, POLQ, SLF2, CBX5, CBX3, XRCC5, CBX1, RPA1, FAM111A, UBE2T, RFWD3, POLE3, RAD18, CENPS
	GO:0007095~mitotic G2 DNA damage checkpoint	2.71003	0.00194969	BABAM1, PLK1, CHEK1, CDK1, BRCA1, TOPBP1, NBN, CLSPN, DTL
	GO:0000077~DNA damage checkpoint	2.02941	0.00934528	BRIP1, CHEK1, TIPRL, MAP3K20, CDC5L, NBN, CLSPN, RHNO1
	hsa03030:DNA replication	17.8313	1.47469e-18	PRIM2, RNASEH2C, RNASEH2B, FEN1, PCNA, MCM7, POLD3, RNASEH1, POLD2, RFC3, RFC4, LIG1, RFC1, RFC2, RPA1, RPA2, POLE4, POLA1, RPA3, POLE2, POLE3, MCM3, MCM4, MCM5, SSBP1
	hsa03430:Mismatch repair	8.5858	2.59539e-09	RFC3, RFC4, PCNA, LIG1, RFC1, RFC2, RPA1, RPA2, MSH6, POLD3, MSH2, RPA3, POLD2, SSBP1
	hsa03410:Base excision repair	6.1223	7.54575e-07	MBD4, FEN1, RFC3, RFC4, PCNA, LIG1, PARP1, RFC1, RFC2, PNKP, HMGB1, POLE4, POLD3, POLE2, POLD2, POLE3
	hsa03420:Nucleotide excision repair	5.93002	1.17485e-06	RFC3, RFC4, PCNA, LIG1, RFC1, RFC2, RPA1, RPA2, RAD23A, RBX1, POLE4, POLD3, RPA3, POLE2, POLD2, POLE3, POLR2F, POLR2H, POLR2K
9	GO:0006457~protein folding	22.5018	3.14954e-23	HSP90AB1, NGLY1, CWC27, NUDCD2, RUVBL2, KHSRP, CCT3, PDIA3, CCT2, NUDC, HSP90AA1, VBP1, AHSA1, PDIA6, DNAJC7, CDC37, TCP1, ERP29, PPIE, PFDN2, PPIH, PPIG, PFDN4, FKBP4, PPIA, PFDN6, PPID, MESD, HSPBP1, HSPD1, HSP90B1, LMAN1, HSPH1, GRPEL1, CCT8, CCT7, CCT5, MPDU1, CCT4, DNAJC19, HSPA9, TRAP1, HSPA8, HSPA4, PTGES3, TTC1, HSPE1, CCT6A, DNAJA1, GNB2, DNAJA2, ANP32E, CALR
	GO:0051301~cell division	16.9811	1.04455e-17	CCNK, CCDC124, HNRNPU, CIB1, SMC3, SMC4, CKS1B, SMC2, BABAM1, CDC20, TUBA1C, PPP1CC, TUBA1B, MAEA, PTTG1, ZNRD2, MIS18BP1, RUVBL1, NUF2, SPDL1, NUDC, TUBB, HAUS4, PRPF40A, SMC1A, TERF1, KNSTRN, CKAP5, HAUS1, CCNA2, ASPM, DYNC1LI1, SGO2, CDC37, CKS2, BIRC5, MAPRE1, KIF20B, ITGB3BP, RALA, CDC123, ANAPC15, TSG101, CDCA3, SSNA1, PMF1, NSL1, ANAPC11, SKA2, CCNB2, PARD6B, CCNB1, RAD21, TPR, BUB3, CENPW…
	GO:0010972~negative regulation of G2/M transition of mitotic cell cycle	9.12082	7.57151e-10	PSMA7, PSMB9, PSMA5, PSMB6, PSMA6, PSMB7, PSMA3, PSMA4, PSMB5, PSMA1, PSMB2, PSMA2, PSMB3, RAD21, PSMB1
	GO:0006282~regulation of DNA repair	6.26514	5.4307e-07	ENY2, TAF12, MCRS1, TAF9, ACTL6A, UCHL5, YY1, BABAM1, RUVBL2, RUVBL1, UBE2N, USP1, UBE2V2, TAF7, TAF6, UBE2V1
	GO:0007094~mitotic spindle assembly checkpoint	5.2436	5.70687e-06	MAD2L2, CDC20, CENPF, IK, NUF2, TPR, BIRC5, BUB3, PSMG2, SPDL1, MAD2L1
	GO:2000779~regulation of double-strand break repair	4.88509	1.30289e-05	MORF4L1, PPP4C, PPP4R2, RUVBL2, MORF4L2, ACTL6A, RUVBL1, PPP4R3B, DEK, ACTB
	hsa00190:Oxidative phosphorylation	11.2925	5.09937e-12	MT-ND6, NDUFB9, NDUFB6, NDUFB10, NDUFA12, NDUFB3, ATP5MC3, COX5A, ATP5MC1, ATP5F1A, ATP5F1B, COX11, UQCRFS1, CYC1, NDUFV2, NDUFV1, COX8A, NDUFA9, NDUFA8, ATP6V0B, NDUFA6, ATP5PB, NDUFC2, SDHC, SDHA, ATP5F1C, SDHB, NDUFS7, NDUFS6, NDUFAB1, NDUFS4, UQCRC1, ATP5PO, NDUFS3, NDUFS2, CYCS
	hsa05208:Chemical carcinogenesis - reactive oxygen species	10.7082	1.95795e-11	MT-ND6, NDUFB9, NDUFB6, NDUFB10, NDUFA12, MGST3, NDUFB3, MGST1, ATP5MC3, COX5A, ATP5MC1, ATP5F1A, ATP5F1B, UQCRFS1, CYC1, RAC1, NDUFV2, HRAS, NDUFV1, ACP1, COX8A, NDUFA9, NDUFA8, CBR1, NDUFA6, ATP5PB, GSTO1, AKR1C3, AKR1A1, NDUFC2, SDHC, SDHA, ATP5F1C, SDHB, SOD1, NDUFS7, NDUFS6, NDUFAB1, NDUFS4, UQCRC1, ATP5PO, NDUFS3, VDAC3, NDUFS2, GRB2, VDAC1, SLC25A5
	hsa04141:Protein processing in endoplasmic reticulum	7.42599	3.74983e-08	VCP, HSP90AB1, SAR1A, SAR1B, NGLY1, UBE2D3, UBE2D1, UBE2J2, HSPBP1, RNF5, UBE2J1, HSP90B1, LMAN1, HSPH1, UFD1, UBXN4, PDIA3, HSPA8, HSP90AA1, SEC13, HSPA5, SSR2, SSR3, RAD23A, EIF2AK4, PDIA6, EIF2S1, RAD23B, DDOST, DNAJA1, NSFL1C, DNAJA2, ERP29, CALR, ATF4
	hsa04110:Cell cycle	2.83773	0.00145302	YWHAE, HDAC2, ANAPC15, PCNA, MCM7, YWHAB, PRKDC, HDAC1, SMC3, SMC1A, ANAPC11, PPP2CA, CCNA2, MAD2L2, CDC20, CCNB2, CCNB1, PTTG1, YWHAQ, RAD21, BUB3, YWHAH, MAD2L1
7	GO:0001666~response to hypoxia	3.31873	0.000480032	EGLN1, VCAM1, EPAS1, SLC2A1, CAPN2, ITPR1, AGTRAP, ANGPTL4, ATP1B1, CRYAB, HIF1A, AJUBA
	GO:0001525~angiogenesis	3.10024	0.000793893	VAV3, ENPEP, SHC1, EPAS1, PDCD6, MCAM, SERPINE1, NRXN3, HIF1A, TYMP, ARHGAP22, ADAM15, ANPEP, ANGPTL4, EPHB1
	GO:0031929~TOR signaling	3.03055	0.000932077	TIPRL, EIF4EBP1, MEAK7, DISC1, HIF1A
	GO:0043066~negative regulation of apoptotic process	2.93662	0.00115713	OPN3, SHC1, HSPB2, HMGA2, ADAR, MITF, MALT1, PAX2, CDC73, KLHL20, GREM1, BABAM2, DAB2, HAX1, NUAK2, MYC, BCL2, MDM4, ANGPTL4, KIFAP3, CRYAB, MCL1, TGM2
	GO:0030308~negative regulation of cell growth	2.36225	0.00434257	GREM1, DAB2, SERPINE2, ADAM15, BCL2, JADE1, PPARG, ADIPOR1, CRYAB
	hsa01100:Metabolic pathways	2.35499	0.00441583	MT-ND6, GALNT11, GALNT14, B4GALT1, ACY1, GLDC, QPRT, MTR, GALNT10, GLS, GUK1, ANPEP, ST6GAL2, GSTO2, GGPS1, GPX3, PDE4D, BHMT2, SDHC, ASH1L, SDHA, CYP27A1, ACLY, PLCB4, NME7, NDUFS2, PDE1C, MGST3, MGST1, AK5, NTPCR, COX7A1, TYMP, NT5E, PDE11A, FGGY, FUT9, PMVK, SMYD2, PIP5K1A, ASL, CHSY3, CKB, PCBD2, SMYD3, B3GALNT2, FDPS, UROS, PRDX6, UCK2, AMACR, PI4KB, NIT2
	hsa04210:Apoptosis	2.28701	0.005164	PARP1, AKT3, CTSZ, BCL2, TNFSF10, CAPN2, ITPR1, TUBA4A, CTSB, MCL1
	hsa05208:Chemical carcinogenesis - reactive oxygen species	2.15031	0.00707438	MT-ND6, PTPN1, GSTO2, MGST3, MGST1, SDHC, SDHA, COX7A1, HIF1A, MAPK13, AKT3, NDUFS2, ABL2
	hsa05200:Pathways in cancer	1.55011	0.0281768	EGLN1, WNT2B, WNT5B, GSTO2, TPM3, EPAS1, ITGA3, MGST3, MGST1, LPAR1, SLC2A1, MITF, LAMC1, HIF1A, PLCB4, CDK6, MYC, AKT3, BCL2, PPARG, FGFR1
	hsa04218:Cellular senescence	1.48098	0.0330381	CDK6, MYC, AKT3, MAPKAPK2, SERPINE1, CAPN2, EIF4EBP1, ITPR1, MAPK13
0	GO:0001525~angiogenesis	8.09219	8.08745e-09	ENPEP, NRP2, EPAS1, MCAM, SERPINE1, TNFAIP2, NRXN3, TGFA, SHB, HSPG2, VEGFA, ARHGAP22, MMP14, ANPEP, PXDN, FLNA, HOXB3, MYH9, NRCAM, ITGA5, EPHB1
	GO:0043066~negative regulation of apoptotic process	3.82695	0.000148954	TNFRSF6B, NIBAN2, SMAD3, PLK2, HMGA2, TGFA, DHCR24, CFLAR, UBE2Z, THBS1, EGFR, MALT1, NFKB1, VEGFA, IL6, CCND2, MYC, RASA1, FLNA, CCN1, TGM2, BCL2L1
	GO:0001666~response to hypoxia	3.49084	0.000322972	MMP14, VCAM1, SMAD3, PLAU, EPAS1, KCNMA1, SLC2A1, PLAT, THBS1, LOXL2, VEGFA
	GO:0043406~positive regulation of MAP kinase activity	2.79023	0.00162096	IRAK1, PDGFB, TGFA, THBS1, EGFR, FGFR1, VEGFA
	hsa04151:PI3K-Akt signaling pathway	5.11728	7.63351e-06	ITGB5, ITGA3, PDGFB, PIK3CD, TGFA, THBS1, EGFR, NFKB1, VEGFA, FGF5, IL6, CDK6, CCND2, CCND1, MYC, ITGB8, ITGA5, YWHAG, EPHA2, CREB5, FGFR1, BCL2L1
	hsa04218:Cellular senescence	4.85175	1.40686e-05	SMAD3, CDKN2A, GADD45A, SERPINE1, PIK3CD, RRAS2, ETS1, NFKB1, IL6, CDK6, CCND2, CCND1, RRAS, MYC
	hsa04115:p53 signaling pathway	4.80949	1.55065e-05	CDK6, CCND2, CCND1, CDKN2A, ZMAT3, GADD45A, SESN2, SERPINE1, THBS1, BCL2L1
	hsa05200:Pathways in cancer	4.72228	1.89548e-05	RALA, EPAS1, PDGFB, SLC2A1, PIK3CD, TGFA, ETS1, EGFR, GNAI2, FGF5, CCND2, CCND1, MYC, SMAD3, WNT5B, CDKN2A, ITGA3, GADD45A, NFKB1, VEGFA, IL6, PLCB4, CDK6, PAX8, CRK, FGFR1, BCL2L1
	hsa04064:NF-kappa B signaling pathway	3.63754	0.000230388	VCAM1, IRAK1, PLAU, GADD45A, CXCL1, LTB, CFLAR, NFKB1, MALT1, BCL2L1
	hsa05211:Renal cell carcinoma	3.35582	0.000440736	EPAS1, SLC2A1, PDGFB, PIK3CD, TGFA, ETS1, CRK, VEGFA
1	GO:0071456~cellular response to hypoxia	5.66741	2.15074e-06	BNIP3L, ACAA2, HILPDA, PTEN, FOXO3, HIF1A, NDRG1, HIPK2, ZFP36L1, VEGFA, NPEPPS, FAM162A, MDM2, MALAT1, NOP53
	GO:2001237~negative regulation of extrinsic apoptotic signaling pathway	2.85785	0.00138724	TCF7L2, LGALS3, NRP1, RB1CC1, PHIP, NOL3
	GO:0042771~intrinsic apoptotic signaling pathway in response to DNA damage by p53 class mediator	2.25036	0.0056187	CDKN1A, DDIT4, RPS27L, HIPK2, PHLDA3
	GO:0007095~mitotic G2 DNA damage checkpoint	2.06675	0.0085754	CDKN1A, SYF2, CCNG1, ATM, NOP53
	GO:0060333~interferon-gamma-mediated signaling pathway	1.64849	0.0224654	HLA-B, HLA-C, HLA-A, HLA-E
	hsa04218:Cellular senescence	4.18121	6.58859e-05	CDKN1A, PTEN, HLA-B, ITPR1, HLA-C, HLA-A, FOXO3, HIPK2, ZFP36L1, TGFBR2, HLA-E, CCND3, MDM2, ATM, SQSTM1
	hsa04137:Mitophagy - animal	3.95087	0.000111977	MAPK10, PRKN, BNIP3L, GABARAPL1, CITED2, CSNK2B, FOXO3, HIF1A, SQSTM1, GABARAP
	hsa04140:Autophagy - animal	3.44411	0.00035966	IGBP1, GABARAPL1, DAPK1, PTEN, ITPR1, HIF1A, GABARAP, MAPK10, VMP1, RB1CC1, DDIT4, CTSD, SQSTM1
	hsa04068:FoxO signaling pathway	3.15088	0.000706516	MAPK10, CDKN1A, GABARAPL1, STAT3, PTEN, MDM2, TNFSF10, ATM, FOXO3, SOD2, GABARAP, TGFBR2
	hsa05208:Chemical carcinogenesis - reactive oxygen species	3.06285	0.000865274	NDUFA5, NDUFB5, NDUFB4, PTEN, AKR1C3, ATP5MC2, MGST2, AHR, FOXO3, SOD2, HIF1A, VEGFA, MAPK10, CYP1B1, MET, NFE2L2
3	GO:0042138~meiotic DNA double-strand break formation	8.675	2.11351e-09	C11ORF80
	GO:0030199~collagen fibril organization	5.81533	1.52991e-06	FKBP10, COL18A1, FOXC1, P3H4, ADAMTS12, TGFBR1, LOXL1, LOXL2, COL1A1, BMP1, COL4A2, COL4A1, P4HA2, PXDN, TLL2
	GO:0071560~cellular response to transforming growth factor beta stimulus	4.21092	6.15292e-05	COL1A1, SMAD3, COL4A2, HYAL2, CAV1, WNT7A, FYN, CLDN1, CRK, TGFBR1, LIMS1, FBN1
	GO:0007249~I-kappaB kinase/NF-kappaB signaling	3.03601	0.000920428	TRIM8, NFKBIA, IKBKB, IRAK2, FYN, BCL10, HACD3, CARD11, NFKB1, RELB
	GO:0043516~regulation of DNA damage response, signal transduction by p53 class mediator	1.83633	0.0145769	SMYD2, TP53, SOX4
	hsa05200:Pathways in cancer	7.47266	3.36775e-08	ITGB1, CDKN1A, PIK3CD, LAMC2, IKBKB, CCND2, CCND1, CASP3, ITGAV, IFNAR2, IL15, IFNGR2, DAPK3, MITF, TGFBR1, BCR, COL4A2, TRAF4, COL4A1, TRAF3, TP53, CRK, LAMA5, RALA, GSTP1, PDGFB, PLD1, EGFR, GNAI2, GNA12, MAPK1, PMAIP1, SMAD2, JUN, JAG1, SMAD3, JUP, CDKN2A, GADD45A, STAT1, WNT7B, WNT7A, LAMB1, NFKB1, PTK2, NFKBIA, IL6, CDK6, GNB1, BAX, CALM1, CALM2, BCL2L1
	hsa04218:Cellular senescence	5.9147	1.21703e-06	SMAD2, CDKN1A, SMAD3, CDKN2A, GADD45A, PIK3CD, RRAS2, ITPR2, TGFBR1, NFKB1, IL6, CDK6, PPP3CC, CCND2, CCND1, CAPN2, MAPK1, CAPN1, CALM1, SLC25A4, CALM2, SQSTM1, TP53
	hsa04668:TNF signaling pathway	4.42795	3.73291e-05	CXCL6, JUN, JAG1, IL15, PIK3CD, CXCL1, CFLAR, NFKB1, NFKBIA, IKBKB, CREB3, IL6, TRAF3, CASP3, CCL2, MAPK1, ATF4
	hsa04068:FoxO signaling pathway	2.72727	0.00187383	CDKN1A, SMAD3, GADD45A, PLK2, PIK3CD, PRKAG2, CSNK1E, EGFR, TGFBR1, IKBKB, IL6, CCND2, CCND1, MAPK1, HOMER3
	hsa05211:Renal cell carcinoma	1.97137	0.0106814	CDKN1A, JUN, PDGFB, RAPGEF1, MAPK1, PIK3CD, PTPN11, PAK3, CRK
5	GO:0006974~cellular response to DNA damage stimulus	7.60131	2.50433e-08	YAP1, NFAT5, SMG1, VCP, UBA6, USP10, PRKDC, ZBTB1, XIAP, SMC5, CHD2, CBL, TANK, ZBTB4, BABAM2, NIPBL, HERC2, UBR5, TLK2, ABL1, TLK1, SUSD6, POLK, USP47, PARP4, SLF2, NCOA6, ZBTB38, UBE2E2, PPP4R3A, PPP4R3B, BAZ1B, SPIDR, APTX, FOXP1, DDB2, CUL4A, SETX, DDB1, RAD50, APC, BCL2, WAC, NABP1, ATM, TRIP12
	GO:0090398~cellular senescence	2.67523	0.00211238	MAP2K4, MAP2K1, MAPK8, KAT6A, NSMCE2, ABL1, SMC5, ATM, MAPK14, PML, IGF1R
	GO:0030330~DNA damage response, signal transduction by p53 class mediator	1.71044	0.0194786	USP10, ATRX, MYO6, MDM4, FOXO3
	GO:0006281~DNA repair	1.87358	0.013379	SMG1, VCP, USP10, ZBTB1, PDS5B, BACH1, HERC2, UBR5, KMT5B, POLK, PARP4, SLF2, USP3, ATRX, HUWE1, FANCC, INO80, APTX, DDB2, CUL4A, DDB1, UBE2W, RAD50, RRM2B, MSH3, SHLD2, NABP1, ATM, TRIP12, MNAT1
	hsa05200:Pathways in cancer	7.09794	7.98113e-08	RB1, PTEN, PIK3CB, ETS1, FGF2, IGF1R, IKBKB, MECOM, EP300, ITGAV, POLK, PRKACB, NCOA1, IFNAR2, MAP2K1, ARHGEF12, WNT5B, IL15, DAPK1, ITGA3, IFNGR2, DAPK3, TGFBR1, TGFBR2, RUNX1, DDB2, EML4, PLCB4, COL4A2, MSH3, RAF1, SOS1, CRK, NOTCH2, RALA, CAMK2D, ROCK1, CTBP2, ROCK2, MAX, CUL1, LPAR1, XIAP, TGFA, CBL, EGFR, LRP6, MAPK8, GNA12, ABL1, STAT6, SMAD2, TCF7L2, CREBBP, SMAD4, TGFB1, JAG1, SMAD3, JUP,…
	hsa05211:Renal cell carcinoma	4.74181	1.81212e-05	MAP2K1, CREBBP, TGFB1, GAB1, TGFA, PTPN11, PIK3CB, ETS1, RAP1A, RAPGEF1, EP300, GRB2, RAF1, PAK3, SOS1, PAK2, CRK
	hsa04310:Wnt signaling pathway	4.63982	2.29183e-05	CAMK2D, CTBP2, ROCK2, PRICKLE2, CUL1, PRICKLE1, LRP6, PPP3CB, PPP3R1, MAPK8, ZNRF3, EP300, TBL1X, PRKACB, TCF7L2, CREBBP, SMAD4, TLE1, SMAD3, WNT5B, CSNK2A1, CSNK1A1, RYK, FBXW11, FOSL1, PLCB4, APC, TBL1XR1, LGR4
	hsa04110:Cell cycle	2.81911	0.00151668	RB1, SMAD2, CREBBP, SMAD4, TGFB1, SMAD3, PRKDC, ATRX, CUL1, PDS5B, PPP2R5C, HDAC8, WAPL, PPP2CB, NIPBL, STAG2, CDK6, TFDP2, PPP2R5E, CDC27, ABL1, EP300, ATM
	hsa04350:TGF-beta signaling pathway	2.43615	0.00366313	SMAD2, SMAD1, CREBBP, SMAD4, TGFB1, SMAD3, ROCK1, SMURF1, CUL1, TGFBR1, TGFBR2, PPP2CB, ZFYVE16, NCOR1, EP300, BMPR1B, SKIL
	hsa04630:JAK-STAT signaling pathway	1.34112	0.0455907	IFNAR2, CREBBP, IL15, STAT1, IFNGR2, STAT3, PTPN11, PIK3CB, OSMR, EGFR, PIAS1, LEPR, BCL2, EP300, GRB2, STAT6, RAF1, SOS1, PTPN2
6	GO:0006119~oxidative phosphorylation	5.65343	2.22112e-06	COX7B, UQCRB, CHCHD10, COX6A1, UQCRH, COX6B1
	GO:1901798~positive regulation of signal transduction by p53 class mediator	3.88902	0.000129115	RPS15, RPL23, RPS20, RPL37
	GO:1902255~positive regulation of intrinsic apoptotic signaling pathway by p53 class mediator	2.55318	0.00279782	UBB, RPS7, RPL11
	GO:0006364~rRNA processing	11.2071	6.20773e-12	RPL5, RPS7, RPS6, RPL11, RPL35A, RPL7, RPS15, RPS25, RPS17, RPS28, RPS16, RPS27, RPS19, RPL14, RPL27, RPL26, RPS24
	hsa03010:Ribosome	94.0689	8.53357e-95	RPL4, RPL5, RPL30, RPL3, RPL32, RPL31, RPL34, RPLP1, RPLP0, RPL10A, RPL8, RPL9, RPL6, RPL7, RPS4X, RPS15, RPS14, RPL7A, RPS17, RPS16, RPS19, RPL18A, RPS18, RPL36, RPLP2, RPL35, RPL38, RPL37, RPS11, RPL39, RPS10, RPS13, RPS12, RPS9, RPL21, RPS7, RPS8, RPL23, RPS5, RPL22, RPS6, RPL13A, RPS3A, RPSA, RPL37A, RPL24, RPL27, RPL26, RPL29, RPL28, UBA52, RPL10, RPL12, RPL11, RPL36A, RPS15A, RPS3, RPL14, R…
	hsa05208:Chemical carcinogenesis - reactive oxygen species	16.9091	3.63103e-13	MT-ND4L, COX7B, UQCRB, COX4I1, ATP5MC2, NDUFB2, COX7A2, UQCR11, UQCR10, COX6A1, COX7C, MT-ND3, UQCRH, COX8A, NDUFA7, ATP5PD, NDUFA4, NDUFA3, NDUFA1, CYBA, COX6C, ATP5F1E, SOD1, COX6B1, UQCRQ, NDUFS5, SLC25A6
	GO:0051457~maintenance of protein location in nucleus	1.93997	0.0114823	CHCHD10, ARL2, SKP1
	hsa04810:Regulation of actin cytoskeleton	1.72367	0.0188941	CDC42, ARPC3, TMSB4X, ARPC1B, CFL1, PFN1, MYL9, MYL12A, ACTB, ACTG1, MYL12B
	GO:0006826~iron ion transport	1.60024	2.5104856932906101E-2	FTH1, B2M, FTL
	GO:0006879~cellular iron ion homeostasis	1.45162	3.5349414383414102E-2	FTH1, B2M, FTL, SOD1
8	GO:0030199~collagen fibril organization	4.72687	1.87555e-05	COL28A1, ANXA2, COL11A1, LOXL1, LOXL2, EXT1, COL1A1, COL4A2, P4HA1, COL4A1, P4HA2, PXDN, CYP1B1, TLL1
	GO:0001525~angiogenesis	11.342	4.5497485197476697E-12	SHC1, TNFAIP2, PTEN, TGFA, EMC10, SAT1, ADGRG1, ANPEP, BSG, CYP1B1, CCL2, NRCAM, ITGAV, CCN2, EPHB2, VAV3, JAG1, ANXA2, MMP2, WNT7A, HSPG2, ARHGAP24, RHOB, VAV2, VEGFA, MMP14, KLF5, COL4A2, ADAM15, ID1, NINJ1, PXDN, HOXB3, PRKD2, CD47, TGFBI, ITGA5, AMOTL1, ANGPTL4, PLCD3
	GO:0007568~aging	2.41721	0.00382638	IGFBP5, MT-CO1, MMP2, ATP2B1, FGF2, CLDN1, TGFBR2, LOXL2, MT-ATP6, COL4A2, IRAK1, DAG1, TSPO, TIMP1, CCN2
	GO:0018149~peptide cross-linking	1.42163	0.0378768	DSP, ANXA1, KRT10, THBS1, TGM2
	GO:0007179~transforming growth factor beta receptor signaling pathway	3.42634	0.000374678	HPGD, CAV2, PXN, STAT3, LTBP2, LTBP3, PML, TGFBR2, FUT8, CHST11, ID1, GCNT2, ITGB6, SKIL
	GO:0001822~kidney development	1.51868	0.0302912	PKHD1, IFT20, TFAP2B, SGPL1, HPGD, RRM2B, PTK7, LHX1, PCSK5, SULF2, VEGFA
	GO:0006915~apoptotic process	8.99906	1.0021632459129401E-9	IFI27L2, APP, HIP1, PTEN, SRA1, TNFAIP3, TRIAP1, AHR, TNFAIP1, PYCARD, MECOM, RFK, BCL7C, CASP4, PEA15, PHLDA2, SH3GLB1, DAPK1, EMP1, NME3, DYNLL1, RHOB, TGFBR2, TRAF4, TMBIM4, IRF3, PLSCR3, TRAF3, IRF1, PSME3, TAX1BP1, JTB, MAL, CD47, BIRC2, BIRC3, KANK2, SGMS1, SEMA3A, EI24, BCL10, THBS1, FOXO1, DRAM1, CHST11, ZMAT3, RFFL, MCL1, TIGAR, CADM1, CDKN2A, WNT7A, TNFRSF10B, HIPK3, NFKB1, PML, NFKBIA,…
	hsa05200:Pathways in cancer	6.3272	4.70762e-07	PTEN, SLC2A1, LAMC2, FGF2, CCND3, MECOM, CCND1, ITGAV, IFNAR2, MAP2K1, WNT5B, DAPK1, IFNGR2, MMP2, ITGA2, NCOA4, TGFBR2, RUNX1, BCR, COL4A2, TRAF4, COL4A1, TRAF3, IL6ST, BIRC2, BIRC3, LAMA5, LAMA3, PDGFB, TGFA, PIK3R2, PIK3R1, FOXO1, EGFR, GNG5, HES1, TCF7L2, WNT10A, JAG1, JUP, LAMB3, CDKN2A, LAMB2, WNT7B, STAT3, WNT7A, GNG12, NFKB1, PML, VEGFA, NFKBIA, KITLG, IL6, MDM2, FAS
	hsa04115:p53 signaling pathway	4.79099	1.61812e-05	CDKN2A, EI24, PTEN, TNFRSF10B, THBS1, CCND3, TP53I3, CCND1, RRM2B, ZMAT3, PERP, CCNG2, MDM2, FAS, SFN
	hsa04064:NF-kappa B signaling pathway	1.80519	0.0156607	NFKBIA, IRAK1, PLAU, TRAF3, TNFAIP3, CXCL1, BCL10, CARD11, NFKB1, BIRC2, ICAM1, BIRC3
QCMT/SCMT/UP	Term		Pvalue	Gene
2	GO:0051301~cell division	55.8131	1.53794e-56	ZWILCH, BUB1B, CIB1, SMC3, SMC4, SMC2, CDC20, PTTG1, KNTC1, KMT5A, FBXO5, TXNL4A, LIG1, PRKCE, VRK1, KNL1, KNSTRN, SGO1, SGO2, KIF20B, MAD1L1, SEH1L, ANAPC15, CDCA2, CDCA3, CDCA4, CDCA5, CDCA7, CDCA8, NCAPG, PDS5B, SKA3, ANAPC11, SKA2, CCNB2, DSN1, CCNB1, RAD21, TPR, MCMBP, FAM83D, SAC3D1, CDT1, UBE2I, UBE2C, BOD1, RCC2, ZWINT, NDC80, TPX2, STAG1, KIF18B, UBE2S, CDK4, CDK1, GPSM2, AHCTF1, USP37, …
	GO:0006281~DNA repair	27.1138	7.69547e-28	FEN1, RIF1, NUDT1, TTF2, BRCA1, HMGB1, BRCA2, SMC3, PAGR1, HPF1, CHAF1A, PTTG1, TRIM28, RUVBL2, CHEK1, TOPBP1, WDHD1, RMI2, SUPT16H, RFC3, RFC4, LIG1, PARP1, RFC1, RFC2, ACTL6A, KIF22, SMC1A, UCHL5, RAD51B, MSH6, RAD51C, NSMCE4A, MSH2, FANCD2, INO80C, FH, INO80E, PARPBP, UHRF1, PNKP, PDS5B, RAD51AP1, BRIP1, POLD2, HLTF, EP400, RBBP8, USP1, CLSPN, FANCI, BARD1, ZRANB3, POLQ, MBD4, RRM1, SLF2, CENP…
	GO:0000278~mitotic cell cycle	21.5352	2.91581e-22	CDCA5, NOLC1, CDCA8, YEATS4, KIF11, SKA3, SMC3, AURKB, AURKA, ANAPC11, SKA2, KIF15, CENPC, TUBA1C, TUBA1B, TUBB6, ZNRD2, PBK, CEP250, MYBL2, NUDT15, CDT1, WDHD1, CENPW, TUBB, PLK1, TBCD, KIF22, MASTL, TUBB4B, TUBG1, NDC80, CIT, NEDD1, CENPE, TPX2, PPP5C, CENPF, WEE1, KIF18B, TUBB2A, PPP2R2D, SRSF2, TUBGCP5, BIRC5, RAN
	GO:0006974~cellular response to DNA damage stimulus	10.6139	2.43301e-11	TOP2A, FH, RIF1, MCM7, PRKDC, CIB1, BRCA1, SMC6, RAD51AP1, ING2, RASSF1, HPF1, PAXX, CHCHD6, HMCES, CHEK1, MACROD1, PCLAF, PMAIP1, TOPBP1, FBXO5, NAE1, BARD1, ZRANB3, POLQ, SLF2, CBX5, PARP1, CBX3, FANCL, CBX1, RPA1, VRK1, MASTL, BAZ1B, WDR76, RNF168, FAM111A, SFPQ, NSMCE4A, UBE2T, RFWD3, POLE3, RAD1, DTL, RAD18, CENPS
	GO:2000001~regulation of DNA damage checkpoint	4.15737	6.96031e-05	BARD1, RNASEH2B, RFWD3, RPA2, BRCA1, BRCA2, WDR76
	hsa03030:DNA replication	21.8955	1.27192e-22	PRIM2, RNASEH2C, RNASEH2B, FEN1, PCNA, MCM7, POLD3, RNASEH1, POLD2, RFC3, RFC4, LIG1, RFC1, RFC2, RPA1, RPA2, POLE4, POLA1, POLA2, RPA3, POLE2, POLE3, MCM3, MCM4, MCM5, MCM6
	hsa04110:Cell cycle	19.904	1.24738e-20	HDAC2, ANAPC15, PCNA, MCM7, PRKDC, YWHAB, CDCA5, BUB1B, PDS5B, SMC3, AURKB, ANAPC11, CDC20, CCNB2, CCNB1, ORC6, PTTG1, ORC3, RAD21, CHEK1, E2F3, FBXO5, BUB3, BUB1, YWHAH, CDT1, PLK1, ESCO2, KNL1, SMC1A, NDC80, MAD2L2, SGO1, CCNA2, STAG1, WEE1, RBL1, DBF4, TFDP1, CDK4, MCM3, CDK1, MCM4, MCM5, MCM6, TRIP13, MAD1L1, MAD2L1
	hsa03410:Base excision repair	9.4562	3.49784e-10	MBD4, FEN1, RFC3, RFC4, PCNA, LIG1, PARP1, RFC1, RFC2, PNKP, HMGB1, POLE4, POLD3, NEIL3, POLE2, TDP1, POLD2, POLE3
	hsa03430:Mismatch repair	8.66635	2.156e-09	RFC3, RFC4, PCNA, LIG1, RFC1, RFC2, RPA1, RPA2, MSH6, POLD3, MSH2, RPA3, POLD2
	hsa03420:Nucleotide excision repair	6.7698	1.69904e-07	RFC3, RFC4, PCNA, LIG1, RFC1, RFC2, RPA1, RPA2, RAD23A, POLE4, POLD3, RPA3, POLE2, POLD2, POLE3, POLR2F, POLR2H, POLR2K
6	GO:0051301~cell division	20.5676	2.70663e-21	CCDC124, CETN3, HNRNPU, CIB1, SMC3, SMC4, CKS1B, SMC2, BABAM1, CDC20, TUBA1C, PPP1CC, TUBA1B, MAEA, PTTG1, MIS18BP1, CDC26, RUVBL1, NUF2, SPDL1, TXNL4A, NUDC, TUBB, HAUS4, SMC1A, TERF1, CKAP5, HAUS1, CCNA2, ASPM, DYNC1LI1, CKS2, BIRC5, MAPRE1, KIF20B, ITGB3BP, CDC123, RALB, ANAPC15, USP16, CDCA3, SSNA1, VPS4A, GNAI3, ARPP19, PMF1, NSL1, AURKB, AURKA, ANAPC11, SKA2, CCNB2, CCNB1, RAD21, TPR, BUB1,…
	GO:0006457~protein folding	11.765	1.71806e-12	HSP90AB1, CWC27, HSPD1, NUDCD2, HSPH1, GRPEL1, RUVBL2, DNAJC21, CCT8, CCT7, CCT5, CCT4, MPDU1, CCT3, DNAJC19, CCT2, HSPA8, NUDC, HSP90AA1, VBP1, PTGES3, AHSA1, TBCA, HSPE1, CLPX, CCT6A, DNAJA1, GNB2, TCP1, DNAJA2, ANP32E, PPIE, PFDN2, PPIH, PFDN4, FKBP4, PPIA, PFDN6
	GO:0010972~negative regulation of G2/M transition of mitotic cell cycle	9.39554	4.02215e-10	PSMB8, PSMA7, PSMA5, PSMB6, PSMA6, PSMB7, PSMA3, PSMA4, PSMB5, PSMA1, PSMB2, PSMA2, PSMB3, RAD21, PSMB1
	GO:0007094~mitotic spindle assembly checkpoint	7.41082	3.88307e-08	IK, ZWINT, AURKB, MAD2L2, CDC20, CENPF, TPR, NUF2, BIRC5, PSMG2, SPDL1, BUB1, MAD2L1
	GO:0006282~regulation of DNA repair	5.74649	1.79269e-06	ENY2, TAF12, MCRS1, TAF9, ACTL6A, UCHL5, YY1, BABAM1, RUVBL2, TADA3, RUVBL1, UBE2N, UBE2V2, TAF7, TAF6
	GO:2000779~regulation of double-strand break repair	4.13792	7.27916e-05	PPP4C, PPP4R2, RUVBL2, MORF4L2, ACTL6A, RUVBL1, PPP4R3B, DEK, ACTB
	hsa00190:Oxidative phosphorylation	8.7355	1.83865e-09	NDUFB6, NDUFA12, COX17, NDUFB3, ATP5MC3, COX7A2, COX5A, ATP5F1A, ATP5F1B, COX11, UQCRFS1, CYC1, NDUFV2, NDUFV1, ATP5MF, COX8A, NDUFA9, NDUFA6, ATP5PB, NDUFA2, NDUFC2, SDHD, SDHA, ATP5F1C, SDHB, NDUFS6, UQCRC1, NDUFS3, NDUFS2, CYCS, UQCRC2
	hsa05208:Chemical carcinogenesis - reactive oxygen species	6.88117	1.3147e-07	NDUFB6, NDUFA12, MGST3, NDUFB3, ATP5MC3, COX7A2, COX5A, NRAS, ATP5F1A, ATP5F1B, UQCRFS1, CYC1, RAC1, NDUFV2, HRAS, NDUFV1, COX8A, NDUFA9, NDUFA6, ATP5PB, GSTO1, NDUFA2, NDUFC2, SDHD, SDHA, ATP5F1C, SDHB, SOD1, NDUFS6, UQCRC1, NDUFS3, VDAC3, NDUFS2, VDAC2, GRB2, VDAC1, UQCRC2, SLC25A5
	hsa04110:Cell cycle	3.64167	0.000228208	CDKN1C, HDAC2, ANAPC15, MCM7, YWHAB, HDAC1, SMC3, SMC1A, YWHAZ, AURKB, ANAPC11, PPP2CA, CCNA2, MAD2L2, CDC20, CCNB2, CCNB1, PTTG1, YWHAQ, CDC26, RAD21, BUB1, YWHAH, MAD2L1
	hsa04141:Protein processing in endoplasmic reticulum	1.99091	0.0102116	HSPA8, VCP, HSP90AA1, HSP90AB1, SAR1A, UBXN2A, SAR1B, SSR2, UBE2D3, UBE2D1, RAD23A, EIF2AK4, RNF5, EIF2S1, UBE2J1, DNAJA1, HSPH1, LMAN2, DNAJA2, UFD1, ATF4
1	GO:0001525~angiogenesis	6.05146	8.88255e-07	ENPEP, EPAS1, MCAM, SERPINE1, TNFAIP2, NRXN3, TGFA, SHB, RHOB, FLNA, MYH9, NRCAM, AMOTL2, EPHB1
	GO:0043410~positive regulation of MAPK cascade	2.36823	0.00428319	NDST1, IL6, CAV2, IGFBP4, PDGFB, PTPRJ, FGFR1
	GO:0007049~cell cycle	1.67514	0.0211283	CDKN1C, RASSF4, DUSP1, CDKN2A, TRNP1, TP53BP2, NEDD9, AJUBA, GNAI2
	GO:0017015~regulation of transforming growth factor beta receptor signaling pathway	1.64277	0.0227632	LOX, ITGA3, DKK3
	GO:0030198~extracellular matrix organization	1.5081	0.0310382	ADAMTS5, CCDC80, COL4A1, ADAMTS1, ITGA3, SLC39A8
	GO:0007568~aging	1.32053	0.0478049	CDKN1C, VCAM1, JUND, GFRA1, CLDN1
	hsa04115:p53 signaling pathway	3.71772	0.000191549	CCND1, CDKN2A, ZMAT3, GADD45A, SERPINE1, BCL2, BCL2L1
	hsa04140:Autophagy - animal	2.26075	0.00548599	GABARAPL1, MAP1LC3A, RRAS, BCL2, RRAS2, CFLAR, BCL2L1
	hsa04064:NF-kappa B signaling pathway	2.17357	0.00670552	VCAM1, GADD45A, BCL2, LTB, CFLAR, BCL2L1
	hsa05200:Pathways in cancer	2.13698	0.00729488	CDKN2A, GADD45A, EPAS1, ITGA3, PDGFB, TGFA, GNAI2, IL6, PLCB4, CCND1, COL4A1, BCL2, FGFR1, BCL2L1
0	GO:0071456~cellular response to hypoxia	3.59211	0.000255794	BNIP3L, JUND, FAM162A, HILPDA, PGK1, NDRG1, NOP53, ZFP36L1
	GO:0009060~aerobic respiration	3.37548	0.000421231	NDUFA5, BLOC1S1, NDUFB5, NDUFB11, NDUFB4, NDUFA3
	GO:0045048~protein insertion into ER membrane	2.35162	0.00445024	WDR83OS, CAMLG, GET1
	GO:0006954~inflammatory response	2.17057	0.00675199	CEBPB, ZNF580, ELF3, RIPK2, RARRES2, NINJ1, SPP1, GAS5, PLD3, NFE2L2, TNFRSF1A
	GO:0007095~mitotic G2 DNA damage checkpoint	1.35817	0.0438356	SYF2, CCNG1, NOP53
	GO:0030091~protein repair	1.34188	0.0455112	MSRB2, MSRB1
	hsa05208:Chemical carcinogenesis - reactive oxygen species	3.61467	0.000242844	GSTM3, NDUFA5, NDUFB5, NDUFB11, NDUFB4, NDUFA3, AKR1C3, ATP5MC2, SOD2, SLC25A6, NFE2L2
	hsa03010:Ribosome	2.50159	0.00315075	RPS14, RPS27, RPL3, RPL10, RPL34, RSL24D1, RPL39, RPL7
	hsa00190:Oxidative phosphorylation	2.34632	0.00450487	NDUFA5, NDUFB5, NDUFB11, NDUFB4, NDUFA3, ATP5MC2, ATP6V1F
	hsa01100:Metabolic pathways	1.844	0.0143218	NNMT, NDUFB11, NDUFB5, NDUFB4, ATP5MC2, SAT2, NTPCR, PLD3, IMPA2, NEU1, NAMPT, ESD, PGK1, CKB, ATP6V1F, VKORC1, GSTM3, TPI1, NDUFA5, NDUFA3, AKR1C3, CYP27A1, DPM3, AMACR, ADI1, BLVRB, GAPDH, UGT2B7
4	GO:0006974~cellular response to DNA damage stimulus	6.42423	3.76506e-07	ATF2, SMG1, RIF1, SMC5, SMC6, AATF, CHD2, UFL1, BABAM2, IMMP2L, NIPBL, HERC2, TLK1, POLK, VAV3, USP47, PARP4, FBXW7, ZBTB38, UBE2E2, PPP4R3A, PPP4R3B, SPIDR, FOXP1, DDB1, WAC, YAP1, VCP, USP10, UBA6, PRKDC, XIAP, PSEN1, TANK, UBR5, ABL1, MAPK1, SUSD6, SLF2, XRCC5, CUL4A, SETX, RAD50, TAOK3, TAOK1, BCL2, NABP1, ATM, TRIP12
	GO:0042138~meiotic DNA double-strand break formation	6.21143	6.14569e-07	C11ORF80
	GO:0006281~DNA repair	2.63799	0.00230152	SMG1, VCP, RIF1, USP10, PNKP, XPC, PDS5B, PDS5A, BACH1, UFL1, HERC2, HLTF, RUVBL1, UBR5, KMT5B, POLK, SUPT16H, PARP4, SLF2, RFC1, FBXW7, EYA3, USP3, ACTL6A, ATRX, HUWE1, SMC1A, CUL4A, DDB1, UBE2W, RAD50, TAOK3, SHLD2, TAOK1, NABP1, ATM, TRIP12, MNAT1
	GO:0090398~cellular senescence	2.57708	0.00264798	MAPK10, MAP2K4, MAP2K1, MAPK8, KAT6A, NSMCE2, ABL1, SMC5, ATM, SMC6, IGF1R, MAP3K5
	GO:0000165~MAPK cascade	2.70874	0.00195551	MEF2A, MAP3K2, MAP2K4, SMAD1, MAP2K1, TGFB1, MAP3K1, BRAF, RASAL2, ASH1L, EGFR, SETX, TAOK3, TAOK1, MAP3K21, CTNNB1, RAPGEF2, NF2, TNIK, MAP4K5, MAP3K4, MAP4K4, PTPN3, MAP3K5
	hsa05200~Pathways in cancer	4.05289	8.85349e-05	RB1, ITGB1, GSK3B, PTEN, LAMC2, PIK3CB, ETS1, FGF2, IGF1R, MECOM, EP300, ITGAV, POLK, IFNAR2, MAP2K1, HSP90AA1, ARHGEF12, DAPK1, IFNGR2, NCOA3, MMP2, DAPK3, TGFBR1, TGFBR2, RUNX1, EML4, PLCB4, COL4A2, PAX8, COL4A1, TRAF3, IL6ST, SOS1, MET, SOS2, NOTCH2, RALA, CAMK2D, ROCK1, CTBP2, ROCK2, MAX, HDAC1, LAMA3, GNAI3, LPAR1, XIAP, TGFA, EGFR, MAPK8, TPR, ABL1, CTNNA1, MAPK1, SMAD2, TCF7L2, CREBBP, SMA…
	hsa04110~Cell cycle	3.57853	0.000263919	RB1, GSK3B, CCNH, PRKDC, HDAC1, PDS5B, PDS5A, HDAC8, ORC4, NIPBL, PPP2R5E, CDC27, ABL1, EP300, SMAD2, CREBBP, SMAD4, TGFB1, SMAD3, ATRX, PPP2R5C, SMC1A, WAPL, STAG2, CDK6, TFDP2, MDM2, ATM, ANAPC5
	hsa04310~Wnt signaling pathway	3.30505	0.000495388	INVS, GSK3B, CAMK2D, CTBP2, ROCK2, PRICKLE2, PSEN1, PRICKLE1, PPP3CB, MAPK8, PPP3CC, RUVBL1, EP300, TBL1X, TCF7L2, CREBBP, SMAD4, TLE1, SMAD3, CSNK2A1, CSNK1A1, RYK, FBXW11, MAPK10, FOSL1, PLCB4, TBL1XR1, CTNNB1, ROR1, LGR4
	hsa04350~TGF-beta signaling pathway	2.92446	0.00118998	SMAD2, SMAD1, CREBBP, SMAD4, TGFB1, SMAD3, ROCK1, SMURF2, SMURF1, HDAC1, THBS1, DCN, TGFBR1, TGFBR2, NCOR1, EP300, MAPK1, BMPR1B, SKIL, BMPR1A, FBN1
	hsa05211~Renal cell carcinoma	2.15056	0.00707036	MAP2K1, CREBBP, TGFB1, TGFA, BRAF, PIK3CB, ETS1, RAP1A, EP300, MAPK1, GRB2, SOS1, MET, SOS2
3	GO:0001525~angiogenesis	11.6912	2.0362233206287001E-12	CXCL8, SHC1, TNFAIP2, PTEN, EMC10, SAT1, TYMP, MYDGF, ANPEP, BSG, CYP1B1, CCL2, ITGAV, CCN2, VAV3, JAG1, ANXA2, MMP2, CAV1, WNT7A, ARHGAP24, RHOB, VAV2, VEGFA, EFNA1, KLF5, ADAM15, ID1, NINJ1, PXDN, CD47, ITGA5, ANGPTL4, MFGE8
	GO:0007179~transforming growth factor beta receptor signaling pathway	3.61635	0.00024191	FUT8, CHST11, CAV2, ID1, PXN, STAT3, GCNT2, ZYX, LTBP3, ITGB6, SKIL, TGFBR2
	hsa04115:p53 signaling pathway	4.69304	2.02751e-05	CDKN2A, EI24, PTEN, THBS1, CCND3, TP53I3, CCND1, RRM2B, ZMAT3, PERP, CCNG2, MDM2, SFN
	GO:0006915~apoptotic process	6.45097	3.5402349400241199E-7	KANK2, IFI27L2, TNFRSF6B, HIP1, EI24, SEMA3A, PTEN, BCL10, TRIAP1, THBS1, PYCARD, MYDGF, MIEN1, DRAM1, MECOM, CHST11, ZMAT3, RFK, BCL7C, PHLDA2, PHLDA1, TMEM14A, CDKN2A, DAPK1, BAD, EMP1, NME3, WNT7A, RHOB, TGFBR2, NFKBIA, DAP, IRF3, TRAF4, TMBIM4, STK17A, TNIP2, MDM2, JTB, MAL, TMEM219, CD47, SGK1, BIRC3
	hsa05200:Pathways in cancer	3.60463	0.000248527	LAMA5, CXCL8, LAMA4, LAMA3, PTEN, PDGFB, LAMC2, CCND3, MECOM, CCND1, GNG5, HES1, ITGAV, HRAS, IFNAR2, TCF7L2, WNT10A, JAG1, WNT5B, LAMB3, IFNGR1, CDKN2A, DAPK1, BAD, MMP2, WNT7B, STAT3, WNT7A, TGFBR2, RUNX1, VEGFA, NFKBIA, BMP2, KITLG, IL6, TRAF4, MDM2, BIRC3
	GO:0071560~cellular response to transforming growth factor beta stimulus	1.80212	0.0157717	SFRP1, WNT10A, CAV1, WNT7A, CLDN1, ZFP36L2, FBN1
	GO:0009267~cellular response to starvation	1.58417	0.0260513	SFRP1, CAV1, AKR1C3, CLEC16A, WDR45, GAS6, DNAJC15
	GO:0006629~lipid metabolic process	2.5637	0.00273086	ACADVL, G6PD, HMGCS1, GDE1, AKR1A1, ACSL4, CLU, BSCL2, FADS3, FADS2, ERG28, ANGPTL4, LRP10, LDLR, MGLL, APOL2
	GO:0071347~cellular response to interleukin-1	2.40795	0.00390882	PYCARD, SFRP1, CD40, CXCL8, MMP2, CCL2, HES1, CD47, GBP3
	GO:0032757~positive regulation of interleukin-8 production	1.32927	0.0468522	PYCARD, CD74, IL6, STAT3, BCL10, F3
5	GO:0006281~DNA repair	2.76245	0.00172804	NPM1, VCP, SUPT16H, SLF2, RFC1, USP10, SMARCA5, HMGB1, SMC3, SMC1A, HPF1, RAD50, PTTG1, APEX1, MORF4L2, HLTF, RUVBL1, ATM, POLK, MNAT1
	GO:0006974~cellular response to DNA damage stimulus	2.12504	0.00749823	EGLN3, VCP, SLF2, ARMT1, CBX5, XRCC5, USP10, PRKDC, CBX1, SMC5, PPP4R3B, AATF, BCLAF1, HPF1, RAD50, ATM, POLK, NAE1
	hsa04110:Cell cycle	1.69063	0.0203876	YWHAE, CDKN2A, CCNH, PRKDC, PPP2R5C, SMC3, SMC1A, YWHAZ, STAG2, PTTG1, MDM2, ATM, YWHAH
	GO:0090398~cellular senescence	1.6108	0.0245018	NPM1, MAPK8, CDKN2A, SMC5, ATM, CALR
	GO:0001666~response to hypoxia	2.45396	0.00351589	EGLN3, VCAM1, BNIP3, PLOD2, PLAT, ATP1B1, THBS1, HIF1A, ADAM17, PLAU, CAPN2, ATM, BIRC2
	GO:0035457~cellular response to interferon-alpha	2.31305	0.00486348	RO60, AXL, TPR, IFNAR1
	hsa00190:Oxidative phosphorylation	3.63827	0.000230003	ATP5PD, UQCRB, NDUFA12, NDUFB3, NDUFA1, NDUFC1, ATP5F1C, MT-ND3, ATP5F1A, PPA1, NDUFAB1, NDUFS1, NDUFV3, ATP6V1E1, NDUFV2, ATP6V1D
	hsa05208:Chemical carcinogenesis - reactive oxygen species	2.54076	0.00287899	ATP5PD, UQCRB, GSTO1, NDUFA12, NDUFB3, NDUFA1, NDUFC1, PTPN11, ATP5F1C, HIF1A, MT-ND3, NFKBIA, ATP5F1A, MAPK8, NDUFAB1, NDUFS1, VDAC1, NDUFV3, NDUFV2
	GO:0070498~interleukin-1-mediated signaling pathway	1.95972	0.0109718	PSMA6, PSMA3, PSMA4, PSMA1, PSMB2, PSMA2
	GO:0006983~ER overload response	1.31125	0.0488366	SELENOS, HSPA5, CCDC47
7	GO:1901798~positive regulation of signal transduction by p53 class mediator	3.93475	0.000116211	RPS15, RPL23, RPS20, RPL37
	GO:0006119~oxidative phosphorylation	2.90924	0.00123243	UQCRB, COX6A1, UQCRH, COX6B1
	GO:1902255~positive regulation of intrinsic apoptotic signaling pathway by p53 class mediator	2.58354	0.00260893	UBB, RPS7, RPL11
	GO:0051343~positive regulation of cyclic-nucleotide phosphodiesterase activity	2.89922	0.00126119	RACK1, CALM3, CALM1
	hsa05418:Fluid shear stress and atherosclerosis	2.03716	0.00917996	HSP90AA1, HSP90AB1, MGST3, GSTP1, CALM3, TXN, CALM1, RHOA, ACTB
	GO:0071902~positive regulation of protein serine/threonine kinase activity	1.91887	0.0120539	HSP90AB1, CALM3, CALM1, RHOA
	GO:0060314~regulation of ryanodine-sensitive calcium-release channel activity	1.66919	0.0214193	FKBP1A, CALM3, CALM1
	GO:0006364~rRNA processing	11.4424	3.61085e-12	RPL5, RPS7, RPS6, RPL11, RPL35A, RPL7, RPS15, RPS25, RPS17, RPS28, RPS16, RPS27, RPS19, RPL14, RPL27, RPL26, RPS24
	hsa03010:Ribosome	96.3095	4.90373e-97	RPL4, RPL5, RPL30, RPL3, RPL32, RPL31, RPL34, RPLP1, RPLP0, RPL10A, RPL8, RPL9, RPL6, MRPL33, RPL7, RPS4X, RPS15, RPS14, RPL7A, RPS17, RPS16, RPS19, RPL18A, RPS18, RPL36, RPLP2, RPL35, RPL38, RPL37, RPS11, RPL39, RPS10, RPS13, RPS12, RPS9, RPL21, RPS7, RPS8, RPL23, RPS5, RPL22, RPS6, MRPS21, RPL13A, RPS3A, RPSA, RPL37A, RPL24, RPL27, RPL26, RPL29, RPL28, UBA52, RPL10, RPL12, RPL11, RPL36A, RPS15A…
	hsa05208:Chemical carcinogenesis - reactive oxygen species	9.62388	2.37752e-10	COX8A, NDUFA13, NDUFA7, ATP5PD, UQCRB, NDUFA4, MGST3, COX4I1, NDUFB2, ATP5MC2, NDUFA1, COX7A2, UQCR11, UQCR10, COX6C, COX6A1, COX7C, ATP5F1E, UQCRH, SOD1, COX6B1, UQCRQ, NDUFS5, VDAC1
QUI/IR/DOWN	Term		Pvalue	Gene
4	GO:0007179~transforming growth factor beta receptor signaling pathway	3.93399	0.000116416	SMAD3, CITED2, ZMIZ1, GDF15, ITGB8, PTPRK, LTBP3, APPL2, HIPK2, TGFBR2
	GO:0002480~antigen processing and presentation of exogenous peptide antigen via MHC class I, TAP-independent	3.47033	0.000338588	HLA-B, HLA-C, HLA-A, HLA-E
	GO:0001666~response to hypoxia	3.03503	0.000922511	DPP4, SMAD3, CITED2, MMP2, DDIT4, PLOD2, CD24, NOL3, SOD2, HIF1A, TGFBR2
	GO:0042771~intrinsic apoptotic signaling pathway in response to DNA damage by p53 class mediator	2.54387	0.00285844	CDKN1A, DDIT4, RPS27L, HIPK2, PHLDA3
	GO:0043123~positive regulation of I-kappaB kinase/NF-kappaB signaling	1.8928	0.0127998	TRIM8, PRKN, AKAP13, GJA1, C18ORF32, TNFSF10, TERF2IP, TNFRSF10B, CFLAR, TRIM38
	GO:0060333~interferon-gamma-mediated signaling pathway	1.86647	0.0135997	HLA-B, HLA-C, HLA-A, HLA-E
	hsa04218:Cellular senescence	5.10822	7.79437e-06	CDKN1A, SMAD3, CDKN2A, GADD45A, HLA-B, HLA-C, HLA-A, HIPK2, TGFBR2, HLA-E, PPP1CB, CCND3, IL6, MDM2, SQSTM1
	hsa04140:Autophagy - animal	4.90658	1.23999e-05	IGBP1, RAB1A, GABARAPL1, DAPK1, CFLAR, HIF1A, GABARAP, VAMP8, MAPK10, RB1CC1, DDIT4, CTSD, SQSTM1, BCL2L1
	hsa04137:Mitophagy - animal	4.59527	2.53941e-05	MAPK10, PRKN, BNIP3L, GABARAPL1, CITED2, TOMM7, HIF1A, SQSTM1, GABARAP, BCL2L1
	hsa05208:Chemical carcinogenesis - reactive oxygen species	1.59989	0.025125	MAPK10, UQCRB, AKR1C3, PTPRJ, SOD2, COX7A1, HIF1A, COX7C, MET, MT-ND3, NFE2L2
9	GO:0042138~meiotic DNA double-strand break formation	13.0498	8.91662e-14	C11ORF80
	GO:0030198~extracellular matrix organization	3.81179	0.000154245	ITGB1, APP, COL4A2, ADAMTS1, ITGA3, MMP2, PXDN, ITGAV, TNFRSF11B, THSD4, ADAMTS6
	GO:0030111~regulation of Wnt signaling pathway	2.62641	0.0023637	APP, ITGA3, DCDC2, HNF1B
	GO:0051092~positive regulation of NF-kappaB transcription factor activity	2.24825	0.0056461	GREM1, APP, IRAK2, ROR1, TRAPPC9, CFLAR, ERC1, CLU
	GO:0006915~apoptotic process	2.19623	0.00636451	MEF2A, IFI27L2, WWOX, APP, SEMA3A, TNFRSF11B, CFLAR, PRICKLE1, GREM1, RNF144B, BABAM2, TCIM, ZMAT3, DLC1, TNFSF10, BIRC3, BCL2L1
	GO:0007568~aging	1.94626	0.0113172	MT-ND4, JUND, COL4A2, MT-CO1, MMP2, CLDN1, LOXL2
	GO:0006979~response to oxidative stress	1.67985	0.0209	PRKN, APP, MT-CO1, PXDN, OXR1, MT-ND3
	hsa04933:AGE-RAGE signaling pathway in diabetic complications	2.24166	0.00573238	IL6, PLCB4, CCND1, COL4A2, MMP2, SERPINE1, FN1
	hsa04064:NF-kappa B signaling pathway	1.56451	0.0272579	PLAU, CXCL1, CFLAR, ERC1, BCL2L1, BIRC3
	hsa04115:p53 signaling pathway	1.49001	0.0323585	CDK6, CCND1, ZMAT3, SERPINE1, BCL2L1
7	GO:0001525~angiogenesis	4.55568	2.78179e-05	ATP5IF1, NRP1, COL4A2, CALD1, MMP2, PXDN, FN1, PRKX, MFGE8, SAT1
	GO:0002480~antigen processing and presentation of exogenous peptide antigen via MHC class I, TAP-independent	2.9921	0.00101836	HLA-B, HLA-C, HLA-A
	GO:0060333~interferon-gamma-mediated signaling pathway	1.92694	0.0118321	HLA-B, HLA-C, HLA-A
	GO:0006955~immune response	1.47584	0.0334321	IL32, FCGRT, PXDN, HLA-B, HLA-C, CBLB, HLA-A, B2M
	GO:0006979~response to oxidative stress	1.40689	0.0391837	PRDX2, PXDN, MT-ND3, ATOX1
	GO:0060993~kidney morphogenesis	1.3187	0.048006	PRKX, SOX4
	GO:1903214~regulation of protein targeting to mitochondrion	1.3187	0.048006	ATP5IF1, CDKN2A
	hsa04612:Antigen processing and presentation	3.38308	0.000413919	HSP90AA1, HSP90AB1, HLA-B, HLA-C, HLA-A, B2M
	hsa05200:Pathways in cancer	1.55907	0.0276011	HSP90AA1, HSP90AB1, COL4A2, MECOM, CDKN2A, WNT7B, GSTP1, MMP2, FN1, SKP1
	hsa04218:Cellular senescence	1.41908	0.0380994	CDKN2A, HLA-B, HLA-C, HLA-A, SLC25A6
0	GO:0002480~antigen processing and presentation of exogenous peptide antigen via MHC class I, TAP-independent	3.5567	0.000277524	HLA-B, HLA-C, HLA-A
	GO:0006955~immune response	2.99715	0.00100658	IFITM3, FTH1, HLA-B, HLA-C, CBLB, HLA-A, B2M, CXCL14
	GO:0060333~interferon-gamma-mediated signaling pathway	2.47552	0.00334568	HLA-B, HLA-C, HLA-A
	GO:0010972~negative regulation of G2/M transition of mitotic cell cycle	2.30353	0.00497129	PSMA4, PSMA2, PSMB3
	GO:0070498~interleukin-1-mediated signaling pathway	2.04119	0.00909511	PSMA4, PSMA2, PSMB3
	GO:0038061~NIK/NF-kappaB signaling	1.85905	0.0138339	PSMA4, PSMA2, PSMB3
	GO:0008283~cell proliferation	1.6405	0.0228824	MORF4L1, UCHL1, CKS2, CKS1B
	GO:0033209~tumor necrosis factor-mediated signaling pathway	1.58844	0.0257963	PSMA4, PSMA2, PSMB3
	GO:0000724~double-strand break repair via homologous recombination	1.4066	0.0392102	MORF4L1, RBBP8, NUCKS1
	hsa04612:Antigen processing and presentation	3.20286	0.000626823	HSP90AA1, HLA-B, HLA-C, HLA-A, B2M
1	GO:0042138~meiotic DNA double-strand break formation	8.58225	2.6167e-09	C11ORF80
	GO:0001525~angiogenesis	3.8944	0.000127528	NRP2, SERPINE1, TNFAIP2, SHB, ACTG1, ARHGAP22, MYDGF, ANPEP, FLNA, CCN2, EPHB2, EPHB1, SRPK2, TNFRSF12A, ANXA2, MCAM, CAV1, HSPG2, YWHAZ, MMP14, COL4A2, NCL, PXDN, MYH9, NAA15
	GO:0042026~protein refolding	1.75722	0.0174895	HSPA9, FKBP1A, HSPA8, HSP90AA1, HSPD1
	GO:0000165~MAPK cascade	1.56572	0.027182	CAV1, NRG1, RASAL2, EGFR, PSMA7, PSMB6, MYC, RASA1, PEA15, NF2, PAK3, HRAS, FGFR1
	GO:1901222~regulation of NIK/NF-kappaB signaling	1.4581	0.0348256	NFKBIA, TMSB4X, PRDX1, RAI14
	hsa01232:Nucleotide metabolism	5.12293	7.53485e-06	DTYMK, DUT, ADK, NME2, NME4, AK5, TYMS, APRT, NME1, DCTD, NT5E, UCK2, GUK1, UPP1, HPRT1, DCTPP1, ITPA
	hsa04218:Cellular senescence	2.45641	0.00349617	CDKN2A, SERPINE1, RRAS2, ETS1, NFKB1, IL6, CDK6, CCND1, RRAS, RHEB, MYC, CAPN2, EIF4EBP1, CALM3, VDAC1, CALM1, HRAS, CALM2
	hsa04210:Apoptosis	2.27716	0.00528247	PARP1, CTSZ, EIF2S1, TUBA4A, NFKB1, ACTB, ACTG1, NFKBIA, TUBA1C, TUBA1B, TUBA1A, LMNA, CAPN2, CYCS, HRAS, SPTAN1
	hsa04512:ECM-receptor interaction	2.15949	0.00692639	ITGB1, COL4A2, ITGB5, COL4A1, ITGA3, LAMA3, COL6A1, LAMC2, AGRN, THBS1, HSPG2, CD44
	hsa04141:Protein processing in endoplasmic reticulum	1.6701	0.0213746	HSPA8, VCP, HSP90AA1, SSR3, RRBP1, EIF2AK4, EIF2S1, PDIA6, CKAP4, PDIA4, NSFL1C, SELENOS, DNAJC10, CAPN2, SEC61B, CALR, TXNDC5
3	GO:0001666~response to hypoxia	5.49103	3.22824e-06	DPP4, VCAM1, KCNMA1, DDIT4, ITPR1, ATP1B1, CD24, SOD2, CRYAB, HIF1A, VEGFA
	GO:0006096~glycolytic process	3.02968	0.000933938	LDHA, TPI1, PGK1, ENO1, GAPDH
	GO:0043066~negative regulation of apoptotic process	2.37454	0.00422148	NPM1, TNFRSF6B, ANXA4, RPS3A, SOD2, IGF1R, VEGFA, DAB2, KRT18, TIMP1, CRYAB, TPT1, TGM2
	GO:0043410~positive regulation of MAPK cascade	1.71656	0.0192064	IGFBP4, LPAR1, NENF, HMGB1, IGF1R, VEGFA
	GO:0006879~cellular iron ion homeostasis	1.69529	0.0201702	FTH1, HIF1A, B2M, FTL
	GO:0001525~angiogenesis	1.45781	0.0348493	VAV3, ENPEP, ANPEP, NRXN3, TGFBI, HIF1A, VEGFA
	GO:0060326~cell chemotaxis	1.44888	0.0355732	VCAM1, HMGB2, LPAR1, CXCL14
	hsa04066:HIF-1 signaling pathway	3.19227	0.000642293	LDHA, PGK1, TIMP1, ENO1, HIF1A, GAPDH, IGF1R, VEGFA
	hsa00010:Glycolysis / Gluconeogenesis	1.90398	0.0124743	LDHA, TPI1, PGK1, ENO1, GAPDH
	hsa01100:Metabolic pathways	1.48202	0.0329594	GALNT11, NNMT, B4GALT1, QPRT, TECR, ENO1, TYMS, LDHA, ENOSF1, ANPEP, PGK1, CKB, A4GALT, CA12, FDPS, DUT, TPI1, GALNT2, PDE4D, AKR1C3, SDHA, PRDX6, AMACR, DPYD, BLVRB, CRYL1, TKT, GAPDH, NIT2, UGT2B7
5	GO:0038202~TORC1 signaling	1.31543	0.0483692	LAMTOR2, LAMTOR1, LAMTOR4, LAMTOR5
	GO:0033209~tumor necrosis factor-mediated signaling pathway	8.5444	2.85496e-09	KRT8, ILK, COMMD7, PSMB8, PSMB10, PSMA7, PSMB9, TXNDC17, TNFRSF1A, PSMA5, NFKBIA, PSMB6, RRAGA, PSMB4, KRT18, PSMA4, PSMB5, PSMA1, PSMB2, PSMA2, PSMB3, TMSB4X, PSMB1
	GO:0038061~NIK/NF-kappaB signaling	5.71327	1.93521e-06	PSMB8, PSMB10, PSMA7, PSMB9, PSMA5, NFKBIA, PSMB6, PSMB4, PSMA4, PPP4C, PSMB5, PSMA1, PSMB2, PSMA2, PSMB3, PSMB1
	GO:0006282~regulation of DNA repair	3.44469	0.000359181	SF3B5, ENY2, TAF12, TAF10, TAF9, BABAM1, RUVBL2, TADA3, UBE2N, UBE2V2, TAF7, UBE2V1, IER3
	hsa03010:Ribosome	83.8224	1.50527e-84	RPL4, RPL5, RPL30, RPL3, RPL32, RPL31, RPL34, RPL10A, RPL8, RPL9, RPL6, RPL7, RPS15, RPS14, RPS17, RPS16, RPS19, RPL18A, RPL36AL, RPS18, RPL36, RPL35, RPL38, RPL37, RPS11, RPL39, RPS10, RPS13, RPS12, RPS9, RPL21, RPS7, RPS8, RPS5, RPL23, RPL22, RPS6, RPSA, MRPS18C, RPL24, RPL27, RPL26, RPL29, RPL28, UBA52, MRPL18, MRPL17, MRPL14, MRPL15, MRPL12, MRPL13, MRPL11, MRPL20, RPL41, MRPL27, MRPL28, MRPL…
	hsa01100:Metabolic pathways	6.13376	7.3492e-07	HDDC2, NDUFA13, AHCYL1, ACAA2, NDUFA11, NDUFA12, NDUFA10, SAT2, ENO1, COX6A1, NUDT5, SAT1, SCP2, UROD, ACAA1, FADS1, GAMT, GSTK1, ATP6V1G1, ATP6V0E1, TALDO1, SDHC, MIF, PGD, COX6B1, DPM1, DPM3, COX7A2L, ETHE1, PGP, SUCLG1, UQCRC2, IDI1, NNMT, NDUFB10, UQCRB, NDUFB11, MGST3, COX17, AK1, ATP5MC2, AK2, ATP5MC3, COX7A2, AK4, NTPCR, AK6, COX7A1, ACAT2, ADH5, UQCRH, ATP5MC1, LDHB, DGUOK, LDHA, EBP, PPC…
	hsa03420:Nucleotide excision repair	4.18415	6.5441e-05	CETN2, RAD23A, GTF2H5, RBX1, POLE4, POLD4, RPA3, ERCC1, POLD2, POLR2E, POLR2F, POLR2G, POLR2H, POLR2I, POLR2J, POLR2K, POLR2L
	hsa01232:Nucleotide metabolism	4.03191	9.29162e-05	HDDC2, DTYMK, ADSL, DUT, AK1, AK2, NME2, NME3, NME4, AK4, NTPCR, TYMS, AK6, APRT, NME1, NT5C, DGUOK, GUK1, IMPDH2, DCTPP1
	hsa04141:Protein processing in endoplasmic reticulum	2.69061	0.00203887	UBXN1, UBE2J2, RNF5, LMAN2, SEC61G, BAG1, UFD1, SEC61B, UBXN6, SKP1, BCAP31, HSPA8, SSR4, SSR2, SSR3, RAD23A, SVIP, RBX1, DNAJA1, NSFL1C, TMEM258, DAD1, OSTC, ERP29, BAX, STUB1, CRYAB, ATF4
	hsa04137:Mitophagy - animal	2.50581	0.00312023	FIS1, GABARAPL2, BNIP3L, CITED2, BNIP3, GABARAP, MAP1LC3B, UBB, RRAS, UBC, CSNK2B, TOMM7, RPS27A, UBA52, ATF4
6	GO:0006915~apoptotic process	13.8738	1.33722e-14	NCKAP1, APP, AHCYL1, TNFRSF6B, ARL6IP1, ZFAND6, UBE2D3, JADE1, CAAP1, NR3C1, UBE2Z, CCAR1, TIAL1, RPS6KA3, EVA1A, TNFSF10, EP300, PHLDA1, IER3, MEF2A, SH3GLB1, MAP2K4, SEMA6A, CSNK2A1, DAPK1, DAPK3, THOC6, RRAGA, DDIT4, JTB, PRKD1, RAF1, SQSTM1, DAP3, NOTCH2, RTN3, KMT2A, CUL1, TNFRSF11B, PSEN1, BCL10, FOXO3, STK4, FOXO1, RTN4, STK3, ZFP36L1, FXR1, BCL2L13, CHST11, DPP8, RNF216, ZMAT3, RAD21, BAG…
	GO:0006974~cellular response to DNA damage stimulus	10.2819	5.22472e-11	CDKN1A, SMG1, RIF1, SMC5, SMC6, AATF, CHD2, YY1, UFL1, BABAM2, IMMP2L, NIPBL, HERC2, PAXX, MYC, TLK2, TLK1, MACROD2, POLK, IER3, VAV3, USP47, PARP4, PARP1, NCOA6, FBXW7, ZBTB38, NSMCE1, UBE2E2, PPP4R3A, PPP4R3B, BAZ1B, SPIDR, GNL1, FOXP1, DDB2, DDB1, SFPQ, MAPKAPK2, WAC, OTUB1, YAP1, NFAT5, VCP, USP16, DCUN1D5, USP10, UBA6, PRKDC, TAF9, ZBTB1, XIAP, PSEN1, CBL, TANK, ZBTB4, FOXO1, BCLAF1, ZMAT3, …
	GO:0051301~cell division	9.22292	5.98521e-10	RB1, ANKLE2, HNRNPU, SMC5, NR3C1, SMC3, PPP1CC, CCND3, PTTG1, CDC26, POGZ, RUVBL1, CDC27, ZNF207, NEK1, IST1, NSMCE2, CD2AP, EML4, CCNY, PARD3, SPECC1L, ANAPC5, ARL8B, TSG101, TNKS, EPB41, PDS5B, KLHL13, PDS5A, ARPP19, PMF1, EPB41L2, RAD21, TPR, MAP4, MARK4, EVI5, RAB11FIP3, CDK19, UBE2I, NEK6, MICAL3, HMGA2, INO80, WAPL, SPART, STAG1, STAG2, CDK6, CDK4, REEP3, CDC16, CDK13, CDK14, FBXL7, CLTC, W…
	GO:0007179~transforming growth factor beta receptor signaling pathway	6.5766	2.65093e-07	USP15, ITGB5, CITED2, LTBP4, LTBP3, PTPRK, NLK, GLG1, FUT8, CHST11, FNTA, ZMIZ1, ITGB8, SKIL, APPL2, APPL1, SMAD2, SMAD1, JUN, SMAD4, TGFB1, SMAD3, PARP1, GDF15, USP9X, STAT3, SMAD5, TGFBR1, PTK2, PML, HIPK2, TGFBR2, TWSG1, ZYX, FERMT2, BMPR1A
	GO:0006281~DNA repair	4.54954	2.82135e-05	RPAIN, SMG1, RIF1, UBE2D3, HMGB1, SMC3, BACH1, PAGR1, UFL1, HERC2, PTTG1, TRIM28, SUMO1, RUVBL2, RUVBL1, KMT5B, POLK, SUPT16H, PARP4, PARP1, RFC1, FBXW7, USP3, ATRX, NSMCE1, CSNK1E, DDB2, RAD51B, DDB1, RRM2B, MSH3, MORF4L2, OTUB1, VCP, USP10, PNKP, ZBTB1, XPC, PDS5B, PDS5A, UBR5, POLD2, SWI5, HSF1, SLF2, UBE2B, MGMT, GADD45A, EYA3, NONO, SMARCA5, HUWE1, FANCC, INO80, SSRP1, APTX, CUL4A, UBE2W, RA…
	hsa05211:Renal cell carcinoma	9.75149	1.77219e-10	CDKN1A, SLC2A1, TGFA, PIK3CB, ETS1, HIF1A, RAP1B, RAP1A, AKT3, MAPK1, EP300, RAC1, PAK3, PAK2, EGLN1, JUN, EGLN3, MAP2K1, CREBBP, TGFB1, EGLN2, MAP2K2, BAD, GAB1, PTPN11, BRAF, VEGFA, RAPGEF1, GRB2, KRAS, RAF1, SOS1, MET, CRK, SOS2
	hsa04218:Cellular senescence	7.42234	3.78142e-08	RB1, CDKN1A, SERPINE1, PTEN, PIK3CB, ETS1, PPP3CA, PPP1CC, CCND3, PPP3CB, PPP3CC, MYC, AKT3, NBN, MAP2K1, MAP2K2, FBXW11, RRAS2, TGFBR1, TGFBR2, HLA-E, MAPKAPK2, VDAC3, RAF1, SQSTM1, ITPR1, ITPR2, FOXO3, FOXO1, ZFP36L1, PPP3R1, RBBP4, RRAS, MAPK1, TRPM7, SMAD2, TGFB1, SMAD3, GADD45A, MAPK14, HIPK3, NFKB1, HIPK2, PPP1CA, IL6, RAD50, CDK6, RHEB, CDK4, MDM2, KRAS, ATM, CALM2, MCU
	hsa04141:Protein processing in endoplasmic reticulum	6.886	1.30018e-07	TRAM1, UBXN2A, UBE2D2, UBE2D3, HERPUD1, SEC61A1, MAN1A2, UBXN4, SEC62, SIL1, SEC63, SEC13, SSR2, UBE4B, RAD23A, RAD23B, CKAP4, DNAJC3, DNAJC1, SELENOS, ATF6, ATF4, PRKN, SEC23A, VCP, CUL1, RRBP1, UBE2J2, RNF5, UBE2J1, ATXN3, ERLEC1, GANAB, MAPK8, BAG1, UBQLN1, UGGT2, SEC31A, MBTPS1, SEC24B, XBP1, HSPA5, EIF2AK1, EIF2AK2, UBE2G1, EIF2AK4, EIF2S1, MAPK10, DNAJA1, NSFL1C, NPLOC4, BCL2, BAX, STUB1, S…
	hsa04110:Cell cycle	4.91681	1.21112e-05	RB1, GSK3B, CDKN1A, HDAC2, PRKDC, YWHAB, HDAC1, CUL1, PDS5B, PDS5A, SMC3, HDAC8, PPP2CA, ORC4, PPP2CB, CCND3, NIPBL, PTTG1, PPP2R5E, MYC, CDC26, RAD21, ORC2, CDC27, ABL1, EP300, BUB3, YWHAG, YWHAH, SMAD2, CREBBP, SMAD4, TGFB1, SMAD3, GADD45A, ATRX, PPP2R5C, YWHAZ, WAPL, STAG1, STAG2, CDK6, TFDP2, CDK4, CDC16, MDM2, ATM, ANAPC5
	hsa04140:Autophagy - animal	4.76898	1.70223e-05	RAB1A, PRKAA2, PTEN, ITPR1, HMGB1, PIK3CB, HIF1A, TANK, IGF1R, PPP2CA, PPP2CB, MAPK8, RRAS, RB1CC1, AKT3, MAPK1, ATG7, PRKACB, ATG5, SH3GLB1, GABARAPL1, MAP2K1, MAP2K2, DAPK1, BAD, BNIP3, DAPK3, ATG10, RRAS2, CFLAR, EIF2AK4, WIPI2, EIF2S1, VMP1, MAPK10, RRAGA, RHEB, DDIT4, BCL2, KRAS, RAF1, SQSTM1, RAB7A, BCL2L1
8	GO:0006364~rRNA processing	7.48283	3.28979e-08	RPL5, RPS7, RPS6, RPL11, RPL7, RPS15, RPS25, RPS17, RPS16, RPS27, RPL14, RPL27, RPL26, NOP53, RPS24
	GO:1902255~positive regulation of intrinsic apoptotic signaling pathway by p53 class mediator	2.3067	0.00493517	RPS7, MYC, RPL11
	GO:0001525~angiogenesis	2.12895	0.00743108	ARHGAP22, NRP1, ENPEP, CALD1, NRXN3, MYH9, FLNA, PRKD1, HIF1A, EPHB1, ACTG1
	GO:1905551~negative regulation of protein localization to endoplasmic reticulum	1.50479	0.031276	BTF3, NACA
	GO:0000278~mitotic cell cycle	1.48582	0.0326725	TUBA1C, TUBA1B, TUBB2A, TUBA1A, TUBB3, TUBB, TUBB4B
	GO:0001822~kidney development	1.40805	0.0390799	MPST, PAX8, ODC1, ARID5B, BICC1, ADAMTS6
	GO:0031929~TOR signaling	1.3326	0.0464939	RPS6, EIF4EBP1, HIF1A
	hsa03010:Ribosome	57.3373	4.59975e-58	RPL4, RPL5, RPL30, RPL3, RPL32, RPL31, RPLP1, RPLP0, RPL10A, RPL8, RPL9, RPL6, RPL7, RPS4X, RPS15, RPS14, RPL7A, RPS17, RPS16, RPL18A, RPS18, RPLP2, RPL35, RPS11, RPL39, RPS10, RPS13, RPS9, RPL21, RPS7, RPS8, RPS5, RPL22, RPS6, RPL13A, RPS3A, RPSA, RPL37A, RPL24, RPL27, RPL26, RPL29, RPL10, RPL12, RPL11, RPL36A, RPS15A, RPS3, RPL14, RPL13, RPS2, RPL15, RPL18, RPL17, RPL19, RPL23A, RPS25, RPS27, R…
	hsa04145:Phagosome	1.51685	0.0304193	TUBA1C, TUBA1B, TUBB2A, TUBA1A, TUBB3, TUBB, TUBB4B, ACTB, ACTG1
	hsa04210:Apoptosis	1.33782	0.0459384	TUBA1C, TUBA1B, TUBA1A, BCL2, TNFSF10, CTSC, ACTB, ACTG1
QCMT/SCMT/DOWN	Term		Pvalue	Gene
2	GO:0007179~transforming growth factor beta receptor signaling pathway	4.73868	1.82525e-05	FUT8, CHST11, CITED2, GDF15, STAT3, ITGB8, TGFBR1, GLG1, APPL2, HIPK2, TGFBR2
	GO:0001666~response to hypoxia	4.31673	4.82251e-05	VCAM1, CITED2, MMP2, PLOD1, SOD2, HIF1A, TGFBR2, MMP14, ADAM17, SCFD1, DDIT4, EP300, CD24
	GO:0042771~intrinsic apoptotic signaling pathway in response to DNA damage by p53 class mediator	2.55685	0.00277429	CDKN1A, DDIT4, EP300, RPS27L, HIPK2
	GO:0030511~positive regulation of transforming growth factor beta receptor signaling pathway	2.45899	0.00347544	ADAM17, CITED2, EP300, RNF111, HIPK2
	GO:0006978~DNA damage response, signal transduction by p53 class mediator resulting in transcription of p21 class mediator	1.5697	0.0269343	CDKN1A, RPS27L, HIPK2
	GO:0070555~response to interleukin-1	1.48065	0.0330639	IGBP1, APP, PRKCI, RIPK2
	GO:0002486~antigen processing and presentation of endogenous peptide antigen via MHC class I via ER pathway, TAP-independent	1.46009	0.0346663	HLA-B, HLA-C, HLA-A
	hsa04218:Cellular senescence	2.57892	0.00263683	PPP1CB, CDKN1A, CDKN2A, HLA-B, HLA-C, HLA-A, SQSTM1, HIPK3, TGFBR1, HIPK2, TGFBR2
	hsa04068:FoxO signaling pathway	2.57091	0.00268587	MAPK10, CDKN1A, STAT3, TNFSF10, EP300, SOD2, SOS1, SOS2, TGFBR1, TGFBR2
	hsa05208:Chemical carcinogenesis - reactive oxygen species	1.93231	0.0116865	MAPK10, MT-ND4L, UQCRB, NDUFB4, AKR1C3, MT-CO2, SOD2, PLD1, SOS1, HIF1A, MT-ND3, SOS2
6	GO:0042138~meiotic DNA double-strand break formation	10.7098	1.95079e-11	C11ORF80
	GO:0006915~apoptotic process	5.00846	9.80703e-06	IFI27L2, APP, TNFAIP8, TNFRSF6B, SEMA3A, FAF1, TNFRSF11B, PRICKLE1, NOL3, THBS1, PYCARD, BABAM2, MECOM, EVA1A, ZMAT3, TNFSF10, PHLDA1, MEF2A, WWOX, JUN, PAWR, NME3, CFLAR, TGFBR1, TGFBR2, NFKBIA, RNF144B, TCIM, TRAF3, STK17A, DLC1, DOCK1, BIRC3, BCL2L1
	GO:0030198~extracellular matrix organization	4.46529	3.42539e-05	ITGB1, APP, ITGA3, ITGB3, MMP2, TNFRSF11B, THSD4, MMP14, COL4A2, SPINT1, COL4A1, ADAMTS1, PXDN, ITGAV, CCN1, ADAMTS6
	GO:0001666~response to hypoxia	3.37218	0.000424444	MMP2, ITPR2, PLOD2, PLAT, CYBA, NOL3, SOD2, THBS1, TGFBR2, LOXL2, MMP14, PLAU, PAM
	GO:0030111~regulation of Wnt signaling pathway	1.90561	0.0124277	APP, ITGA3, DCDC2, HNF1B
	hsa04933:AGE-RAGE signaling pathway in diabetic complications	5.08795	8.16671e-06	JUN, MMP2, SERPINE1, FN1, F3, TGFBR1, TGFBR2, IL6, PLCB4, COL4A2, CCND1, COL4A1, AKT3
	hsa04668:TNF signaling pathway	3.82786	0.00014864	NFKBIA, CXCL6, IL6, MMP14, JUN, TRAF3, AKT3, CXCL1, CFLAR, CREB5, MAP3K5, BIRC3
	hsa04064:NF-kappa B signaling pathway	3.51452	0.000305827	NFKBIA, PLAU, TRAF3, CXCL1, LTB, CFLAR, ERC1, MALT1, RELB, BCL2L1, BIRC3
	hsa04218:Cellular senescence	2.1855	0.00652382	IL6, CDK6, CCND1, AKT3, SERPINE1, HLA-B, RRAS2, ITPR2, HLA-A, TGFBR1, TGFBR2
	hsa04115:p53 signaling pathway	1.39552	0.0402234	CDK6, CCND1, ZMAT3, SERPINE1, THBS1, BCL2L1
1	GO:0051301~cell division	5.94165	1.14379e-06	CENPW, TUBB, PDS5B, SMC1A, CKAP5, SMC4, CKS1B, PPP1CC, CENPF, TUBA1B, PTTG1, UBE2S, TPR, RUVBL1, CKS2, BIRC5, RAN
	GO:0006457~protein folding	4.10242	7.89923e-05	DNAJA1, HSPA8, HSP90AA1, TCP1, ANP32E, MESD, PDIA6, FKBP5, PDIA4, MPDU1
	GO:0000278~mitotic cell cycle	3.16544	0.000683212	CENPF, TUBA1B, IK, CENPW, TUBB, BIRC5, TUBB4B, RAN
	GO:0002480~antigen processing and presentation of exogenous peptide antigen via MHC class I, TAP-independent	2.59972	0.00251353	HLA-B, HLA-C, HLA-A
	GO:0007094~mitotic spindle assembly checkpoint	2.44307	0.00360524	CENPF, IK, TPR, BIRC5
	GO:0045739~positive regulation of DNA repair	2.00019	0.00999568	SMCHD1, PCNA, RUVBL1, UCHL5
	hsa04141:Protein processing in endoplasmic reticulum	2.77854	0.00166518	DNAJA1, NSFL1C, HSPA8, HSP90AA1, RPN2, SAR1A, PDIA6, SVIP, PDIA4
	hsa00240:Pyrimidine metabolism	2.20294	0.00626696	DTYMK, DUT, DPYD, TK1, TYMS
	hsa04612:Antigen processing and presentation	1.76025	0.017368	HSPA8, HSP90AA1, HLA-B, HLA-C, HLA-A
	hsa01232:Nucleotide metabolism	1.63733	0.0230499	DTYMK, DUT, GMPS, TK1, TYMS
0	GO:0051301~cell division	12.0814	8.29017e-13	RB1, RALA, SMC5, PDS5B, KLHL13, PDS5A, SMC3, SMC4, CKS1B, SKA2, TUBA1C, TUBA1B, PTTG1, CCND1, EPB41L2, RAD21, TPR, RBBP8, BUB3, MAP4, SPDL1, CLASP2, CENPW, CENPX, UBE2C, TUBB, MICAL3, HMGA2, INO80, SMC1A, CKAP5, PARD3B, CD2AP, STAG1, CENPF, CDK6, UBE2S, PARD3, REEP3, SPECC1L, CKS2, BIRC5, PKN2, CDK14, RAN, FBXL7
	GO:0042138~meiotic DNA double-strand break formation	9.21714	6.06536e-10	C11ORF80
	GO:0006281~DNA repair	3.96756	0.000107756	INO80C, RIF1, USP10, NUDT1, PDS5B, HMGB1, PDS5A, SMC3, PTTG1, HLTF, USP1, RBBP8, ZRANB3, SUPT16H, SLF2, PARP1, CENPX, HUWE1, INO80, SMC1A, RAD51B, MSH3, SHLD2, RPA3, NABP1
	GO:0001525~angiogenesis	3.24038	0.00057494	SETD2, NRP2, JAG1, C1GALT1, SERPINE1, TNFAIP2, WNT7A, PRKCA, SHB, HSPG2, ARHGAP22, MMP14, COL4A2, ANPEP, NCL, PXDN, FLNA, MYH9, ITGAV, CCN2, NAA15
	GO:0006974~cellular response to DNA damage stimulus	2.88974	0.00128903	ZRANB3, SLF2, CBX5, PARP1, RIF1, XRCC5, UBA6, USP10, PRKDC, CBX1, UBE2E2, SMC5, SMC6, CBL, BAZ1B, SPIDR, SETX, SFPQ, CCND1, PCLAF, BCL2, NABP1
	GO:0006302~double-strand break repair	1.86036	0.0137923	SETX, SMCHD1, PARP1, XRCC5, PRKDC, RAD21, NSD2, INO80
	GO:0007568~aging	1.53845	0.0289432	MT-ATP6, MT-ND4, COL4A2, MT-CO1, NUDT1, GFRA1, CCN2, ATP2B1, TYMS, CLDN1, LOXL2
	hsa04115:p53 signaling pathway	3.44392	0.000359813	RRM2, CDK6, CCND1, SIVA1, CDKN2A, SERPINE1, BCL2, TNFRSF10B, CYCS, SFN, BID, THBS1
	hsa01232:Nucleotide metabolism	2.39695	0.00400912	DTYMK, NT5E, DUT, RRM2, GMPS, ADK, UPP1, HPRT1, TK1, TYMS, DCTPP1
	hsa04933:AGE-RAGE signaling pathway in diabetic complications	2.3573	0.00439234	DIAPH1, PLCB4, CCND1, COL4A2, COL4A1, STAT1, AKT3, SERPINE1, BCL2, PRKCA, F3, NFKB1
4	GO:0070498~interleukin-1-mediated signaling pathway	7.53608	2.91017e-08	EGR1, PSMB8, PSMB10, PSMA7, PSMB9, PSMA5, PSMB6, PSMB7, PSMB4, PSMA4, PSMB5, PSMA1, PSMB2, TNIP2, PSMA2, PSMB3, PSMB1
	GO:0038061~NIK/NF-kappaB signaling	5.32165	4.7681e-06	PSMB8, PSMB10, PSMA7, PSMB9, PSMA5, PSMB6, PSMB7, PSMB4, PSMA4, PPP4C, PSMB5, PSMA1, PSMB2, PSMA2, PSMB3, PSMB1
	hsa03010:Ribosome	81.0664	8.58265e-82	RPL4, RPL5, RPL30, RPL3, RPL32, RPL31, RPL34, RPL10A, RPL8, RPL9, RPL6, RPL7, RPS15, RPS14, RPS17, RPS16, RPS19, RPL18A, RPL36AL, RPS18, RPL36, RPL35, RPL38, RPL37, RPS11, RPL39, RPS10, RPS13, RPS12, RPS9, RPL21, RPS7, RPS8, RPS5, RPL23, RPL22, RPS6, MRPS18A, RPSA, RPL24, RPL27, RPL26, RPL29, RPL28, UBA52, MRPL18, MRPL17, MRPL14, MRPL15, MRPL12, MRPL13, MRPL11, MRPL20, RPL41, MRPL27, MRPL28, MRPL…
	hsa01232:Nucleotide metabolism	7.76035	1.73641e-08	HDDC2, CDA, DTYMK, AK1, AK2, AK3, AK4, NTPCR, TYMS, AK6, NT5C, DGUOK, GUK1, UPP1, ADSL, DUT, NME2, NME3, NME4, NME1, APRT, DCTD, IMPDH2, CMPK1, HPRT1, DCTPP1, ITPA
	hsa01100:Metabolic pathways	6.05644	8.78137e-07	CDA, AHCYL1, TXNDC12, ENO1, NUDT5, GCSH, SCP2, DHRS4L2, ATP6V1E1, GAMT, ATP6V1G1, ATP6V0E1, TALDO1, MIF, COX7A2L, ETHE1, UQCRC1, SUCLG1, HPRT1, SHMT2, MGST3, MGST1, ADH5, DGUOK, LDHB, LDHA, PPCS, GSTM3, PMM1, PRDX6, ADI1, ITPA, GPI, MOCS2, COX7B, QPRT, AKR1B1, COX7C, IMPA2, GUK1, RFK, VKORC1, COX8A, CBR1, ATP6V0B, TPI1, GSTO1, PGAM1, AKR1A1, NME2, NME3, NME4, PLAAT3, NME1, APRT, TKT, ATP6V0C, PAF…
	hsa03420:Nucleotide excision repair	4.48277	3.29028e-05	PCNA, CETN2, RAD23A, GTF2H5, RBX1, POLE4, POLD4, RPA3, ERCC1, POLD2, POLR2E, POLR2F, POLR2G, POLR2H, POLR2I, POLR2J, POLR2K, POLR2L
	hsa04137:Mitophagy - animal	2.73102	0.0018577	FIS1, GABARAPL2, BNIP3L, JUN, CITED2, BNIP3, GABARAP, MAP1LC3B, UBB, RRAS, CSNK2B, TOMM7, RPS27A, HRAS, UBA52, ATF4
	hsa05211:Renal cell carcinoma	1.66997	0.0213813	CDKN1A, JUN, EGLN3, MAP2K2, EGLN2, BAD, RBX1, VEGFA, CDC42, ELOB, ELOC, RAC1, HRAS
	hsa04218:Cellular senescence	1.57908	0.0263586	CDKN1A, MAP2K2, CDKN2A, GADD45A, ZFP36L1, PPP1CA, PPP1CC, CCND1, RRAS, RHEB, CDK4, MYC, EIF4EBP1, VDAC3, VDAC2, CALM3, VDAC1, CALM1, SLC25A5, HRAS, SLC25A4, CALM2, SLC25A6
	hsa04141:Protein processing in endoplasmic reticulum	1.57294	0.026734	UBXN1, UBE2D3, UBE2D1, UBE2J2, RNF5, SEC61G, BAG1, UFD1, SEC61B, SKP1, SSR4, SSR2, EIF2AK1, SSR3, RAD23A, SVIP, RBX1, TMEM258, DAD1, OSTC, DNAJA2, BAX, STUB1, CRYAB, ATF4
3	GO:0030705~cytoskeleton-dependent intracellular transport	3.74806	0.000178625	TUBA1B, TUBA1A, HOOK1, TUBB, KIF13A
	GO:0001525~angiogenesis	2.82363	0.00150095	ARHGAP22, COL18A1, NRP1, ENPEP, CALD1, SERPINE1, NRXN3, MYH9, PRKCA, HIF1A, EPHB1
	GO:0090090~negative regulation of canonical Wnt signaling pathway	2.25111	0.00560903	DAB2, TLE1, CDH2, IGFBP4, CTNNB1, PPP2R3A, BICC1, CTHRC1
	GO:1990869~cellular response to chemokine	1.77444	0.0168098	LOX, DUSP1, STK39
	GO:0000165~MAPK cascade	1.31493	0.0484252	IGFBP4, MYC, MAP3K21, CTNNB1, TNIK, FGFR1
	hsa04814:Motor proteins	3.74967	0.000177964	DYNC2LI1, MYO1E, TUBA1B, MYO1B, TUBA1A, TUBB, KIF13A, MYH9, KIFC3, TUBB4B, MYO9A, MYL9
	hsa04540:Gap junction	2.64516	0.00226382	TUBA1B, PLCB4, TUBA1A, TUBB, PDGFC, PRKCA, TUBB4B
	hsa04015:Rap1 signaling pathway	1.81198	0.0154176	PLCB4, SIPA1L1, PARD3, PDGFC, CTNNB1, EVL, PRKCA, TLN2, FGFR1
	hsa04210:Apoptosis	1.74159	0.0181306	TUBA1B, TUBA1A, CTSL, BCL2, TNFSF10, CFLAR, CTSC
	hsa04151:PI3K-Akt signaling pathway	1.34225	0.0454728	HSP90AB1, MYC, COL6A2, PDGFC, BCL2, EIF4EBP1, PRKCA, PPP2R3A, OSMR, CREB5, FGFR1
5	GO:0007179~transforming growth factor beta receptor signaling pathway	2.66816	0.00214702	SMAD2, SMAD3, CHST11, CITED2, ZMIZ1, LTBP4, ZYX, PTK2, HIPK2, TGFBR2
	GO:0008283~cell proliferation	2.12123	0.00756429	YAP1, KANK1, BTG1, CITED2, SPHK1, ODC1, HIPK2, ZFP36L1, GNAI2, LARP1, HOXB4, BCL2, BCL2L1
	GO:0006915~apoptotic process	2.0597	0.00871563	AHCYL1, KMT2A, EI24, CIB1, PRICKLE1, FOXO3, NOL3, SHB, ZFP36L1, UXT, BABAM2, CHST11, ZMAT3, BCL7C, MCL1, WWOX, PRELID1, SIVA1, GADD45A, NEK6, TAF10, DAPK3, PAWR, BFAR, RHOB, TGFBR2, TNFRSF10D, BCL2, BCL2L1
	GO:2000781~positive regulation of double-strand break repair	1.528	0.029648	BCL7C, ARID1A, ARID2, SPIDR, SMARCA4
	GO:0070316~regulation of G0 to G1 transition	1.4949	0.0319966	BCL7C, ARID1A, ARID2, SMARCA4
	GO:0034097~response to cytokine	1.34419	0.0452697	FOSL1, BCL2, RELB, BCL2L1, MCL1
	hsa03010:Ribosome	6.96695	1.07906e-07	RPS9, RPL3, RPL10, RPS8, RPS5, MRPS12, RPLP0, RPL13A, RPSA, MRPL23, MRPL12, RPS15, RPS26, RPL7A, RPLP2, RPS2, FAU, RPL15, RPS11, RPL18, RPL28
	hsa04218:Cellular senescence	2.61458	0.00242895	SMAD2, MAP2K2, SMAD3, GADD45A, FBXW11, ITPR1, FOXO3, HIPK2, ZFP36L1, TGFBR2, PPP3CC, RRAS, CDK4
	hsa04310:Wnt signaling pathway	2.29003	0.00512825	TCF7L2, TLE1, SMAD3, CTBP2, FBXW11, PRICKLE1, CSNK1E, FOSL1, PLCB4, PPP3CC, RAC3, TBL1X, LGR4
	hsa04115:p53 signaling pathway	1.64033	0.0228914	SIVA1, ZMAT3, CDK4, GADD45A, EI24, BCL2, BCL2L1
7	GO:0006915~apoptotic process	11.5685	2.70084e-12	NCKAP1, APP, AHCYL1, TNFRSF6B, ARL6IP1, ZFAND6, UBE2D3, JADE1, CAAP1, CIB1, AHR, NR3C1, UBE2Z, CCAR1, TIAL1, PYCARD, RPS6KA3, EVA1A, TNFSF10, EP300, PHLDA1, IER3, MEF2A, SH3GLB1, MAP2K4, SEMA6A, CSNK2A1, DAPK1, DAPK3, THOC6, MFSD10, RRAGA, DDIT4, JTB, PRKD1, SQSTM1, DAP3, NOTCH2, KMT2A, TNFRSF11B, PSEN1, BCL10, FOXO3, RTN4, STK3, ZFP36L1, FXR1, CHST11, ZMAT3, RAD21, BAG1, ATG5, MCL1, XBP1, JUN, S…
	GO:0051301~cell division	9.20469	6.24179e-10	RB1, ANKLE2, CLTC, HNRNPU, CIB1, SMC5, SMC3, NR3C1, TRIOBP, CDC73, TTC28, BABAM1, TUBA1C, BABAM2, PPP1CC, TUBA1A, ZNRD2, CDC26, CHMP1B, RUVBL1, POGZ, KIF13A, CDC27, ZNF207, NEK1, TXNL4A, DIS3L2, NUDC, IST1, TUBB, NSMCE2, PRPF40A, SMC1A, TERF1, CD2AP, PARD3B, EML4, KIF2A, CCNY, PARD3, SPECC1L, CKS2, PIK3C3, BIRC6, ANAPC5, PAFAH1B1, ARF6, RALA, CDC123, TSG101, USP16, TNKS, VPS4B, SSNA1, GNAI3, NEDD…
	GO:0006974~cellular response to DNA damage stimulus	7.04647	8.98533e-08	ATF2, CDKN1A, SMG1, RIF1, CIB1, SMC5, SMC6, ALKBH7, AATF, CHD2, YY1, UFL1, BABAM2, IMMP2L, NIPBL, HERC2, MYC, TLK1, MACROD2, IER3, VAV3, USP47, PARP4, FBXW7, ZBTB38, NSMCE1, UBE2E2, BAZ1B, SPIDR, GNL1, FOXP1, DDB1, SFPQ, WAC, OTUB1, YAP1, NFAT5, VCP, USP16, DCUN1D5, USP10, UBA6, PRKDC, TAF9, XIAP, PSEN1, TANK, BCLAF1, ZMAT3, UBR5, ABL1, MAPK1, SUSD6, NAE1, BRD4, MCL1, EGLN3, SLF2, CBX5, UBE2B, CB…
	GO:0007179~transforming growth factor beta receptor signaling pathway	5.10474	7.85709e-06	USP15, ITGB5, CITED2, PTPRK, NLK, GLG1, FUT8, CHST11, FNTA, ZMIZ1, ITGB8, SKIL, APPL2, APPL1, SMAD2, SMAD1, JUN, SMAD4, TGFB1, SMAD3, GDF15, USP9X, STAT3, SMAD5, TGFBR1, PTK2, HIPK2, TGFBR2, ZYX, FERMT2, BMPR1A
	GO:0006281~DNA repair	3.27333	0.000532927	RPAIN, SMG1, RIF1, UBE2D3, SMC3, BACH1, PAGR1, UFL1, HERC2, TRIM28, RUVBL2, RUVBL1, KMT5B, SUPT16H, PARP4, RFC1, FBXW7, USP3, ATRX, NSMCE1, CSNK1E, SMC1A, RAD51B, DDB1, MORF4L2, OTUB1, INO80C, VCP, USP10, PNKP, XPC, PDS5B, PDS5A, UBR5, POLD2, HLTF, SWI5, HSF1, SLF2, UBE2B, MGMT, GADD45A, MCRS1, EYA3, SMARCA5, HUWE1, SSRP1, CUL4A, UBE2W, RAD50, TAOK3, SHLD2, ERCC1, APEX1, TAOK1, NABP1, STUB1, ATM,…
	hsa04120:Ubiquitin mediated proteolysis	13.1547	7.0026e-14	UBE3C, UBE2D2, UBE2D3, UBE2D1, UBE3A, CBLB, UBE2Z, UBE2L3, HERC4, HERC2, UBE2Q2, CDC26, CDC27, FBXW11, FBXW7, UBE2E3, UBE2E1, UBE2E2, PIAS1, DDB1, UBE2R2, BIRC6, ANAPC5, BIRC2, BIRC3, CUL5, UBA6, CUL3, NEDD4L, XIAP, KLHL13, UBE2J2, UBE2J1, COP1, UBC, UBR5, UBE2H, UBE2I, MAP3K1, UBE2B, SMURF2, SMURF1, HUWE1, WWP1, UBE2G1, CUL4A, UBE2W, ITCH, UBE2S, NEDD4, CDC16, UBA3, MDM2, UBA2, UBA1, STUB1, TRIP…
	hsa04141:Protein processing in endoplasmic reticulum	8.48119	3.30227e-09	ERO1A, UBE2D2, UBE2D3, UBE2D1, HERPUD1, SEC61A1, MAN1A2, CAPN2, CAPN1, UBXN4, SIL1, SEC63, MAP3K5, SEC13, SSR2, RAD23A, RAD23B, CKAP4, DNAJC3, DNAJC1, SELENOS, ATF6, ATF4, VCP, DERL2, RRBP1, UBE2J2, RNF5, UBE2J1, LMAN1, ERLEC1, GANAB, MAPK8, BAG1, UBQLN1, SSR1, UGGT2, TXNDC5, SEC31A, HSPA8, SEC24B, XBP1, HSPA5, EIF2AK1, EIF2AK2, UBE2G1, EIF2AK4, EIF2S1, MAPK10, DNAJA1, NSFL1C, DNAJA2, BCL2, BAX, …
	hsa05211:Renal cell carcinoma	7.84808	1.41881e-08	CDKN1A, SLC2A1, TGFA, PIK3CB, ETS1, HIF1A, RAP1B, RAP1A, AKT3, MAPK1, EP300, HRAS, PAK2, EGLN1, JUN, EGLN3, MAP2K1, CREBBP, TGFB1, EGLN2, MAP2K2, BAD, PTPN11, BRAF, VEGFA, GRB2, KRAS, SOS1, MET, CRK, SOS2
	hsa04218:Cellular senescence	7.61905	2.40406e-08	RB1, CDKN1A, SERPINE1, PTEN, PIK3CB, ETS1, PPP3CA, PPP1CC, PPP3CB, PPP3CC, MYC, AKT3, CAPN2, CAPN1, NBN, HRAS, MAP2K1, MAP2K2, FBXW11, RRAS2, TGFBR1, TGFBR2, HLA-E, VDAC3, SLC25A4, SQSTM1, ITPR1, ITPR2, FOXO3, ZFP36L1, RBBP4, RRAS, MAPK1, TRPM7, SMAD2, TGFB1, SMAD3, GADD45A, HIPK3, NFKB1, HIPK2, PPP1CA, IL6, RAD50, CDK6, RHEB, CDK4, MDM2, KRAS, ATM, CALM2, MCU
	hsa04140:Autophagy - animal	6.02287	9.48696e-07	RAB1A, PRKAA2, PTEN, ITPR1, PIK3CB, HIF1A, TANK, IGF1R, PPP2CA, PPP2CB, MAPK8, RRAS, ATG101, RB1CC1, AKT3, MAPK1, HRAS, ATG7, RAB8A, ATG5, IGBP1, SH3GLB1, MAP2K1, MAP2K2, DAPK1, BAD, BNIP3, DAPK3, ATG10, RRAS2, CFLAR, EIF2AK4, WIPI2, EIF2S1, VMP1, MAPK10, RRAGA, RHEB, DDIT4, BCL2, KRAS, PIK3C3, SQSTM1, RAB7A, BCL2L1

## Sheet: Table S3
Table S3. Tradeseq heatmap associated gene list and pathway analysis for QUI/IR and QCMT/SCMT datasets.
Top 500 pseudotime-associated genes identified by tradeSeq along lineage 1 in the QUI/IR dataset (Primary Senescence)															Genes upregulated in the terminal cluster (C6) of lineage 1 in the primary senescence (QUI/IR) dataset					Functional enrichment of terminal cluster (C6)–upregulated genes in lineage 1 (primary senescence, QUI/IR)
Gene	waldStat	df	pvalue	waldStat_1	df_1	pvalue_1	waldStat_2	df_2	pvalue_2	waldStat_3	df_3	pvalue_3	meanLogFC		gene	cluster	avg_log2FC	p_val_adj		Category	Term	Count	%	*-log10PValue	PValue	Genes	List Total	Pop Hits	Pop Total	Fold Enrichment	Bonferroni	Benjamini	FDR
HMGB2	20085.8	15	0	8049.91	5	0	6297.09	5	0	5738.85	5	0	3.38616		RPL22L1	6	1.14262	1.65884e-70		GOTERM_BP_DIRECT	GO:0070527~platelet aggregation	4	20	4.88044	1.31691e-05	PPIA, MYL12A, ACTB, ACTG1	20	48	19512	81.3	0.00434953	0.00435899	0.00433265
TUBA1B	16436.6	15	0	7802.33	5	0	6978.83	5	0	1655.42	5	0	1.46639		MYL12A	6	0.862006	2.57158e-117		GOTERM_BP_DIRECT	GO:0042981~regulation of apoptotic process	4	20	2.57427	0.00266518	HSP90AA1, LGALS1, NME2, ACTB	20	291	19512	13.4103	0.586606	0.294059	0.292282
H2AFZ	15865.1	15	0	7249.42	5	0	5115.36	5	0	3500.31	5	0	1.85039		NME2	6	0.834672	2.13665e-247		GOTERM_BP_DIRECT	GO:0048870~cell motility	3	15	3.00585	0.000986631	CFL1, ACTB, ACTG1	20	48	19512	60.975	0.278726	0.163287	0.162301
UBE2C	16159.6	15	0	7031.54	5	0	4608	5	0	4520.07	5	0	4.76608		TMSB4X	6	0.830912	3.40918e-271		GOTERM_BP_DIRECT	GO:0150111~regulation of transepithelial transport	2	10	2.41009	0.00388965	ACTB, ACTG1	20	4	19512	487.8	0.724725	0.321572	0.319629
CKS1B	16018	15	0	6771.11	5	0	5215.08	5	0	4031.8	5	0	2.55883		SLC27A4	6	0.780867	1.36964e-10		GOTERM_BP_DIRECT	GO:0032232~negative regulation of actin filament bundle assembly	2	10	2.2344	0.0058291	CFL1, PFN1	20	6	19512	325.2	0.855587	0.321572	0.319629
CENPF	14450.8	15	0	6277.7	5	0	4113.37	5	0	4059.75	5	0	4.47532		ACTB	6	0.763438	4.78818e-165		KEGG_PATHWAY	hsa04810:Regulation of actin cytoskeleton	6	30	4.85572	1.39407e-05	TMSB4X, CFL1, PFN1, MYL12A, ACTB, ACTG1	15	232	9496	16.3724	0.00150447	0.00110259	0.000990287
HMGB1	11497.5	15	0	6134.94	5	0	3479.75	5	0	1882.83	5	0	1.50854		CCND1	6	0.751192	1.05022e-22		KEGG_PATHWAY	hsa05132:Salmonella infection	6	30	4.68998	2.04183e-05	HSP90AA1, TXN, PFN1, MYL12A, ACTB, ACTG1	15	251	9496	15.1331	0.00220277	0.00110259	0.000990287
TOP2A	13935.9	15	0	6058.49	5	0	3914.38	5	0	3963.02	5	0	4.73391		LGALS1	6	0.739901	1.88221e-170		KEGG_PATHWAY	hsa05131:Shigellosis	5	25	3.39909	0.000398944	UBB, PFN1, MYL12A, ACTB, ACTG1	15	253	9496	12.5112	0.0421791	0.014362	0.0128992
HIST1H4C	11782.2	15	0	5826.96	5	0	3561.26	5	0	2393.99	5	0	2.2301		YBX1	6	0.670265	8.96894e-128		KEGG_PATHWAY	hsa05418:Fluid shear stress and atherosclerosis	4	20	2.97633	0.00105603	HSP90AA1, TXN, ACTB, ACTG1	15	142	9496	17.8329	0.107841	0.0285127	0.0256087
CKS2	12834.3	15	0	5267.27	5	0	4261.38	5	0	3305.65	5	0	2.63181		PPIA	6	0.585649	2.61559e-98		KEGG_PATHWAY	hsa04530:Tight junction	4	20	2.75093	0.00177448	CCND1, MYL12A, ACTB, ACTG1	15	170	9496	14.8957	0.17454	0.0383289	0.034425
TUBB	10616.7	15	0	5237.2	5	0	4282.14	5	0	1097.33	5	0	1.20332		MICOS10	6	0.573816	5.19303e-19		REACTOME_PATHWAY	R-HSA-168256~Immune System	12	60	3.54598	0.000284461	IFITM3, HSP90AA1, UBB, CCND1, CFL1, NME2, YBX1, TXN, PPIA, ACTB, FTL, ACTG1	20	2296	11569	3.02326	0.166229	0.0454427	0.0446604
CALM2	9053.91	15	0	5210.71	5	0	3526.64	5	0	316.557	5	0	0.838943		TXN	6	0.547671	1.26769e-34		REACTOME_PATHWAY	R-HSA-1643685~Disease	10	50	2.68298	0.00207501	HSP90AA1, UBB, CCND1, HMGA1, RPL22L1, TXN, PPIA, ACTB, ACTG1, SLC27A4	20	1964	11569	2.94526	0.73481	0.0965691	0.0949067
NEAT1	8726.6	15	0	5077.13	5	0	2265.57	5	0	1383.9	5	0	0.962215		IFITM3	6	0.517245	5.63737e-09		REACTOME_PATHWAY	R-HSA-168249~Innate Immune System	9	45	3.57509	0.000266017	HSP90AA1, UBB, CFL1, NME2, TXN, PPIA, ACTB, FTL, ACTG1	20	1155	11569	4.5074	0.156341	0.0454427	0.0446604
UBE2S	10515.5	15	0	4748.72	5	0	3179.9	5	0	2586.91	5	0	3.01363		HSP90AA1	6	0.50351	1.12585e-12		REACTOME_PATHWAY	R-HSA-1266738~Developmental Biology	9	45	2.78231	0.00165079	HSP90AA1, UBB, CCND1, CFL1, RPL22L1, PFN1, MYL12A, ACTB, ACTG1	20	1511	11569	3.44543	0.65206	0.0958959	0.0942451
TUBB4B	9358.47	15	0	4524.3	5	0	3318.47	5	0	1515.7	5	0	1.76818		PFN1	6	0.471221	1.37718e-64		REACTOME_PATHWAY	R-HSA-422475~Axon guidance	8	40	4.82307	1.5029e-05	HSP90AA1, UBB, CFL1, RPL22L1, PFN1, MYL12A, ACTB, ACTG1	20	544	11569	8.50662	0.00955766	0.00643472	0.00632395
MKI67	9642.8	14	0	4476.95	5	0	2757.21	5	0	2594.41	5	0	4.87493		CFL1	6	0.37961	2.15735e-33
NUSAP1	10738.5	15	0	4456.34	5	0	3286.89	5	0	2995.27	5	0	3.5599		ACTG1	6	0.355481	7.00916e-36
RAN	8550.6	15	0	4260.57	5	0	3424.39	5	0	865.631	5	0	1.15873		FTL	6	0.341862	6.96102e-50
BIRC5	9072.06	14	0	4063.19	5	0	2563.91	5	0	2445.49	5	0	3.72972		UBB	6	0.331094	0.0161324
PTTG1	8511.32	14	0	3991.92	5	0	2431.58	5	0	2221.71	5	0	2.4404		HMGA1	6	0.257803	8.61064e-05
PRC1	9351.05	15	0	3901.98	5	0	2764.49	5	0	2684.57	5	0	3.49324		Genes upregulated in the terminal cluster (C5) of lineage 2 in the primary senescence (QUI/IR) dataset					Functional enrichment of terminal cluster (C5)–upregulated genes in lineage 2 (primary senescence, QUI/IR)
PFN1	11179.4	15	0	3870.2	5	0	6396.03	5	0	913.132	5	0	0.608598		gene	cluster	avg_log2FC	p_val_adj		Category	Term	Count	%	*-log10PValue	PValue	Genes	List Total	Pop Hits	Pop Total	Fold Enrichment	Bonferroni	Benjamini	FDR
ACTB	9859.49	15	0	3789.66	5	0	5693.62	5	0	376.21	5	0	0.56764		HMGA2-AS1	5	3.17829	1.2933e-72		GOTERM_BP_DIRECT	GO:0007507~heart development	5	13.1579	2.96355	0.00108755	GJA1, PRKDC, ITGA3, FN1, HDAC9	33	280	19512	10.5584	0.420251	0.544864	0.544864
KPNA2	8316.68	15	0	3789.01	5	0	2478.68	5	0	2048.99	5	0	2.91325		AC015923.1	5	2.77103	3.25275e-36		GOTERM_BP_DIRECT	GO:0010628~positive regulation of gene expression	5	13.1579	2.01751	0.00960478	GJA1, ITGA3, FN1, HMGA2, FTX	33	515	19512	5.74051	0.992055	0.954032	0.954032
ASPM	8855.28	15	0	3773.25	5	0	2604.29	5	0	2477.75	5	0	4.86038		AC090579.1	5	2.65763	1.17816e-23		GOTERM_BP_DIRECT	GO:0045766~positive regulation of angiogenesis	4	10.5263	2.64703	0.00225406	CCBE1, ANXA3, SERPINE1, HMGA2	33	160	19512	14.7818	0.677148	0.564643	0.564643
STMN1	6962.26	15	0	3586.68	5	0	2046.52	5	0	1329.06	5	0	1.57592		PAX8-AS1	5	2.59956	1.41735e-19		GOTERM_BP_DIRECT	GO:0006325~chromatin organization	4	10.5263	1.40467	0.0393845	NSD2, HMGA2, NEAT1, HDAC9	33	462	19512	5.11924	1	1	1
TPX2	8312.48	15	0	3524.43	5	0	2450.7	5	0	2337.35	5	0	3.8108		AL136234.1	5	2.28683	5.08129e-12		GOTERM_BP_DIRECT	GO:0035556~intracellular signal transduction	4	10.5263	1.31739	0.0481514	PREX2, PLCB4, HMGA2, CBLB	33	501	19512	4.72074	1	1	1
AC079352.1	5142.66	15	0	3495.01	5	0	1094.81	5	0	552.844	5	0	1.0675		HDAC9	5	1.72481	2.05763e-09		KEGG_PATHWAY	hsa04933:AGE-RAGE signaling pathway in diabetic complications	3	7.89474	1.8142	0.015339	PLCB4, SERPINE1, FN1	19	101	9496	14.8452	0.865946	1	1
DIAPH3	5186.17	15	0	3484.05	5	0	1080.66	5	0	621.454	5	0	1.14708		SERPINE1	5	1.69315	2.02511e-32		KEGG_PATHWAY	hsa05146:Amoebiasis	3	7.89474	1.79806	0.01592	PLCB4, ACTN1, FN1	19	103	9496	14.557	0.875847	1	1
CDKN3	7742.55	14	0	3423.42	5	0	2213.72	5	0	2109.57	5	0	3.95288		CASC15	5	1.43071	1.92466e-16		KEGG_PATHWAY	hsa04310:Wnt signaling pathway	3	7.89474	1.37525	0.0421455	FOSL1, PLCB4, WNT5B	19	174	9496	8.61706	0.996294	1	1
SMC4	8045.89	15	0	3359.44	5	0	2451.47	5	0	2234.98	5	0	2.62415		FTX	5	1.07176	3.55988e-17		REACTOME_PATHWAY	R-HSA-162582~Signal Transduction	14	36.8421	2.68091	0.00208492	WNT5B, ITGA3, ACTN1, SERPINE1, FN1, CKAP5, HDAC9, PREX2, AKAP12, FOSL1, GJA1, PLCB4, AXL, ST3GAL3	27	2627	11569	2.28349	0.418791	0.54208	0.54208
CDK1	7457.75	15	0	3343.4	5	0	2095.33	5	0	2019.02	5	0	4.2303		HMGA2	5	1.03697	5.09202e-25		REACTOME_PATHWAY	R-HSA-1474244~Extracellular matrix organization	4	10.5263	1.45745	0.0348781	ITGA3, ACTN1, SERPINE1, FN1	27	323	11569	5.30627	0.999902	1	1
TUBA1C	6313.65	15	0	3247.79	5	0	2428.23	5	0	637.62	5	0	1.3463		RHEX	5	0.982337	0.000367757		REACTOME_PATHWAY	R-HSA-114608~Platelet degranulation	3	7.89474	1.46045	0.034638	ACTN1, SERPINE1, FN1	27	131	11569	9.81255	0.999895	1	1
NUCKS1	5738.27	15	0	3184.46	5	0	1901.08	5	0	652.723	5	0	1.15619		WNT5B	5	0.913711	0.00182269		REACTOME_PATHWAY	R-HSA-76005~Response to elevated platelet cytosolic Ca2+	3	7.89474	1.43075	0.0370894	ACTN1, SERPINE1, FN1	27	136	11569	9.4518	0.999946	1	1
HMGN2	7356.9	15	0	3152.84	5	0	2417.21	5	0	1786.85	5	0	1.65314		PLCB4	5	0.864906	1.27489e-25		REACTOME_PATHWAY	R-HSA-75205~Dissolution of Fibrin Clot	2	5.26316	1.54	0.02884	PLAU, SERPINE1	27	13	11569	65.9202	0.999504	1	1
DYNLL1	6016.6	15	0	3147.61	5	0	2687.49	5	0	181.502	5	0	0.69854		FOSL1	5	0.821899	4.69725e-05
CFL1	7473.66	15	0	3144.85	5	0	3991.96	5	0	336.847	5	0	0.625554		ST3GAL3	5	0.787434	7.10138e-06
JPT1	5262.11	15	0	3116.78	5	0	1776.77	5	0	368.557	5	0	1.1936		AKAP12	5	0.735404	5.26231e-22
PCLAF	7413.23	15	0	3087.82	5	0	2283.83	5	0	2041.58	5	0	2.68249		PREX2	5	0.719315	0.000227767
DEK	6039.9	15	0	3079.61	5	0	1869.7	5	0	1090.58	5	0	1.3884		DCBLD2	5	0.697451	1.81613e-103
TMSB4X	8852.9	15	0	3070.66	5	0	4548.2	5	0	1234.04	5	0	0.579232		ITGA3	5	0.672764	1.16465e-14
AURKB	6849.42	15	0	3052.5	5	0	1949.52	5	0	1847.41	5	0	3.87866		SULT1C4	5	0.664006	4.56375e-07
HNRNPA2B1	5100.21	15	0	3033.06	5	0	1776.98	5	0	290.172	5	0	1.00647		LINC01111	5	0.655809	1.4664e-05
CENPA	6662.95	15	0	2768.5	5	0	1931.66	5	0	1962.79	5	0	3.5934		KCNJ16	5	0.645241	7.23181e-07
NSD2	4106.73	15	0	2716.18	5	0	965.555	5	0	424.998	5	0	1.32235		CKAP5	5	0.621181	8.69344e-08
GTSE1	6069.43	14	0	2702.22	5	0	1789.99	5	0	1765.56	5	0	4.84066		NSD2	5	0.619821	7.13773e-11
ADAMTS9-AS2	3678.93	15	0	2699.6	5	0	681.168	5	0	298.167	5	0	0.96109		PRKDC	5	0.584767	1.31562e-13
CCNB1	6212.71	15	0	2670.94	5	0	1828.1	5	0	1713.67	5	0	3.52832		NEAT1	5	0.541627	5.19381e-28
RRM2	6284.93	15	0	2648.74	5	0	1913.47	5	0	1722.73	5	0	2.88427		FN1	5	0.52656	3.21819e-15
ANLN	6175.37	15	0	2634.48	5	0	1794.19	5	0	1746.69	5	0	3.84874		CLDN1	5	0.524878	3.44075e-09
LINC02532	1894.25	14	0	2621.78	5	0	802.391	5	0	700.067	5	0	1.37035		PLAU	5	0.505929	0.00300417
CDC20	5863.58	14	0	2619.08	5	0	1627.37	5	0	1622.82	5	0	4.49966		SPNS2	5	0.505655	7.21652e-15
CENPE	6046.34	15	0	2616.43	5	0	1779.01	5	0	1650.9	5	0	3.96365		DPYSL3	5	0.435628	3.79606e-21
DTYMK	5484.1	15	0	2548.96	5	0	1878.08	5	0	1057.06	5	0	1.89039		GJA1	5	0.412775	2.6829e-13
FTL	3551.87	15	0	2529.58	5	0	849.238	5	0	173.056	5	0	0.544721		AXL	5	0.363617	1.06912e-14
CD24	4218.53	15	0	2509.07	5	0	622.534	5	0	1086.93	5	0	0.633645		SERPINB7	5	0.347695	6.67229e-20
RANBP1	5415.75	15	0	2505.25	5	0	1999.66	5	0	910.835	5	0	1.38149		CBLB	5	0.342643	1.26752e-11
NAV2	3843.74	15	0	2476.78	5	0	1152.51	5	0	214.461	5	0	0.67993		ANXA3	5	0.316352	1.75723e-16
TK1	5357.31	14	0	2463.16	5	0	1630.51	5	0	1496.56	5	0	2.83241		EIF5A	5	0.306541	2.68893e-36
MELK	4840.14	15	0	2438.71	5	0	1405.55	5	0	995.885	5	0	2.35314		AC079352.1	5	0.299787	0.0138936
TUBB6	4317.94	15	0	2427.51	5	0	1662.18	5	0	228.254	5	0	0.987648		ACTN1	5	0.286499	6.48534e-12
TACC3	5911.75	15	0	2408.81	5	0	1778.42	5	0	1724.52	5	0	3.49597		RRM2B	5	0.28064	3.50377e-25
AURKA	5654.81	15	0	2400.85	5	0	1664.5	5	0	1589.46	5	0	3.7676		ADAMTS9-AS2	5	0.254989	5.39589e-14
UBE2T	5421.22	15	0	2379.92	5	0	1613.68	5	0	1427.61	5	0	2.65163		CCBE1	5	0.253992	1.78453e-16
PTMA	5078.74	15	0	2375	5	0	2684.92	5	0	18.8223	5	0.00207421	0.678141		Genes upregulated in the terminal cluster (C8) of lineage 3 in the primary senescence (QUI/IR) dataset					Functional enrichment of terminal cluster (C8)–upregulated genes in lineage 3 (primary senescence, QUI/IR)
CENPW	5688.82	15	0	2346.86	5	0	1794.46	5	0	1547.5	5	0	2.56032		gene	cluster	avg_log2FC	p_val_adj		Category	Term	Count	%	*-log10PValue	PValue	Genes	List Total	Pop Hits	Pop Total	Fold Enrichment	Bonferroni	Benjamini	FDR
H3F3B	3775.88	15	0	2281.44	5	0	1389.93	5	0	104.513	5	0	0.689379		MAL	8	4.1482	0		GOTERM_BP_DIRECT	GO:0007155~cell adhesion	21	15.3285	7.82227	1.50567e-08	SPON2, EPHA4, SPON1, LAMB3, CADM1, NTM, LAMA3, PTPRM, LAMC2, THBS1, CLDN1, DPP4, CLDN10, CYP1B1, CCL2, NRCAM, ITGAV, ITGB6, CCN2, CLDN16, CD24	128	677	19512	4.72849	1.96789e-05	1.96791e-05	1.95135e-05
HMMR	5324.67	15	0	2255.81	5	0	1586.98	5	0	1481.88	5	0	4.37003		INPP4B	8	3.98334	0		GOTERM_BP_DIRECT	GO:0001525~angiogenesis	13	9.48905	6.3295	4.68274e-07	CCBE1, WNT7A, HSPG2, THBS1, SAT1, COL4A2, COL4A1, ANPEP, CYP1B1, CCL2, NRCAM, ITGAV, CCN2	128	292	19512	6.7866	0.000611848	0.000306017	0.000303442
KIF20B	5682.11	15	0	2253.51	5	0	1726.88	5	0	1701.72	5	0	2.85639		TFCP2L1	8	3.94585	0		GOTERM_BP_DIRECT	GO:0008284~positive regulation of cell population proliferation	13	9.48905	3.65462	0.000221505	TFAP2B, EPHA4, TSC22D1, WNT7A, HMGA2, LAMC2, THBS1, TGFBR2, PKHD1, DPP4, IL6, CCND1, ITGAV	128	542	19512	3.65625	0.251392	0.0401638	0.0398258
H2AFV	4437.23	15	0	2232.47	5	0	1641.58	5	0	563.172	5	0	1.30628		WFDC2	8	3.91567	0		GOTERM_BP_DIRECT	GO:0006508~proteolysis	13	9.48905	2.83839	0.00145082	MMP7, TNFAIP3, ECE1, PCSK5, WFDC2, DPP4, ADAM19, ADAMTS5, PLAU, ANPEP, TLL1, CTSD, TGM2	128	671	19512	2.95333	0.850072	0.133234	0.132113
CKAP2	4847.92	15	0	2197.73	5	0	1394.33	5	0	1255.86	5	0	2.41729		ITGB6	8	3.74528	0		GOTERM_BP_DIRECT	GO:0008285~negative regulation of cell population proliferation	11	8.0292	3.13695	0.000729541	TFAP2B, IL6, SERPINE2, FTH1, HMGA1, CYP1B1, CXCL1, IGFBP6, PLAAT4, THBS1, HSPG2	128	450	19512	3.72625	0.614748	0.0866828	0.0859532
SNRPG	3744.66	15	0	2193.68	5	0	1409.25	5	0	141.741	5	0	0.824593		KRT7	8	3.37011	0		KEGG_PATHWAY	hsa05200:Pathways in cancer	12	8.75912	2.48853	0.00324688	IL6, CCND1, COL4A2, LAMB3, MECOM, COL4A1, DAPK1, LAMA3, WNT7A, ITGAV, LAMC2, TGFBR2	77	533	9496	2.77654	0.479874	0.0466159	0.0442967
CEP55	5068.65	14	0	2161.88	5	0	1446.44	5	0	1502.21	5	0	4.19328		LAMB3	8	3.27853	0		KEGG_PATHWAY	hsa04382:Cornified envelope formation	11	8.0292	5.09311	8.0703e-06	CLDN10, KRT19, S100A2, COL4A2, LAMB3, COL4A1, LAMA3, KRT7, LAMC2, CLDN16, CLDN1	77	217	9496	6.25148	0.00162082	0.000811066	0.000770714
SGO2	5370	15	0	2154.17	5	0	1642.16	5	0	1573.67	5	0	3.42307		MMP7	8	3.16795	0		KEGG_PATHWAY	hsa04512:ECM-receptor interaction	10	7.29927	7.50133	3.15259e-08	SDC4, COL4A2, LAMB3, COL4A1, LAMA3, ITGAV, LAMC2, ITGB6, THBS1, HSPG2	77	89	9496	13.8567	6.33668e-06	6.3367e-06	6.02144e-06
NUF2	4923.36	15	0	2120.44	5	0	1429.15	5	0	1373.77	5	0	4.14614		TFAP2B	8	3.12043	0		KEGG_PATHWAY	hsa04820:Cytoskeleton in muscle cells	10	7.29927	4.02626	9.41318e-05	SDC4, COL4A2, COL4A1, TNNT1, ITGAV, ITGB6, THBS1, HSPG2, DCN, FBN1	77	233	9496	5.2929	0.0187435	0.00379857	0.00360958
MIR924HG	4806.03	15	0	2115.4	5	0	1368.13	5	0	1322.5	5	0	2.94167		DNAH5	8	2.91392	0		KEGG_PATHWAY	hsa05165:Human papillomavirus infection	10	7.29927	2.88822	0.00129353	CCND1, COL4A2, LAMB3, COL4A1, LAMA3, WNT7A, ITGAV, LAMC2, ITGB6, THBS1	77	333	9496	3.70344	0.229077	0.0236363	0.0224603
HJURP	5019.15	15	0	2114.17	5	0	1478.48	5	0	1426.51	5	0	4.08903		KCNIP4	8	2.81731	1.74893e-175		REACTOME_PATHWAY	R-HSA-162582~Signal Transduction	31	22.6277	1.42284	0.0377714	CHRM3, LAMA3, TNFAIP3, LAMC2, ECE1, CXCL1, PCSK5, THBS1, FSTL1, GJA1, MECOM, CCND1, CCL2, PMEPA1, ITGAV, SFN, ITGB6, SPDL1, CTSD, MMP7, LAMB3, PDE4D, WNT7A, DHRS3, TGFBR2, IL6, COL4A2, COL4A1, SAA1, SAA2, FBN1	98	2627	11569	1.39306	1	0.460674	0.445347
TYMS	4410.52	15	0	2093.81	5	0	1353.62	5	0	963.1	5	0	1.83845		LAMC2	8	2.69998	8.36064e-285		REACTOME_PATHWAY	R-HSA-1474244~Extracellular matrix organization	18	13.1387	8.90331	1.24937e-09	MMP7, LAMB3, SDC4, LAMA3, NTN4, LAMC2, HSPG2, THBS1, DCN, ADAM19, ADAMTS5, COL4A2, COL4A1, ITGAV, TLL1, ITGB6, CTSD, FBN1	98	323	11569	6.57869	6.75907e-07	6.75907e-07	6.53419e-07
SNRPD1	3760.56	15	0	2045.89	5	0	1410.88	5	0	303.786	5	0	1.03687		CYP1B1	8	2.67478	4.19705e-240		REACTOME_PATHWAY	R-HSA-1474228~Degradation of the extracellular matrix	12	8.75912	7.61601	2.42099e-08	ADAMTS5, MMP7, COL4A2, LAMB3, COL4A1, LAMA3, TLL1, LAMC2, CTSD, HSPG2, DCN, FBN1	98	141	11569	10.0469	1.30975e-05	4.36585e-06	4.22059e-06
RHEX	3060.47	15	0	1999.93	5	0	527.762	5	0	532.781	5	0	0.986622		S100A2	8	2.66572	2.83103e-303		REACTOME_PATHWAY	R-HSA-3000171~Non-integrin membrane-ECM interactions	10	7.29927	7.65204	2.22824e-08	SDC4, COL4A2, LAMB3, COL4A1, LAMA3, NTN4, ITGAV, LAMC2, THBS1, HSPG2	98	81	11569	14.5742	1.20547e-05	4.36585e-06	4.22059e-06
YWHAH	3325.01	15	0	1998.19	5	0	1131.52	5	0	195.301	5	0	1.08231		MECOM	8	2.48921	0		REACTOME_PATHWAY	R-HSA-5668914~Diseases of metabolism	8	5.83942	2.1153	0.00766835	SPON2, ADAMTS5, SPON1, SDC4, CYP1B1, THBS1, HSPG2, DCN	98	271	11569	3.4849	0.984464	0.172857	0.167106
KIF23	4871.91	15	0	1969.94	5	0	1422.28	5	0	1479.7	5	0	4.03504		CLDN16	8	2.42464	0		REACTOME_PATHWAY	R-HSA-446728~Cell junction organization	8	5.83942	1.89495	0.0127366	ADAM19, CLDN10, CADM1, LAMB3, LAMA3, LAMC2, CLDN16, CLDN1	98	299	11569	3.15856	0.999027	0.202661	0.195918
CCNA2	4439.33	15	0	1946.13	5	0	1299.67	5	0	1193.53	5	0	4.19642		HPGD	8	2.33463	0
CDCA2	4307.96	15	0	1944.33	5	0	1194.29	5	0	1169.35	5	0	3.95471		PCSK5	8	2.31649	0
HNRNPA3	3261.49	15	0	1937.5	5	0	1168.5	5	0	155.497	5	0	0.967914		CLDN10	8	2.30694	1.04063e-281
CENPK	4052.05	15	0	1918.3	5	0	1170.32	5	0	963.429	5	0	2.39775		PKHD1	8	2.15655	0
SLC35F3	2242.75	15	0	1910.47	5	0	222.286	5	0	109.993	5	0	0.48593		IGFBP5	8	2.14411	1.17784e-252
CALM1	3377.15	15	0	1888.57	5	0	1371.63	5	0	116.95	5	0	0.64326		IVNS1ABP	8	2.13503	4.87813e-280
ARL6IP1	3465.29	15	0	1888.42	5	0	894.976	5	0	681.889	5	0	1.659		SNED1	8	2.04371	3.16932e-226
KIF14	4585.59	15	0	1881.35	5	0	1424.55	5	0	1279.69	5	0	4.40338		GPRC5A	8	2.02439	0
HNRNPAB	3016.87	15	0	1881.11	5	0	988.212	5	0	147.551	5	0	1.09879		SLC22A3	8	2.01933	1.50417e-278
AKAP12	2971.61	15	0	1880.18	5	0	522.367	5	0	569.057	5	0	0.667133		FTH1	8	1.99009	0
DLGAP5	4304.99	14	0	1877.89	5	0	1353.42	5	0	1091.59	5	0	4.74582		CITED4	8	1.98775	2.15425e-235
CENPN	4434.2	15	0	1871.8	5	0	1342.33	5	0	1220.07	5	0	2.8494		SFN	8	1.94785	1.27537e-269
ARHGAP11B	4382.84	15	0	1861.74	5	0	1255.84	5	0	1265.26	5	0	2.98802		WNT7A	8	1.927	2.60823e-281
CENPM	4178.08	15	0	1860.13	5	0	1262.76	5	0	1055.19	5	0	2.80007		HLA-DMB	8	1.84045	1.1725e-217
DUT	3991.23	15	0	1829.28	5	0	1467.18	5	0	694.77	5	0	1.2406		LAMA3	8	1.83452	5.20131e-125
SAA2	1954.65	14	0	1828.84	5	0	978.053	5	0	316.664	5	0	2.14127		APOL1	8	1.81233	2.35934e-206
CCDC18	3949.41	15	0	1826.05	5	0	1120.49	5	0	1002.88	5	0	2.05248		TNNT1	8	1.80291	0
PLK1	4220.82	15	0	1815.14	5	0	1218.38	5	0	1187.31	5	0	4.44568		EPHA4	8	1.78376	4.1452e-227
H2AFX	3993.73	15	0	1806.76	5	0	1253.08	5	0	933.89	5	0	2.38395		CLU	8	1.77847	3.6532e-169
HSPA8	3040.61	15	0	1799.29	5	0	1168.57	5	0	72.7413	5	2.75335e-14	0.814983		RBBP8	8	1.77046	3.66214e-114
LINC01320	2636.79	15	0	1796.21	5	0	655.342	5	0	185.234	5	0	0.741105		THBS1	8	1.75834	5.40743e-162
SAA1	3266.32	15	0	1784.87	5	0	1161.77	5	0	319.677	5	0	1.69931		SIM2	8	1.72708	1.22603e-220
HSP90AA1	2803.74	15	0	1766.78	5	0	890.648	5	0	146.314	5	0	0.863486		CCL2	8	1.69526	1.4949e-113
KIF4A	4083.13	15	0	1743.29	5	0	1243.96	5	0	1095.88	5	0	4.36633		MIR31HG	8	1.67706	6.66657e-191
NRCAM	3352.49	15	0	1740.82	5	0	1055.14	5	0	556.536	5	0	1.06369		TLL1	8	1.61133	1.87208e-181
FUS	2683.29	15	0	1722.58	5	0	775.114	5	0	185.593	5	0	0.961368		SAMD12	8	1.58657	4.13787e-187
FOSL1	2640.5	15	0	1721.13	5	0	801.831	5	0	117.538	5	0	0.997296		PLAAT4	8	1.58284	3.00911e-139
CDCA8	3995.44	15	0	1720.02	5	0	1178.71	5	0	1096.71	5	0	4.25804		RP1	8	1.55164	1.13515e-165
NTM	3180.45	15	0	1708.41	5	0	776.602	5	0	695.442	5	0	1.13907		UGDH	8	1.52773	2.10144e-136
CIT	4070.32	15	0	1701.23	5	0	1108.67	5	0	1260.43	5	0	3.25147		NTM	8	1.49796	1.26059e-144
YBX1	4798.23	15	0	1698.39	5	0	2771.45	5	0	328.401	5	0	0.555029		PLXNA2	8	1.47623	4.96574e-160
KCNJ16	3593.03	15	0	1685.17	5	0	870.291	5	0	1037.56	5	0	1.04823		SEC14L2	8	1.4732	3.26235e-159
CLU	3996.8	14	0	1682.29	5	0	1827.73	5	0	1152.43	5	0	1.24942		AC013652.1	8	1.47183	1.18374e-180
PRR11	3957.9	15	0	1669.07	5	0	1144.31	5	0	1144.52	5	0	2.48496		ADAM19	8	1.4623	2.52448e-144
CDCA3	4080.72	15	0	1659.75	5	0	1283.07	5	0	1137.9	5	0	4.0916		DHRS3	8	1.40558	2.76959e-128
PTCHD4	3228.09	15	0	1645.25	5	0	1060.13	5	0	522.703	5	0	1.23221		CASC19	8	1.40314	4.6782e-130
KNL1	4116.97	15	0	1636.66	5	0	1244.36	5	0	1235.95	5	0	4.34342		CTSD	8	1.36508	6.36505e-117
MAD2L1	3779.11	14	0	1624.82	5	0	1105.36	5	0	1070.89	5	0	2.98566		CRYM	8	1.34362	1.69716e-93
PRKDC	2523.69	15	0	1619.6	5	0	769.509	5	0	134.577	5	0	0.916675		HIVEP3	8	1.33275	3.78e-139
CCNB2	3559.1	14	0	1611.4	5	0	971.631	5	0	978.566	5	0	3.72121		KCNJ16	8	1.32985	5.23155e-150
SRSF3	3116.5	15	0	1601.94	5	0	1248.73	5	0	265.828	5	0	1.04973		DPP4	8	1.32059	9.97959e-138
PBK	3438.41	14	0	1597.77	5	0	996.922	5	0	877.888	5	0	4.3475		DENND2A	8	1.31887	1.71003e-155
CHRM3	3143.25	15	0	1589.9	5	0	1112.43	5	0	440.926	5	0	1.11391		IGFBP6	8	1.2901	1.79773e-134
DEPDC1	3550.24	15	0	1583.33	5	0	1005.06	5	0	961.856	5	0	4.77967		PMEPA1	8	1.27603	1.9797e-108
KIFC1	3594.53	15	0	1571.74	5	0	1034.97	5	0	987.818	5	0	3.71396		NCALD	8	1.27153	2.07548e-87
KNSTRN	3547.88	15	0	1557.75	5	0	1074.84	5	0	915.292	5	0	2.90791		PTCSC2	8	1.26317	2.71979e-113
RPL22L1	3933.45	15	0	1540.27	5	0	2233.03	5	0	160.145	5	0	0.686009		TNFAIP3	8	1.22182	6.84995e-55
SOX4	3185.43	15	0	1533.1	5	0	1193.02	5	0	459.304	5	0	0.554851		LIMCH1	8	1.20756	6.49278e-112
SNRPB	2818.25	15	0	1531.07	5	0	1104.21	5	0	182.972	5	0	0.956907		CXCL1	8	1.20177	8.66685e-46
TPM3	3173.96	15	0	1528.88	5	0	1449.14	5	0	195.942	5	0	0.722373		TRIM22	8	1.20086	2.48079e-98
MAGI2	2950.23	15	0	1523.87	5	0	715.95	5	0	710.408	5	0	1.09139		SGPP2	8	1.19011	4.51121e-92
Z94721.1	3407.04	14	0	1502.02	5	0	951.138	5	0	959.669	5	0	2.84534		CD59	8	1.14729	1.48092e-240
APOLD1	3990.18	15	0	1496.72	5	0	1225.83	5	0	1267.63	5	0	3.27143		TMEM47	8	1.13346	7.04615e-71
CLSPN	3329.02	15	0	1482.92	5	0	881.814	5	0	964.284	5	0	2.80768		TGFBR2	8	1.13322	1.22829e-93
DCN	3366.98	15	0	1482.48	5	0	1279.42	5	0	605.088	5	0	0.937965		SELENOM	8	1.10474	6.55003e-95
PREX2	2355.1	15	0	1471.71	5	0	648.961	5	0	234.433	5	0	0.802526		AL096799.1	8	1.09542	1.17927e-73
BUB1B	3375.01	15	0	1467.49	5	0	989.759	5	0	917.764	5	0	3.79482		MEG3	8	1.08894	2.18432e-95
ADAMTS6	2375.89	15	0	1466.27	5	0	700.774	5	0	208.843	5	0	0.769315		RFTN1	8	1.08568	6.93177e-77
PSMD2	2673.9	15	0	1460.05	5	0	1111.82	5	0	102.032	5	0	0.732007		SAT1	8	1.08345	8.40492e-213
MIS18BP1	3406.9	15	0	1459.46	5	0	1052.71	5	0	894.733	5	0	2.07573		PCAT1	8	1.07571	1.32648e-80
NDRG1	1041.07	14	0	1457.58	5	0	239.773	5	0	157.934	5	0	0.787177		TSC22D1	8	1.07019	2.49798e-67
CEP128	3279.02	14	0	1456.66	5	0	938.266	5	0	890.578	5	0	2.37432		DPYD	8	1.03166	4.69403e-86
ARHGAP11A	3367.93	15	0	1448.29	5	0	941.241	5	0	978.401	5	0	3.30059		ANPEP	8	1.02205	1.3815e-78
HDAC9	2361.44	15	0	1442.83	5	0	558.828	5	0	359.781	5	0	0.735021		PDE4D	8	1.01806	2.25296e-138
SNRPE	3204.36	15	0	1439.61	5	0	1632.07	5	0	132.674	5	0	0.744524		CD24	8	1.01698	2.81287e-116
ZWINT	3394.23	15	0	1434.93	5	0	1027.58	5	0	931.722	5	0	3.05579		TMEM265	8	1.00848	1.32371e-71
KIF2C	3455.1	15	0	1427.76	5	0	1109.22	5	0	918.125	5	0	4.40356		COX7A1	8	1.00435	2.7031e-70
TMPO	3405.1	14	0	1412.4	5	0	981.167	5	0	1019.36	5	0	1.87453		KRT19	8	0.991149	2.45626e-89
RPL39L	2777.06	14	0	1407.66	5	0	941.916	5	0	430.78	5	0	1.80951		GSN	8	0.990679	2.31895e-106
ST3GAL3	1841.9	15	0	1394.6	5	0	346.978	5	0	100.324	5	0	0.866704		LINC02532	8	0.982377	1.45816e-48
HMGN1	2699.8	15	0	1394.09	5	0	1156.07	5	0	149.634	5	0	0.663824		ECE1	8	0.978491	6.87954e-74
SPC25	3323.11	15	0	1387.65	5	0	994.134	5	0	941.328	5	0	4.50266		SDC4	8	0.959201	7.79195e-68
POT1-AS1	1172.5	14	0	1387.24	5	0	270.525	5	0	404.028	5	0	1.06233		SERPINE2	8	0.956866	6.6471e-81
HMGB3	2654.02	15	0	1386.61	5	0	686.079	5	0	581.333	5	0	1.9732		GRIA3	8	0.945935	1.56994e-49
DNAJC9	2740.05	15	0	1382.6	5	0	812.298	5	0	545.152	5	0	1.61573		DAPK1	8	0.933406	1.59593e-42
TUBA1A	2544.02	15	0	1376.05	5	0	888.618	5	0	279.351	5	0	0.582326		FSTL1	8	0.925968	4.37356e-89
MAP1B	2023.71	15	0	1374.04	5	0	476.53	5	0	173.143	5	0	0.564672		IFITM2	8	0.851123	1.49051e-53
PIF1	3245.54	15	0	1370.17	5	0	949.187	5	0	926.185	5	0	4.28813		IFITM3	8	0.836618	1.03289e-62
PTER	2829.9	15	0	1365.12	5	0	630.763	5	0	834.009	5	0	0.800095		CCN2	8	0.836008	8.40808e-49
FBN1	2965.91	15	0	1361.33	5	0	829.962	5	0	774.62	5	0	0.619726		AHNAK2	8	0.832481	8.07335e-55
ATAD2	3080.83	15	0	1360.08	5	0	918.678	5	0	802.068	5	0	1.82085		TBC1D19	8	0.832112	1.48517e-49
KIRREL3	2347.92	15	0	1354.61	5	0	866.972	5	0	126.342	5	0	0.899888		SMIM14	8	0.800951	8.2302e-57
FABP5	2655.3	15	0	1345.91	5	0	1025.6	5	0	283.793	5	0	1.28713		PTPRM	8	0.799503	6.4218e-106
BUB1	3062.5	15	0	1345.39	5	0	882.204	5	0	834.902	5	0	4.06491		RBP1	8	0.787825	2.12016e-27
DNMT1	2680.29	15	0	1342.91	5	0	896.453	5	0	440.931	5	0	1.50339		CADM1	8	0.770168	2.43561e-37
KIF18B	2882.09	14	0	1327.63	5	0	798.418	5	0	756.044	4	0	4.56284		SAA1	8	0.761531	7.60994e-53
CKAP2L	2967.74	15	0	1324.95	5	0	896.637	5	0	746.15	5	0	4.06883		DCN	8	0.743864	3.59476e-73
SCLT1	2457.45	15	0	1314.36	5	0	573.3	5	0	569.791	5	0	1.72308		SAA2	8	0.739024	8.17205e-34
SFPQ	1884.5	15	0	1301.87	5	0	495.934	5	0	86.6927	5	0	0.960568		ITGAV	8	0.738738	3.7348e-54
FDPS	3311.16	15	0	1299.83	5	0	1534.67	5	0	476.656	5	0	0.973799		NTN4	8	0.736508	9.73708e-42
FAM155A	1573.47	15	0	1283.51	5	0	74.3292	5	1.28786e-14	215.637	5	0	0.67045		COL4A1	8	0.719314	5.06511e-55
AL353138.1	2473.95	15	0	1273	5	0	731.365	5	0	469.587	5	0	1.10442		ZMAT3	8	0.7183	4.56425e-58
PSMA7	2043.68	15	0	1267.24	5	0	759.035	5	0	17.3997	5	0.00380089	0.588458		FBN1	8	0.698522	3.37174e-56
EFCAB13	2046.51	15	0	1264.19	5	0	365.636	5	0	416.686	5	0	1.06625		FAM155A	8	0.695176	4.34962e-86
ACTG1	4749.81	15	0	1264.16	5	0	3200.16	5	0	285.495	5	0	0.472434		FRMD6	8	0.692286	1.00917e-25
CCND1	3175.9	15	0	1264.12	5	0	1203.01	5	0	708.766	5	0	0.739932		SPON2	8	0.691705	1.44024e-20
CASC15	2343.7	15	0	1259.99	5	0	530.467	5	0	553.241	5	0	0.671114		KIAA1217	8	0.688307	1.35188e-35
RFC3	2750.83	15	0	1259.47	5	0	799.381	5	0	691.978	5	0	2.22971		C4orf48	8	0.687609	2.82035e-60
LMNB1	2760.7	15	0	1257.78	5	0	763.989	5	0	738.928	5	0	2.46143		TCIM	8	0.686262	1.93403e-22
LAMC2	3461.65	15	0	1257.61	5	0	991.006	5	0	1213.04	5	0	0.701242		AC005208.1	8	0.674944	1.57349e-41
THSD4	1485.86	15	0	1255.28	5	0	198.248	5	0	32.329	5	5.11324e-06	0.558687		HMGA2	8	0.646873	3.78875e-35
LSM5	2172.91	15	0	1249.67	5	0	724.198	5	0	199.034	5	0	1.04006		IL6	8	0.64536	2.94992e-20
DHFR	2589.89	15	0	1249.57	5	0	843.21	5	0	497.112	5	0	1.67727		SLCO2B1	8	0.620272	3.88005e-31
NCL	2278.11	15	0	1248.9	5	0	921.006	5	0	108.2	5	0	0.770369		GJA1	8	0.618017	9.30919e-54
DKK2	2190.33	15	0	1245.5	5	0	602.579	5	0	342.254	5	0	0.826914		CCND1	8	0.604178	1.56169e-35
ECT2	2170.07	15	0	1244.33	5	0	576.457	5	0	349.287	5	0	1.61205		CLDN1	8	0.581904	2.09759e-29
ANP32B	2629.78	15	0	1232.89	5	0	1040.57	5	0	356.319	5	0	0.978364		MCC	8	0.565219	1.83243e-25
ZMAT3	2219.6	15	0	1232.76	5	0	548.601	5	0	438.241	5	0	0.739267		LINC02263	8	0.542465	1.53718e-18
DPYSL3	1965.2	15	0	1229.69	5	0	608.519	5	0	126.999	5	0	1.25266		SPDL1	8	0.539018	3.69971e-20
SULT1C4	2647.35	15	0	1225.39	5	0	587.008	5	0	834.947	5	0	0.80622		PLAU	8	0.53197	1.25033e-19
TNFRSF12A	2530.13	15	0	1223.01	5	0	1167.22	5	0	139.897	5	0	0.583902		RRM2B	8	0.529755	3.37901e-23
CCNF	2655.8	15	0	1221.41	5	0	797.145	5	0	637.238	5	0	2.96415		CLEC4E	8	0.518858	4.16113e-42
FAM83D	2775.45	15	0	1217.88	5	0	874.043	5	0	683.53	5	0	4.83995		SVIL	8	0.487021	1.0568e-28
BRIP1	2504.12	15	0	1217.09	5	0	680.144	5	0	606.883	5	0	2.26816		SGIP1	8	0.474202	1.70672e-26
FBXO5	2753.14	14	0	1216.05	5	0	769.012	5	0	768.082	4	0	3.02918		AL353138.1	8	0.466371	1.45787e-25
BRCA2	2791.59	15	0	1215.42	5	0	809.474	5	0	766.691	5	0	2.84589		HSPG2	8	0.444818	2.34788e-20
LTB	1865.13	15	0	1212.62	5	0	532.259	5	0	120.255	5	0	1.07833		TGM2	8	0.443937	2.51259e-24
HS3ST3A1	1796.53	15	0	1210.29	5	0	503.82	5	0	82.4246	5	2.22045e-16	0.842538		NRCAM	8	0.429773	3.18875e-24
TMEM106C	2780.44	15	0	1206.82	5	0	972.554	5	0	601.066	5	0	1.7022		COL4A2	8	0.414453	1.47535e-27
ARL4C	1821.68	15	0	1195.2	5	0	298.49	5	0	327.988	5	0	0.549929		SPON1	8	0.381714	2.12387e-33
NCAPG	2506.31	15	0	1191.34	5	0	643.828	5	0	671.144	5	0	3.9502		MYOF	8	0.373917	9.90708e-24
SPON1	2158.32	15	0	1191.2	5	0	425.299	5	0	541.822	5	0	0.761727		CCBE1	8	0.372431	1.90434e-05
NDC80	2670.04	15	0	1189.79	5	0	704.111	5	0	776.141	5	0	4.69343		CHRM3	8	0.342439	4.81606e-28
ASF1B	2328.08	14	0	1183.41	5	0	672.001	5	0	663.923	5	0	3.23166		MT2A	8	0.333177	1.14274e-20
PPIA	3581.33	15	0	1178.73	5	0	2302.19	5	0	100.405	5	0	0.524787		PTCHD4	8	0.322042	1.38148e-20
TROAP	2561.72	15	0	1178.1	5	0	708.428	5	0	675.189	5	0	3.86076		ADAMTS5	8	0.301073	1.59229e-10
SVIL	1427.58	15	0	1175.25	5	0	19.2718	5	0.00171041	233.055	5	0	0.542404		HMGA1	8	0.274786	4.04617e-08
DEPDC1B	2817.98	14	0	1169.78	5	0	845.333	5	0	805.473	5	0	3.08398		Genes upregulated in the terminal cluster (C5) of lineage 1 in the secondary senescence (QCMT/SCMT) dataset					Functional enrichment of terminal cluster (C5)–upregulated genes in lineage 1 (secondary senescence, QCMT/SCMT)
RAD21	1907.48	15	0	1169.21	5	0	457.277	5	0	280.997	5	0	1.3972		gene	cluster	avg_log2FC	p_val_adj		Category	Term	Count	%	*-log10PValue	PValue	Genes	List Total	Pop Hits	Pop Total	Fold Enrichment	Bonferroni	Benjamini	FDR
CACYBP	2415.13	15	0	1168.46	5	0	841.703	5	0	404.96	5	0	1.16144		HSPD1	5	0.889215	9.64863e-18		GOTERM_BP_DIRECT	GO:0008380~RNA splicing	8	10.5263	3.56823	0.000270252	HSPA8, HNRNPM, HNRNPA3, HNRNPA2B1, HNRNPR, HNRNPH3, YBX1, HNRNPC	76	329	19512	6.24284	0.196408	0.0437268	0.0432403
DBF4	2679.13	14	0	1167.42	5	0	778.585	5	0	736.91	5	0	2.29512		SPDL1	5	0.823266	7.75298e-62		GOTERM_BP_DIRECT	GO:0006397~mRNA processing	8	10.5263	2.89872	0.00126263	HSPA8, HNRNPM, HNRNPA3, HNRNPA2B1, HNRNPR, HNRNPH3, YBX1, HNRNPC	76	427	19512	4.81006	0.640166	0.0868008	0.0858352
SRSF7	2535.34	15	0	1167.35	5	0	998.88	5	0	369.103	5	0	1.07352		TPM3	5	0.699196	5.01885e-38		GOTERM_BP_DIRECT	GO:0043066~negative regulation of apoptotic process	8	10.5263	2.31654	0.00482463	NPM1, HSP90AB1, ARL6IP1, PRKDC, AXL, BNIP3, PA2G4, HSPD1	76	543	19512	3.78249	0.980011	0.260208	0.257313
BRCA1	2477.82	15	0	1159.89	5	0	753.339	5	0	564.592	5	0	2.00198		YWHAE	5	0.692305	9.27566e-07		GOTERM_BP_DIRECT	GO:0000398~mRNA splicing, via spliceosome	7	9.21053	3.93143	0.000117105	HSPA8, HNRNPM, HNRNPA3, HNRNPA2B1, HNRNPR, HNRNPH3, HNRNPC	76	199	19512	9.03094	0.0903934	0.0309521	0.0306077
LINC01508	1687.32	15	0	1159.41	5	0	168.974	5	0	358.936	5	0	0.719958		HSP90AB1	5	0.666169	5.55183e-17		GOTERM_BP_DIRECT	GO:0006457~protein folding	7	9.21053	3.8152	0.000153039	CCT6A, HSPA8, HSP90AB1, ANP32E, CALR, CCT5, HSPD1	76	209	19512	8.59884	0.116459	0.0309521	0.0306077
TPM4	2559.52	15	0	1158.03	5	0	1207.11	5	0	194.381	5	0	0.568179		ECT2	5	0.655454	1.68825e-74		KEGG_PATHWAY	hsa05014:Amyotrophic lateral sclerosis	8	10.5263	2.51208	0.00307555	PSMA3, HNRNPA3, PSMA4, UQCRB, PSMD2, HNRNPA2B1, MT-ND3, ACTB	51	371	9496	4.01501	0.368061	0.0763761	0.0697124
STAG1	1266.42	15	0	1157	5	0	53.3811	5	2.80879e-10	56.0405	5	7.97215e-11	0.64332		CKS2	5	0.645373	4.64464e-41		KEGG_PATHWAY	hsa04114:Oocyte meiosis	7	9.21053	4.08291	8.26213e-05	YWHAE, PTTG1, CALM1, SMC1A, SMC3, CALM2, YWHAH	51	139	9496	9.37678	0.0122356	0.0123106	0.0112365
CDH4	1694.14	15	0	1153.45	5	0	436.824	5	0	103.859	5	0	0.657772		KPNA2	5	0.638631	1.33385e-57		KEGG_PATHWAY	hsa05012:Parkinson disease	7	9.21053	2.54814	0.00283049	PSMA3, PSMA4, UQCRB, PSMD2, CALM1, CALM2, MT-ND3	51	271	9496	4.80949	0.344489	0.0763761	0.0697124
MXD3	2855.31	15	0	1144.82	5	0	861.145	5	0	849.352	5	0	3.45791		NPM1	5	0.626399	3.15007e-39		KEGG_PATHWAY	hsa05010:Alzheimer disease	7	9.21053	1.79248	0.0161259	PSMA3, PSMA4, UQCRB, PSMD2, CALM1, CALM2, MT-ND3	51	391	9496	3.33343	0.911286	0.239487	0.218592
SOD2	1643.29	15	0	1127.85	5	0	386.925	5	0	128.518	5	0	0.72817		BZW1	5	0.593794	3.67448e-73		KEGG_PATHWAY	hsa05022:Pathways of neurodegeneration - multiple diseases	7	9.21053	1.39685	0.0401003	PSMA3, PSMA4, UQCRB, PSMD2, CALM1, CALM2, MT-ND3	51	483	9496	2.69849	0.997753	0.298747	0.272682
CCT5	1939.16	15	0	1117.46	5	0	712.411	5	0	109.293	5	0	0.958172		LBR	5	0.591765	7.28352e-107		REACTOME_PATHWAY	R-HSA-162582~Signal Transduction	28	36.8421	4.12637	7.47529e-05	ITGB1, YWHAE, DNMT1, HSP90AB1, YBX1, SMC3, ACTB, MYL12B, PSMD2, STMN1, SPDL1, ECT2, KPNA2, LBR, YWHAH, TPM4, TPM3, SMC1A, CKAP5, CCT6A, HNRNPM, PSMA3, PSMA4, FABP5, AXL, HNRNPC, CALM1, CALM2	60	2627	11569	2.05515	0.0501317	0.00302529	0.00229535
USP1	2420.93	15	0	1115.08	5	0	721.267	5	0	584.576	5	0	1.61893		CCT6A	5	0.5716	1.74706e-108		REACTOME_PATHWAY	R-HSA-1643685~Disease	25	32.8947	4.85961	1.38161e-05	ITGB1, YWHAE, DNMT1, HSP90AB1, RPL31, PSIP1, HMGB1, ACTB, PSMD2, KPNA2, YWHAH, HSPA8, NPM1, XRCC6, RPL21, TPM4, TPM3, PSMA3, PSMA4, RPS29, MAP1B, CALR, CALM1, CALM2, RPS24	60	1964	11569	2.45439	0.00946053	0.00100037	0.000759002
PHF19	2266.92	15	0	1103.87	5	0	687.719	5	0	475.335	5	0	1.92446		TPM4	5	0.561382	4.33881e-16		REACTOME_PATHWAY	R-HSA-392499~Metabolism of proteins	25	32.8947	4.04716	8.97098e-05	DNMT1, RPL31, PRKDC, SMC3, MT-ND3, ACTB, HSPD1, PSMD2, CD59, CCT5, HSPA8, NPM1, CBX5, RPL21, SMC1A, CCT6A, PSMA3, PSMA4, RPS29, PSME1, CALR, HNRNPC, CALM1, CALM2, RPS24	60	2193	11569	2.19809	0.0598568	0.00330086	0.00250443
CKB	1859.07	15	0	1102.2	5	0	328.345	5	0	428.519	5	0	0.958819		CNN3	5	0.559978	9.46655e-36		REACTOME_PATHWAY	R-HSA-5663205~Infectious disease	21	27.6316	6.45092	3.54064e-07	ITGB1, YWHAE, HSPA8, NPM1, XRCC6, HSP90AB1, RPL21, RPL31, PSIP1, ACTB, PSMA3, PSMA4, RPS29, MAP1B, PSMD2, CALR, CALM1, KPNA2, CALM2, RPS24, YWHAH	60	1129	11569	3.58649	0.000243567	0.000243596	0.000184822
ANP32E	2193.07	15	0	1097.57	5	0	598.566	5	0	496.935	5	0	1.58481		ANP32E	5	0.559892	1.06198e-90		REACTOME_PATHWAY	R-HSA-168256~Immune System	21	27.6316	2.10504	0.00785168	ITGB1, HSPA8, NPM1, XRCC6, HSP90AB1, PRKDC, YBX1, HMGB1, PA2G4, ACTB, PSMA3, PSMA4, FABP5, PSMD2, HNRNPA2B1, PSME1, CD59, CALR, CALM1, KPNA2, CALM2	60	2296	11569	1.76357	0.995587	0.0675245	0.0512322
PA2G4	1800.95	15	0	1091.14	5	0	647.627	5	0	62.182	5	4.29978e-12	0.795788		SMC1A	5	0.557687	3.14093e-102
NME1	1988.2	15	0	1088.79	5	0	853.909	5	0	45.5047	5	1.14548e-08	0.724951		ITGB1	5	0.530887	1.05331e-68
PARP1	2201.65	15	0	1088.42	5	0	845.466	5	0	267.76	5	0	0.975156		MORC4	5	0.527365	1.20734e-107
SMC1A	2037.12	15	0	1087.63	5	0	553.06	5	0	396.434	5	0	1.26727		PTTG1IP	5	0.526929	2.34238e-84
CYCS	2010.92	15	0	1086.13	5	0	848.47	5	0	76.3227	5	4.88498e-15	0.913072		HMGB1	5	0.51444	1.95463e-08
PIMREG	2545.03	15	0	1085.2	5	0	711.876	5	0	747.953	5	0	4.73765		CACYBP	5	0.508706	1.29314e-128
TXN	3073.87	15	0	1079.25	5	0	1775.58	5	0	219.036	5	0	0.51638		PSMA4	5	0.495281	6.25154e-77
EPB41L2	1416.59	15	0	1078.85	5	0	244.417	5	0	93.3229	5	0	0.600402		PRKDC	5	0.491909	1.36813e-117
RAD51B	1113.18	15	0	1078.25	5	0	32.6839	5	4.34843e-06	2.24121	5	0.814861	0.495503		CBX5	5	0.481593	2.07539e-135
HSPD1	2123.68	15	0	1070.75	5	0	858.745	5	0	194.18	5	0	0.852996		CALM2	5	0.481235	4.09807e-57
NLGN1	1787.71	15	0	1067.55	5	0	134.268	5	0	585.887	5	0	1.39724		PSIP1	5	0.465998	3.4656e-119
TAGLN2	2407.79	15	0	1049.26	5	0	1135.12	5	0	223.404	5	0	0.603012		CALR	5	0.459668	6.85307e-05
BUB3	1959.93	15	0	1047.85	5	0	612.92	5	0	299.159	5	0	1.42299		CCT5	5	0.457729	7.29069e-137
RPA3	2517.76	15	0	1046.37	5	0	849.012	5	0	622.382	5	0	1.17609		AXL	5	0.452348	7.44119e-69
TAGLN	2087.6	15	0	1042.72	5	0	605.872	5	0	439.011	5	0	1.20453		YBX1	5	0.4493	3.40984e-36
ORC6	2242.79	15	0	1037.69	5	0	603.699	5	0	601.393	5	0	2.62552		HNRNPR	5	0.442142	1.36168e-146
FANCI	2439.83	15	0	1036.13	5	0	733.357	5	0	670.338	5	0	2.31645		DNMT1	5	0.441081	9.5567e-87
MT2A	6724.99	15	0	1033.56	5	0	5104.12	5	0	587.305	5	0	0.600689		PA2G4	5	0.421193	2.09669e-141
CENPH	2469.19	15	0	1027.13	5	0	774.129	5	0	667.931	5	0	2.22125		PSMA3	5	0.41117	1.95167e-139
HMGA1	3735.68	15	0	1026.83	5	0	2145.87	5	0	562.982	5	0	0.623133		HNRNPAB	5	0.409475	1.89949e-137
SPDL1	1999.13	15	0	1021.91	5	0	631.26	5	0	345.96	5	0	1.50085		HNRNPA2B1	5	0.408676	5.60774e-13
ANXA3	1401.05	15	0	1019.48	5	0	337.965	5	0	43.6071	5	2.78295e-08	0.890731		TM4SF1	5	0.406473	6.29157e-84
PCNA	1927.09	15	0	1015.71	5	0	554.231	5	0	357.151	5	0	1.37906		RPS24	5	0.405948	6.84734e-52
CENPU	2324.57	15	0	1012.6	5	0	678.736	5	0	633.237	5	0	2.79539		EXOSC8	5	0.3979	8.26234e-79
FBXL7	1098.2	15	0	1008.41	5	0	27.8924	5	3.82047e-05	61.8973	5	4.92473e-12	0.649825		MYL12B	5	0.393194	6.10729e-05
DLEU2	1294.65	15	0	1002.66	5	0	83.9942	5	1.11022e-16	207.992	5	0	0.917337		RPS29	5	0.386813	6.74592e-41
CKLF	1493.85	15	0	997.694	5	0	351.378	5	0	144.777	5	0	0.592409		HNRNPM	5	0.386172	2.05775e-139
FEN1	2298.87	15	0	991.981	5	0	688.974	5	0	617.918	5	0	2.18847		MT-ND3	5	0.380951	2.20446e-99
PFDN2	1682.6	15	0	988.253	5	0	642.188	5	0	52.1597	5	5.00281e-10	0.62325		YWHAH	5	0.380604	1.49622e-128
MYH9	2130.57	15	0	980.1	5	0	758.393	5	0	392.077	5	0	0.529832		HNRNPC	5	0.378202	1.59414e-37
HIST2H2AC	2269	14	0	976.818	5	0	625.522	5	0	670.844	5	0	2.87559		CALM1	5	0.375161	7.61122e-16
TCIM	2183.18	15	0	975.951	5	0	799.808	5	0	407.422	5	0	0.894635		HSPA8	5	0.374296	4.93383e-49
H3F3A	2011.41	15	0	975.409	5	0	1036	5	0	0	5	1	0.484179		PTTG1	5	0.372785	2.15349e-81
HIST1H1D	2143.85	15	0	974.734	5	0	622.967	5	0	546.154	5	0	3.42453		HNRNPA3	5	0.367937	2.63986e-119
SMC2	2332.32	15	0	972.823	5	0	788.146	5	0	571.346	5	0	1.8037		HNRNPH3	5	0.358926	1.61718e-147
CYP1B1	3361.8	14	0	972.731	5	0	1467.2	5	0	1535	5	0	0.911359		ARL6IP1	5	0.35681	6.57981e-115
CKAP5	1739.84	15	0	970.238	5	0	437.486	5	0	332.121	5	0	1.45592		MYL12A	5	0.35653	1.90678e-11
PRIM2	1427.58	15	0	967.292	5	0	304.78	5	0	155.503	5	0	1.25267		SMC3	5	0.354937	6.11903e-129
HELLS	2102.31	15	0	961.063	5	0	647.405	5	0	493.846	5	0	1.48962		XRCC6	5	0.35243	7.93259e-169
SDK1	1081.63	15	0	954.522	5	0	92.6381	5	0	34.4716	5	1.91783e-06	0.575803		SERPINB7	5	0.346896	1.07469e-77
LINC01572	1629.22	15	0	948.309	5	0	284.536	5	0	396.376	5	0	1.32438		LDHA	5	0.346165	2.37397e-34
FCHSD2	1172.87	15	0	947.591	5	0	179.527	5	0	45.7492	5	1.02151e-08	0.614102		TKT	5	0.345726	8.78567e-69
PHLDA2	1833.83	15	0	942.397	5	0	850.825	5	0	40.6036	5	1.12821e-07	0.610925		DNAJC9	5	0.329411	1.05583e-86
MZT1	1863.89	15	0	937.973	5	0	654.617	5	0	271.297	5	0	1.63416		UQCRB	5	0.325759	1.26522e-73
NCEH1	1209.01	15	0	935.462	5	0	172.896	5	0	100.655	5	0	0.527631		BNIP3	5	0.318859	3.30996e-09
SSR3	2656.71	15	0	934.622	5	0	1510.44	5	0	211.647	5	0	0.59713		PSME1	5	0.312642	5.5041e-117
CMSS1	1500.4	15	0	927.262	5	0	466.491	5	0	106.646	5	0	1.07389		MAP1B	5	0.310813	2.78811e-138
MYL12A	1842.62	15	0	926.503	5	0	890.864	5	0	25.251	5	0.000124615	0.475228		STMN1	5	0.30358	1.00376e-18
HNRNPDL	1704.32	15	0	925.988	5	0	654.552	5	0	123.782	5	0	0.823218		PEG10	5	0.303091	2.6288e-130
COTL1	2092.13	15	0	922.526	5	0	1041.69	5	0	127.917	5	0	0.585202		SMPDL3A	5	0.293001	3.03779e-99
ACAT2	2271.72	15	0	920.665	5	0	1100.24	5	0	250.819	5	0	1.01412		CD59	5	0.291187	2.2484e-26
SIPA1L3	1225.94	15	0	920.436	5	0	137.813	5	0	167.688	5	0	0.495472		RPL21	5	0.27856	2.36251e-57
CDC25C	1995.12	14	0	919.052	5	0	577.789	5	0	498.278	4	0	4.30568		CKAP5	5	0.276366	9.86646e-88
TRIM59	1920.24	15	0	911.531	5	0	569.167	5	0	439.541	5	0	1.77647		PSMD2	5	0.274443	1.34498e-150
SAE1	1496.85	15	0	906.778	5	0	435.345	5	0	154.728	5	0	1.27162		HMGB2	5	0.273624	7.66936e-62
GMNN	2168.86	15	0	906.146	5	0	634.228	5	0	628.488	5	0	1.71356		MZT1	5	0.268213	3.3104e-100
SGIP1	2219.4	15	0	900.36	5	0	548.797	5	0	770.242	5	0	1.15708		MDH1	5	0.266912	9.91105e-174
CELF2	1634.83	15	0	897.551	5	0	387.358	5	0	349.917	5	0	1.00728		RPL31	5	0.262692	1.93055e-31
GPSM2	1872.84	15	0	881.883	5	0	459.396	5	0	531.565	5	0	1.94234		ACTB	5	0.259453	1.60802e-42
EPHA6	1962.99	14	0	877.704	5	0	1199.25	5	0	155.27	5	0	1.12066		SMS	5	0.254301	6.63475e-47
SQLE	1919	15	0	875.937	5	0	933.577	5	0	109.491	5	0	0.716535		FABP5	5	0.253553	9.9449e-135
KIF22	2020.4	15	0	851.582	5	0	592.38	5	0	576.437	5	0	1.73143		Genes upregulated in the terminal cluster (C6) of lineage 2 in the secondary senescence (QCMT/SCMT) dataset					Functional enrichment of terminal cluster (C6)–upregulated genes in lineage 2 (secondary senescence, QCMT/SCMT)
HSPE1	1903.04	15	0	848.489	5	0	1003.69	5	0	50.8573	5	9.25109e-10	0.691		gene	cluster	avg_log2FC	p_val_adj		Category	Term	Count	%	*-log10PValue	PValue	Genes	List Total	Pop Hits	Pop Total	Fold Enrichment	Bonferroni	Benjamini	FDR
ZRANB3	1366.37	15	0	847.927	5	0	309.297	5	0	209.143	5	0	1.21253		CDC20	6	2.79798	0		GOTERM_BP_DIRECT	GO:0051301~cell division	43	26.875	33.6679	2.14816e-34	CDCA3, SMC3, SMC4, CENPA, AURKB, AURKA, CKS1B, SMC2, CDC20, CCNB2, TUBA1C, TUBA1B, CCNB1, PTTG1, MIS18BP1, RAD21, TPR, NUF2, NUSAP1, SPDL1, ECT2, BUB1, CEP55, CENPW, CENPX, TUBB, SMC1A, CKAP5, ZWINT, CCNA2, ASPM, ANLN, TPX2, CENPF, UBE2S, PRC1, CKS2, TACC3, BIRC5, KIF20B, RAN, ITGB3BP, MAD2L1	152	433	19512	12.7479	2.32646e-31	2.32646e-31	2.25987e-31
CDKN1A	1614.03	15	0	844.633	5	0	495.686	5	0	273.713	5	0	0.753794		CCNB1	6	2.72978	0		GOTERM_BP_DIRECT	GO:0008380~RNA splicing	17	10.625	8.23467	5.82551e-09	HSPA8, HNRNPA3, FUS, HNRNPR, YBX1, LSM5, HNRNPM, SFPQ, DDX39A, SNRPD1, HNRNPA2B1, SRSF2, SRSF3, SNRPA1, HNRNPH3, SRSF7, SNRPB	152	329	19512	6.63302	6.30901e-06	9.01289e-07	8.75491e-07
WWOX	846.021	15	0	843.271	5	0	0.087831	5	0.999882	2.66246	5	0.751853	0.409914		CCNB2	6	2.49626	0		GOTERM_BP_DIRECT	GO:0006397~mRNA processing	17	10.625	6.66608	2.15737e-07	SLBP, HSPA8, HNRNPA3, HNRNPR, YBX1, LSM5, HNRNPM, SFPQ, DDX39A, SNRPD1, HNRNPA2B1, SRSF2, SRSF3, SNRPA1, HNRNPH3, SRSF7, SNRPB	152	427	19512	5.11069	0.000233615	2.12402e-05	2.06323e-05
DHRS3	2133.72	15	0	842.942	5	0	575.288	5	0	715.485	5	0	1.05963		BIRC5	6	2.42329	0		GOTERM_BP_DIRECT	GO:0006974~DNA damage response	17	10.625	4.90713	1.23842e-05	TOP2A, XRCC6, CBX5, CENPX, PARP1, MCM7, NUCKS1, HMGB1, SMC3, DYNLL1, SMC1A, SFPQ, PTTG1, UBE2T, RPA3, RAD21, PCLAF	152	584	19512	3.73675	0.0133226	0.000705899	0.000685694
SPC24	2071.55	14	0	839.804	5	0	681.019	5	0	555.348	5	0	2.84876		CDKN3	6	2.3897	0		GOTERM_BP_DIRECT	GO:0007059~chromosome segregation	16	10	14.0624	8.66065e-15	TOP2A, CENPW, CENPX, MKI67, CENPF, PTTG1, CENPH, RAD21, NUF2, CENPM, BIRC5, CENPN, SLC25A5, BUB1, DLGAP5, ITGB3BP	152	112	19512	18.3383	9.3785e-12	4.68974e-12	4.5555e-12
CENPP	1788.75	15	0	839.526	5	0	427.225	5	0	521.998	5	0	2.03566		PTTG1	6	2.30015	0		KEGG_PATHWAY	hsa05014:Amyotrophic lateral sclerosis	14	8.75	4.63779	2.30256e-05	HNRNPA3, FUS, TUBB, TUBB4B, TUBA1C, TUBB6, TUBA1B, PSMD2, TPR, HNRNPA2B1, SRSF3, CYCS, PFN1, SRSF7	86	371	9496	4.16674	0.00358559	0.00119733	0.00109755
SST	1534.77	15	0	838.688	5	0	694.831	5	0	1.24977	5	0.940015	1.12185		DLGAP5	6	2.20334	0		KEGG_PATHWAY	hsa04110:Cell cycle	13	8.125	7.86429	1.36683e-08	MCM7, SMC3, SMC1A, AURKB, CCNA2, CDC20, CCNB2, CCNB1, PTTG1, RAD21, BUB1, YWHAH, MAD2L1	86	158	9496	9.08508	2.13225e-06	2.13225e-06	1.95456e-06
SMS	1527.85	15	0	837.077	5	0	597.982	5	0	92.7871	5	0	0.603578		CENPF	6	2.12914	0		KEGG_PATHWAY	hsa04114:Oocyte meiosis	11	6.875	6.39668	4.01166e-07	CDC20, CCNB2, CCNB1, PTTG1, SMC1A, SMC3, CALM2, BUB1, MAD2L1, AURKA, YWHAH	86	139	9496	8.73816	6.258e-05	3.1291e-05	2.86834e-05
DCBLD2	2078.37	15	0	832.822	5	0	542.929	5	0	702.623	5	0	0.455324		HMMR	6	1.97838	0		KEGG_PATHWAY	hsa03040:Spliceosome	11	6.875	4.25093	5.61135e-05	HSPA8, HNRNPM, HNRNPA3, SNRPD1, FUS, SRSF2, SRSF3, SNRPA1, LSM5, SRSF7, SNRPB	86	242	9496	5.01903	0.00871575	0.00162692	0.00149135
GINS2	1883.5	15	0	830.088	5	0	580.928	5	0	472.484	5	0	1.92757		HMGB2	6	1.9778	0		KEGG_PATHWAY	hsa05022:Pathways of neurodegeneration - multiple diseases	11	6.875	1.96853	0.0107514	TUBA1C, TUBB6, TUBA1B, UBB, FUS, PSMD2, TUBB, CYCS, SLC25A5, TUBB4B, CALM2	86	483	9496	2.51471	0.814797	0.0986601	0.0904384
NASP	1537.37	15	0	818.411	5	0	389.218	5	0	329.746	5	0	1.13135		CEP55	6	1.91057	0		REACTOME_PATHWAY	R-HSA-1640170~Cell Cycle	56	35	33.8531	1.40255e-34	TOP2A, MCM7, GMNN, SMC3, SMC4, CKS1B, SMC2, CDC20, TUBA1C, TUBB6, TUBA1B, PTTG1, MIS18BP1, PSMD2, NUF2, TK1, SPDL1, GTSE1, LBR, TMPO, YWHAH, HSP90AA1, TUBB, SMC1A, DYNLL1, CKAP5, CCNA2, BIRC5, ITGB3BP, HMMR, TYMS, CENPA, AURKB, AURKA, CCNB2, CCNB1, UBB, RAD21, TPR, BUB1, CENPW, RRM2, CENPX, TUBB4B, MZT1, ZWINT, DHFR, TPX2, CENPF, CENPH, UBE2S, RPA3, CENPM, CENPN, RAN, MAD2L1	126	691	11569	7.44107	1.32822e-31	6.64108e-32	5.89773e-32
ACTN1	1395.81	15	0	815.102	5	0	504.323	5	0	76.3876	5	4.77396e-15	0.457331		MAD2L1	6	1.83971	0		REACTOME_PATHWAY	R-HSA-69278~Cell Cycle, Mitotic	53	33.125	35.3121	4.87417e-36	TOP2A, MCM7, GMNN, SMC3, SMC4, CKS1B, SMC2, CDC20, TUBA1C, TUBB6, TUBA1B, PTTG1, MIS18BP1, PSMD2, NUF2, TK1, SPDL1, GTSE1, LBR, TMPO, HSP90AA1, TUBB, SMC1A, DYNLL1, CKAP5, CCNA2, BIRC5, ITGB3BP, HMMR, TYMS, CENPA, AURKB, AURKA, CCNB2, CCNB1, UBB, RAD21, TPR, BUB1, RRM2, TUBB4B, MZT1, ZWINT, DHFR, TPX2, CENPF, CENPH, UBE2S, RPA3, CENPM, CENPN, RAN, MAD2L1	126	555	11569	8.76815	4.61584e-33	4.61584e-33	4.09918e-33
E2F7	1061.28	15	0	809.396	5	0	180.895	5	0	70.9864	5	6.38378e-14	1.021		NUSAP1	6	1.83601	0		REACTOME_PATHWAY	R-HSA-162582~Signal Transduction	50	31.25	4.6313	2.3372e-05	YBX1, SMC3, CDC20, TUBA1C, TUBB6, TUBA1B, PSMD2, CFL1, STMN1, NUF2, EFHD2, SPDL1, KPNA2, LBR, DLGAP5, TMPO, YWHAH, HSP90AA1, PARP1, TPM3, SMC1A, DYNLL1, CKAP5, SFPQ, BIRC5, PFN1, ITGB3BP, DNMT1, CENPA, AURKB, UBB, RAD21, ECT2, BUB1, HSPE1, TUBB4B, ZWINT, CCT6A, CCDC88A, ANLN, HNRNPM, CENPF, CENPH, FABP5, PRC1, TACC3, CENPM, CENPN, CALM2, MAD2L1	126	2627	11569	1.74757	0.0218904	0.000526984	0.000467997
SLC44A5	1360.68	14	0	808.042	5	0	474.911	5	0	502.551	5	0	1.47926		CKS2	6	1.77373	0		REACTOME_PATHWAY	R-HSA-68886~M Phase	38	23.75	23.8404	1.44421e-24	SMC3, SMC4, CENPA, AURKB, SMC2, CDC20, CCNB2, TUBA1C, TUBB6, TUBA1B, CCNB1, PTTG1, UBB, PSMD2, RAD21, TPR, NUF2, SPDL1, LBR, BUB1, TMPO, HSP90AA1, TUBB, TUBB4B, DYNLL1, SMC1A, CKAP5, MZT1, ZWINT, CENPF, CENPH, UBE2S, BIRC5, CENPM, CENPN, RAN, ITGB3BP, MAD2L1	126	408	11569	8.55163	1.36767e-21	2.27945e-22	2.02431e-22
HNRNPH3	1228.51	15	0	802.147	5	0	342.072	5	0	84.2953	5	1.11022e-16	0.938598		PBK	6	1.76248	2.11853e-274		REACTOME_PATHWAY	R-HSA-194315~Signaling by Rho GTPases	35	21.875	13.1123	7.72152e-14	CENPA, AURKB, CDC20, TUBA1C, TUBB6, TUBA1B, NUF2, CFL1, EFHD2, SPDL1, ECT2, LBR, BUB1, TMPO, YWHAH, HSP90AA1, TPM3, HSPE1, TUBB4B, DYNLL1, CKAP5, ZWINT, CCT6A, CCDC88A, ANLN, CENPF, CENPH, PRC1, BIRC5, CENPM, CENPN, PFN1, CALM2, ITGB3BP, MAD2L1	126	714	11569	4.50086	7.3071e-11	4.8017e-12	4.26424e-12
SET	1423.93	15	0	801.863	5	0	530.176	5	0	91.8907	5	0	0.570867		TROAP	6	1.74761	5.86204e-250
CERNA2	1042.22	15	0	797.655	5	0	97.5787	5	0	146.989	5	0	1.28958		TPX2	6	1.74003	0
CAMK1D	1026.74	15	0	791.191	5	0	66.8297	5	4.67404e-13	168.716	5	0	0.848052		HMGB3	6	1.69798	3.30121e-270
CCDC14	798.174	15	0	787.678	5	0	9.82071	5	0.0804776	0.675107	5	0.984307	0.553244		ARL6IP1	6	1.6634	0
PPP1R14B	2019.38	15	0	781.031	5	0	1054.53	5	0	183.822	5	0	0.538765		UBE2S	6	1.65001	1.33272e-256
LIMCH1	1354.93	15	0	779.634	5	0	263.625	5	0	311.675	5	0	0.783078		HMGN2	6	1.64784	0
AC093607.1	1402.79	15	0	778.961	5	0	338.376	5	0	285.454	5	0	1.15352		PRC1	6	1.63611	2.837e-281
UCHL1	1295.5	15	0	778.766	5	0	318.393	5	0	198.337	5	0	0.878887		CDCA3	6	1.62438	1.57426e-220
EFHD2	1404.82	15	0	777.553	5	0	523.04	5	0	104.232	5	0	0.860618		CCNA2	6	1.62106	9.80338e-230
NEK2	1797.68	14	0	771.467	5	0	576.363	5	0	471.207	5	0	4.95229		MKI67	6	1.60262	0
DENND2A	1149.78	15	0	768.919	5	0	86.2909	5	0	294.571	5	0	0.76634		CENPA	6	1.56977	7.47362e-199
PTMS	1661.64	15	0	768.151	5	0	828.667	5	0	64.8215	5	1.22047e-12	0.65486		SNHG3	6	1.56686	6.18326e-168
NALCN-AS1	1516.6	15	0	765.909	5	0	425.909	5	0	324.78	5	0	0.837525		CENPW	6	1.56518	6.06952e-265
LMNA	920.49	15	0	765.185	5	0	155.305	5	0	0	5	1	0.479248		DEPDC1	6	1.55824	2.25119e-174
PBX3	1072.01	15	0	763.903	5	0	142.584	5	0	165.523	5	0	0.746781		GTSE1	6	1.53285	1.43764e-214
PEG10	1921.26	15	0	763.734	5	0	979.756	5	0	177.766	5	0	0.834813		ASPM	6	1.52029	3.75363e-277
MYOF	1864.66	15	0	760.998	5	0	549.866	5	0	553.797	5	0	0.490756		KIF4A	6	1.45678	1.44436e-192
EZH2	1525.95	14	0	758.647	5	0	372.416	5	0	394.891	4	0	1.68557		DTYMK	6	1.42648	1.76914e-254
UBB	1494.67	15	0	754.081	5	0	678.987	5	0	61.6035	5	5.66469e-12	0.729581		TUBA1B	6	1.39856	0
FN1	1760.43	15	0	753.084	5	0	596.214	5	0	411.131	5	0	0.471628		TUBB4B	6	1.39181	0
RRM1	1533.73	14	0	744.742	5	0	392.196	5	0	403.91	5	0	1.56238		ANP32E	6	1.38965	3.97399e-207
ZNF248	1132.69	15	0	744.579	5	0	197.725	5	0	190.389	5	0	0.846353		HMGB1	6	1.38507	0
RTKN2	1514.27	15	0	742.918	5	0	447.535	5	0	323.817	5	0	1.92218		H2AFZ	6	1.37657	0
MICAL3	899.202	15	0	741.772	5	0	40.598	5	1.13112e-07	116.832	5	0	0.398188		RAD21	6	1.36606	8.73022e-201
SPATA5	1040.64	15	0	741.755	5	0	167.989	5	0	130.899	5	0	1.18861		DDX39A	6	1.3524	4.29256e-156
FRMD5	923.167	15	0	735.464	5	0	51.8163	5	5.88358e-10	135.887	5	0	0.667635		CENPN	6	1.3417	1.22593e-138
UBALD2	1336.8	15	0	735.197	5	0	313.515	5	0	288.088	5	0	1.43868		BUB1	6	1.34117	1.48888e-153
TUBB2B	1629.09	15	0	734.989	5	0	291.106	5	0	602.99	5	0	0.967223		KIF20B	6	1.28985	2.85378e-178
DDX39A	1454.89	15	0	729.85	5	0	407.381	5	0	317.657	5	0	1.62167		CENPM	6	1.27895	4.95228e-144
UHRF1	1570.73	15	0	726.052	5	0	454.757	5	0	389.924	5	0	1.95816		MZT1	6	1.27398	4.25394e-148
FRMD6	1213.09	15	0	717.778	5	0	280.445	5	0	214.866	5	0	0.579159		SMC4	6	1.25649	3.17474e-177
MCM7	1478.26	15	0	717.09	5	0	479.198	5	0	281.973	5	0	1.49674		NUF2	6	1.24362	5.96271e-140
SPNS2	1169.25	15	0	712.679	5	0	342.727	5	0	113.846	5	0	0.670841		STMN1	6	1.21807	0
PHACTR4	719.372	15	0	707.219	5	0	0.67958	5	0.984071	11.473	5	0.0427685	0.392026		ANLN	6	1.18922	2.17572e-153
LGALS1	4582.68	15	0	705.521	5	0	3251.87	5	0	625.287	5	0	0.425839		LSM5	6	1.11882	3.9177e-219
KIF20A	1522.91	14	0	703.472	5	0	420.179	5	0	403.363	5	0	4.35846		HNRNPH3	6	1.11593	6.5124e-169
TM4SF1	1673.66	15	0	703.305	5	0	908.225	5	0	62.1262	5	4.41558e-12	0.70143		CKS1B	6	1.1132	6.99731e-185
GJA1	1587.94	15	0	703.269	5	0	384.242	5	0	500.427	5	0	0.942726		TACC3	6	1.10186	6.23756e-90
GAS2L3	1226.98	15	0	696.992	5	0	185.875	5	0	344.115	5	0	1.47078		NUDT1	6	1.1009	1.09495e-92
CDH13	1012.27	15	0	695.604	5	0	32.5584	5	4.60484e-06	284.104	5	0	0.429499		CENPH	6	1.09968	4.28386e-88
MID1	975.749	15	0	694.546	5	0	123.604	5	0	157.599	5	0	1.11925		H2AFV	6	1.08562	8.34607e-215
SPON2	1655.76	14	0	689.207	5	0	589.336	5	0	378.14	5	0	1.17926		CKAP2	6	1.08228	4.54164e-86
ITGB8	1542.72	15	0	687.958	5	0	458.918	5	0	395.847	5	0	0.564683		RPL39L	6	1.08131	2.63288e-87
LINC02263	1434.53	15	0	684.293	5	0	380.988	5	0	369.249	5	0	0.946815		AURKA	6	1.04663	6.7537e-69
DDX21	1000.47	15	0	681.547	5	0	294.006	5	0	24.9212	5	0.000144299	0.533257		NUCKS1	6	1.04412	6.38588e-238
VCAM1	1411.88	15	0	680.918	5	0	313.536	5	0	417.425	5	0	0.575727		RAN	6	1.04038	0
AC073529.1	1310.08	15	0	673.548	5	0	313.329	5	0	323.202	5	0	2.3021		JPT1	6	1.01574	3.08938e-201
SIGLEC15	1858.54	15	0	672.301	5	0	892.81	5	0	293.426	5	0	0.77174		SFPQ	6	1.01488	1.19821e-170
NEGR1	1065.59	15	0	667.668	5	0	62.7203	5	3.32656e-12	335.203	5	0	0.746369		KIF22	6	0.991169	7.76266e-72
GGH	1537.25	15	0	666.716	5	0	650.826	5	0	219.709	5	0	1.285		TK1	6	0.988734	5.9032e-121
CEP112	785.944	15	0	664.519	5	0	31.8418	5	6.38549e-06	89.5823	5	0	0.676395		PCLAF	6	0.935666	1.18888e-138
STAT1	883.014	15	0	663.472	5	0	162.639	5	0	56.903	5	5.2951e-11	0.752362		HNRNPA2B1	6	0.931403	6.70924e-247
ADAMTS5	1353.91	15	0	663.251	5	0	315.024	5	0	375.639	5	0	0.929338		EXOSC8	6	0.927101	3.87997e-77
CLDN1	1722.03	15	0	662.842	5	0	322.386	5	0	736.801	5	0	0.630708		SMC2	6	0.925728	1.30718e-68
DUSP1	1114.23	14	0	660.751	5	0	257.85	5	0	195.631	4	0	0.837399		PRR11	6	0.921025	3.38682e-55
CHAF1A	1385.76	15	0	656.095	5	0	436.041	5	0	293.62	5	0	1.74829		TYMS	6	0.917969	1.12834e-100
TMEM178B	900.988	15	0	653.874	5	0	89.1486	5	0	157.965	5	0	0.459855		KPNA2	6	0.910096	1.4076e-87
MCM3	1426.12	15	0	650.207	5	0	448.959	5	0	326.953	5	0	1.37716		HNRNPM	6	0.873372	1.85552e-126
LINC01781	910.972	15	0	649.803	5	0	147.162	5	0	114.006	5	0	0.586321		RRM2	6	0.87223	2.26755e-84
PHIP	676.823	15	0	649.453	5	0	1.21808	5	0.943132	26.1522	5	8.33699e-05	0.516104		LBR	6	0.865491	7.63491e-85
CCDC88A	862.033	15	0	648.36	5	0	163.588	5	0	50.0848	5	1.33154e-09	0.846719		ZWINT	6	0.855709	4.74222e-49
PLAU	1677.68	15	0	646.776	5	0	775.978	5	0	254.93	5	0	0.537565		ANP32B	6	0.846071	1.98127e-134
KLHL24	1231.54	14	0	642.785	5	0	480.235	5	0	178.716	5	0	0.945911		GGH	6	0.841602	1.43213e-85
STK39	823.902	15	0	640.284	5	0	53.14	5	3.14791e-10	130.477	5	0	0.499021		CCT5	6	0.821538	1.36171e-97
MT-CYB	1143.45	15	0	630.311	5	0	450.962	5	0	62.1722	5	4.31988e-12	0.341027		DEK	6	0.795531	8.76605e-125
GRIP1	1036.85	15	0	622.945	5	0	263.267	5	0	150.639	5	0	0.561498		RPA3	6	0.778249	1.63684e-86
DTL	1400.72	15	0	622.918	5	0	380.139	5	0	397.662	5	0	2.36831		RANBP1	6	0.742152	7.74125e-126
ZBTB16	647.091	14	0	618.238	5	0	367.414	5	0	122.656	5	0	0.801926		SNRPA1	6	0.737144	9.18585e-60
OSBPL3	629.023	15	0	616.768	5	0	6.08777	5	0.297772	6.16726	5	0.290282	0.438881		SNRPD1	6	0.733624	7.03038e-116
PLEKHA1	744.387	15	0	615.4	5	0	44.0041	5	2.31181e-08	84.9837	5	1.11022e-16	0.589003		H3F3B	6	0.725843	1.13204e-248
SPTBN1	723.329	15	0	610.792	5	0	11.9631	5	0.0352969	100.574	5	0	0.42636		GOT1	6	0.721803	6.46414e-35
PARD3B	899.647	15	0	609.33	5	0	189.371	5	0	100.946	5	0	0.545275		SAE1	6	0.717175	3.34089e-41
WNT5B	979.105	15	0	605.973	5	0	325.651	5	0	47.4809	5	4.53307e-09	0.546867		TRIM59	6	0.715067	4.31226e-29
MCC	1072.33	15	0	605.455	5	0	272.083	5	0	194.789	5	0	0.672868		DYNLL1	6	0.700699	2.08446e-200
NRF1	664.703	15	0	601.757	5	0	40.0979	5	1.42699e-07	22.8483	5	0.000360862	0.703528		HSP90AA1	6	0.691014	2.09236e-109
TCF12	658.407	15	0	601.553	5	0	0	5	1	56.8547	5	5.41805e-11	0.328869		TUBB6	6	0.680684	1.82077e-87
WNT7B	726.583	15	0	601.46	5	0	93.3872	5	0	31.7353	5	6.703e-06	0.656873		TOP2A	6	0.680132	1.27706e-95
PLEKHA6	918.522	15	0	599.154	5	0	172.398	5	0	146.97	5	0	1.03567		HNRNPR	6	0.672039	1.78163e-76
ALCAM	752.463	15	0	599.02	5	0	40.083	5	1.43691e-07	113.36	5	0	0.426013		CYCS	6	0.661035	2.8284e-77
PMAIP1	828.361	15	0	598.463	5	0	158.244	5	0	71.6545	5	4.64073e-14	1.02476		CACYBP	6	0.641769	1.36447e-55
OXR1	1019.06	15	0	598.137	5	0	288.903	5	0	132.015	5	0	0.524429		AURKB	6	0.639195	5.90527e-34
PTH2R	867.785	15	0	593.603	5	0	153.225	5	0	120.957	5	0	0.662536		TMEM106C	6	0.63875	1.77052e-25
PRKCA	690.621	15	0	593.498	5	0	40.9247	5	9.71735e-08	56.1988	5	7.39562e-11	0.39882		PSIP1	6	0.638097	3.17045e-52
ABCC3	1145.23	15	0	592.935	5	0	208.225	5	0	344.068	5	0	0.765719		UBB	6	0.631181	2.00243e-145
C1R	195.304	12	0	591.531	5	0	44.6645	4	4.66852e-09	107.271	4	0	1.41263		HNRNPA3	6	0.617686	2.04832e-84
HIST1H1A	1300.27	14	0	585.709	5	0	374.743	5	0	341.846	5	0	3.38874		SNRPB	6	0.61622	3.36833e-96
TENT5A	1123.66	15	0	584.252	5	0	413.943	5	0	125.462	5	0	0.790715		FABP5	6	0.613546	1.54244e-51
UBE2D2	1086.11	15	0	580.578	5	0	416.721	5	0	88.8126	5	0	0.450964		ECT2	6	0.611227	4.37787e-42
RBL1	1236.81	15	0	579.362	5	0	342.275	5	0	315.176	5	0	1.64347		TUBB	6	0.611135	1.08232e-124
MTHFD1L	658.092	15	0	578.569	5	0	76.5187	5	4.44089e-15	3.00499	5	0.699216	0.36748		HSPD1	6	0.601108	2.34891e-77
ABCA1	964.538	15	0	576.485	5	0	160.054	5	0	227.998	5	0	0.951087		YWHAH	6	0.600154	3.0216e-61
CCN2	1290.1	15	0	574.266	5	0	165.226	5	0	550.611	5	0	0.768902		H2AFX	6	0.598691	1.95754e-17
RNF144B	1107.07	15	0	570.626	5	0	294.48	5	0	241.969	5	0	0.755567		NCL	6	0.591549	9.87527e-91
KLRD1	471.882	11	0	566.672	4	0	289.351	4	0	127.22	4	0	1.78833		HSPA8	6	0.582392	3.45605e-69
NCALD	1182.67	15	0	564.512	5	0	397.744	5	0	220.409	5	0	0.773581		TMPO	6	0.577273	3.02186e-32
SEMA3A	957.732	15	0	560.892	5	0	269.873	5	0	126.967	5	0	0.672029		UBE2T	6	0.572045	6.71701e-26
SLC2A9	1064.05	15	0	558.677	5	0	206.281	5	0	299.095	5	0	1.06554		HMGN1	6	0.564085	1.36016e-99
CBLB	1649.6	15	0	557.86	5	0	972.806	5	0	118.931	5	0	0.673064		LINC02376	6	0.54803	1.47885e-15
IFITM3	1288.42	15	0	556.493	5	0	64.1241	5	1.70264e-12	667.802	5	0	0.499472		HSPE1	6	0.546737	1.03058e-66
PTPRM	1184.95	15	0	555.82	5	0	278.589	5	0	350.539	5	0	0.509596		SLC25A5	6	0.53416	3.67314e-65
NF2	795.308	15	0	554.416	5	0	180.701	5	0	60.1909	5	1.10992e-11	0.500205		CALM2	6	0.530231	1.62791e-127
MMS22L	1109.76	14	0	552.006	5	0	231.608	5	0	329.388	5	0	1.42032		TUBA1C	6	0.528967	1.2693e-53
PCAT1	1251.47	15	0	551.895	5	0	338.645	5	0	360.928	5	0	0.826065		NRF1	6	0.528476	1.85143e-16
SYT14	904.19	15	0	549.652	5	0	128.134	5	0	226.404	5	0	1.14093		SRSF3	6	0.515636	2.70754e-53
AP001347.1	1141.64	14	0	548.87	5	0	282.713	5	0	310.06	4	0	1.61848		TMEM54	6	0.511882	7.32831e-16
OGFRL1	1002.24	15	0	544.8	5	0	318.712	5	0	138.724	5	0	0.542708		PA2G4	6	0.509331	1.01896e-46
PNRC1	1034.22	14	0	542.537	5	0	299.545	5	0	329.207	5	0	0.616531		PTMA	6	0.50673	2.57337e-192
HIST1H1C	1255.62	15	0	542.086	5	0	351.162	5	0	362.374	5	0	1.69548		XRCC6	6	0.504391	2.11334e-50
PSIP1	1320.39	15	0	541.189	5	0	402.023	5	0	377.181	5	0	1.21177		CMSS1	6	0.501536	3.46068e-34
FUT8	666.01	15	0	540.221	5	0	12.8426	5	0.024899	112.947	5	0	0.432983		PSMD2	6	0.49566	4.70654e-50
KCNIP4	1162.98	15	0	538.368	5	0	272.029	5	0	352.585	5	0	0.815479		DNAJC9	6	0.492149	2.33585e-19
LCORL	609.784	15	0	537.79	5	0	3.66888	5	0.598001	68.3247	5	2.28595e-13	0.654882		NME1	6	0.489051	1.07452e-43
PARK7	1287.14	15	0	537.008	5	0	742.671	5	0	7.46074	5	0.188566	0.51574		FUBP1	6	0.487891	3.47782e-31
GLIPR1	813.076	15	0	536.693	5	0	217.017	5	0	59.3664	5	1.64299e-11	0.745432		SPDL1	6	0.485175	6.89273e-16
SEPTIN7	756.107	15	0	534.567	5	0	191.405	5	0	30.1348	5	1.38742e-05	0.55392		HNRNPAB	6	0.479365	6.43128e-29
CDKAL1	535.422	15	0	532.375	5	0	0	5	1	3.04716	5	0.692716	0.359231		SRSF7	6	0.478186	8.17808e-41
RRM2B	1183.52	15	0	532.228	5	0	390.457	5	0	260.832	5	0	0.703892		HNRNPD	6	0.46514	1.15801e-37
SAMD4A	1089.13	15	0	530.052	5	0	204.801	5	0	354.281	5	0	0.518646		MIS18BP1	6	0.447563	1.16709e-16
ENO1	2260.32	15	0	528.123	5	0	1681.42	5	0	50.7738	5	9.62255e-10	0.562082		CBX5	6	0.443104	3.89744e-29
PXMP2	1156	14	0	527.487	5	0	428.081	5	0	200.429	4	0	1.21628		H1FX	6	0.440175	2.50157e-09
KIAA1328	576.525	15	0	527.435	5	0	24.1941	5	0.00019924	24.8966	5	0.000145889	0.585763		FUS	6	0.4368	4.0296e-38
IL6	1424.5	15	0	522.006	5	0	467.226	5	0	435.264	5	0	0.975774		EBP	6	0.423102	1.46988e-25
BICD1	891.196	15	0	520.944	5	0	220.14	5	0	150.111	5	0	0.395462		SNAPC1	6	0.420935	8.45261e-16
SMC3	926.934	15	0	517.662	5	0	216.888	5	0	192.384	5	0	0.98818		NASP	6	0.413061	7.18031e-21
NETO2	688.331	14	0	516.855	5	0	169.677	5	0	1.82693	5	0.872536	0.81163		CCT6A	6	0.411472	1.02683e-30
RBP1	954.245	13	0	516.765	5	0	236.512	4	0	297.468	5	0	1.24349		CFL1	6	0.406382	1.14796e-96
DLGAP1	315.749	10	0	516.133	5	0	224.898	5	0	258.346	5	0	0.653545		SRSF2	6	0.402633	6.91382e-25
ATRNL1	668.953	15	0	515.411	5	0	20.9804	5	0.000816995	132.562	5	0	0.793764		HAT1	6	0.401726	4.89703e-15
TUBB2A	968.384	15	0	515.013	5	0	374.728	5	0	78.6423	5	1.66533e-15	0.620299		CCDC88A	6	0.391609	6.9279e-12
PLIN2	582.222	15	0	513.822	5	0	29.0493	5	2.26772e-05	39.3506	5	2.01858e-07	0.451656		TPM3	6	0.385342	1.30801e-40
TTC29	981.542	15	0	513.623	5	0	253.616	5	0	214.302	5	0	1.12178		YBX1	6	0.381782	3.51956e-111
MEG3	965.63	15	0	511.744	5	0	245.086	5	0	208.8	5	0	0.63826		FDPS	6	0.369931	1.16573e-34
HIST1H2AC	1010.54	14	0	509.924	4	0	326.977	5	0	173.642	5	0	1.58945		SMC1A	6	0.367305	4.47894e-22
EXOSC8	1139.25	15	0	509.504	5	0	343.548	5	0	286.197	5	0	1.34343		CENPX	6	0.3479	6.38876e-15
LINC02376	1216.31	15	0	508.218	5	0	568.432	5	0	139.659	5	0	1.04228		EFHD2	6	0.339437	4.34364e-13
PSAP	1178.3	15	0	507.766	5	0	493.961	5	0	176.568	5	0	0.425586		PFN1	6	0.338278	6.37859e-78
RUNX1	561.71	15	0	507.029	5	0	45.6183	5	1.08614e-08	9.06316	5	0.106571	0.41835		UPP1	6	0.314888	1.17111e-06
LPP	654.721	15	0	506.332	5	0	0.0547037	5	0.999963	148.334	5	0	0.309981		GMNN	6	0.308364	1.43983e-08
C4orf47	512.066	13	0	505.677	5	0	141.148	5	0	56.6318	4	1.478e-11	1.10707		DHFR	6	0.292929	8.89386e-05
MAMDC2	686.154	15	0	504.974	5	0	115.557	5	0	65.6238	5	8.3189e-13	0.571394		CKAP5	6	0.29265	1.31454e-07
SLC27A4	1065.7	15	0	504.649	5	0	432.621	5	0	128.431	5	0	0.532842		DNMT1	6	0.292488	1.86386e-11
NRG1	821.18	15	0	504.563	5	0	262.318	5	0	54.2983	5	1.81989e-10	0.466271		SLBP	6	0.28116	1.17321e-11
ATP10D	923.608	15	0	503.518	5	0	212.28	5	0	207.811	5	0	0.709831		ITGB3BP	6	0.269158	1.27688e-09
WDPCP	547.734	15	0	498.275	5	0	15.0483	5	0.0101578	34.4103	5	1.97258e-06	0.59797		SMPDL3A	6	0.268022	3.53423e-08
GDF15	1176.09	15	0	497.451	5	0	613.536	5	0	65.1031	5	1.06692e-12	0.675384		RPSA	6	0.267196	1.29205e-48
CCND2	1763.1	14	0	497.043	4	0	664.023	5	0	602.034	5	0	1.80096		SMC3	6	0.267029	1.33148e-07
ZNF385B	103.752	12	1.11022e-16	496.367	5	0	46.4926	4	1.94497e-09	33.4551	5	3.0561e-06	1.40043		MCM7	6	0.256765	4.50493e-08
CA12	993.713	15	0	493.397	5	0	351.897	5	0	148.419	5	0	0.74282		TPR	6	0.255438	1.13035e-16
GGCT	908.159	14	0	492.175	5	0	327.94	5	0	88.0441	4	0	0.984267		RPL22L1	6	0.25081	9.54915e-13
KANK1	505.963	15	0	491.43	5	0	2.98654	5	0.702061	11.5462	5	0.0415643	0.394196		PARP1	6	0.250034	6.23307e-11
FDFT1	1063.59	15	0	490.982	5	0	470.883	5	0	101.728	5	0	0.862441		Genes upregulated in the terminal cluster (C7) of lineage 3 in the secondary senescence (QCMT/SCMT) dataset					Functional enrichment of terminal cluster (C7)–upregulated genes in lineage 3 (secondary senescence, QCMT/SCMT)
CDH6	1365.54	15	0	489.727	5	0	403.962	5	0	471.854	5	0	0.662052		gene	cluster	avg_log2FC	p_val_adj		Category	Term	Count	%	*-log10PValue	PValue	Genes	List Total	Pop Hits	Pop Total	Fold Enrichment	Bonferroni	Benjamini	FDR
TRIM38	706.87	15	0	488.813	5	0	98.6964	5	0	119.361	5	0	0.638256		RPL21	7	1.67475	1.84161e-237		GOTERM_BP_DIRECT	GO:0002181~cytoplasmic translation	4	40	4.64772	2.25051e-05	RPL21, RPL22L1, RPL26, RPS24	10	128	19512	60.975	0.00332526	0.00333076	0.00330826
ODC1	1116.54	15	0	488.466	5	0	505.194	5	0	122.885	5	0	0.687364		RPL26	7	1.59601	5.91252e-231		GOTERM_BP_DIRECT	GO:0006412~translation	4	40	3.44732	0.000357009	RPL21, RPL22L1, RPL26, RPS24	10	325	19512	24.0148	0.0514746	0.0264187	0.0262401
HIST1H1E	1279	14	0	487.535	5	0	413.519	5	0	377.946	4	0	2.4069		RPS24	7	1.46663	2.315e-196		GOTERM_BP_DIRECT	GO:0032232~negative regulation of actin filament bundle assembly	2	20	2.55835	0.00276469	CFL1, PFN1	10	6	19512	650.4	0.336178	0.136391	0.13547
MORC4	845.1	14	0	486.907	5	0	291.703	5	0	66.9172	5	4.48308e-13	0.780919		RPL22L1	7	1.35553	1.55602e-39		GOTERM_BP_DIRECT	GO:0098885~modification of postsynaptic actin cytoskeleton	2	20	2.25786	0.00552259	CFL1, PFN1	10	12	19512	325.2	0.559396	0.204336	0.202955
PSD3	594.475	15	0	485.954	5	0	1.64771	5	0.89542	106.873	5	0	0.357314		HSP90AA1	7	1.001	1.05971e-43		GOTERM_BP_DIRECT	GO:0010592~positive regulation of lamellipodium assembly	2	20	1.86152	0.0137556	HSP90AA1, CFL1	10	30	19512	130.08	0.871261	0.407167	0.404416
NTN4	889.678	15	0	484.468	5	0	108.598	5	0	296.611	5	0	0.84772		RANBP1	7	0.925889	1.79543e-09		KEGG_PATHWAY	hsa05171:Coronavirus disease - COVID-19	4	40	2.93266	0.00116773	RPL21, RPL22L1, RPL26, RPS24	10	238	9496	15.9597	0.0698801	0.0723994	0.0723994
RETREG1	893.668	14	0	483.125	5	0	179.042	5	0	231.5	4	0	0.816887		CYCS	7	0.906966	0.023147		KEGG_PATHWAY	hsa03010:Ribosome	4	40	1.302	0.0498888	RPL21, RPL22L1, RPL26, RPS24	10	928	9496	4.0931	0.958119	1	1
PSMA4	749.961	15	0	483.054	5	0	247.413	5	0	19.4939	5	0.00155459	0.65798		TPM3	7	0.756141	6.74883e-07		KEGG_PATHWAY	hsa05132:Salmonella infection	3	30	1.65439	0.0221619	HSP90AA1, CYCS, PFN1	10	251	9496	11.3498	0.750798	0.687018	0.687018
LINC01515	776.21	15	0	482.75	5	0	96.8518	5	0	196.608	5	0	0.979944		PFN1	7	0.472427	1.51305e-34		REACTOME_PATHWAY	R-HSA-422475~Axon guidance	7	70	6.10634	7.82823e-07	HSP90AA1, RPL21, CFL1, RPL22L1, RPL26, PFN1, RPS24	10	544	11569	14.8866	0.000158901	0.000103568	8.57117e-05
WEE1	650.039	15	0	482.466	5	0	121.212	5	0	46.3614	5	7.66639e-09	0.959361		CFL1	7	0.335157	5.5135e-09		REACTOME_PATHWAY	R-HSA-9675108~Nervous system development	7	70	5.99124	1.02038e-06	HSP90AA1, RPL21, CFL1, RPL22L1, RPL26, PFN1, RPS24	10	569	11569	14.2325	0.000207115	0.000103568	8.57117e-05
COL4A2	756.04	15	0	480.781	5	0	83.2769	5	2.22045e-16	191.982	5	0	0.456944		Genes upregulated in the terminal cluster (C3) of lineage 4 in the secondary senescence (QCMT/SCMT) dataset					REACTOME_PATHWAY	R-HSA-1266738~Developmental Biology	7	70	3.53736	0.00029016	HSP90AA1, RPL21, CFL1, RPL22L1, RPL26, PFN1, RPS24	10	1511	11569	5.35956	0.0572093	0.00201377	0.00166656
TRIO	775.334	15	0	477.357	5	0	100.516	5	0	197.462	5	0	0.389412		gene	cluster	avg_log2FC	p_val_adj		REACTOME_PATHWAY	R-HSA-1643685~Disease	7	70	2.90295	0.00125041	RANBP1, HSP90AA1, RPL21, TPM3, RPL22L1, RPL26, RPS24	10	1964	11569	4.12337	0.224301	0.00725235	0.00600195
JMJD1C	499.473	15	0	477.232	5	0	0	5	1	22.2408	5	0.000471181	0.271202		MAL	3	3.83941	0		REACTOME_PATHWAY	R-HSA-2262752~Cellular responses to stress	6	60	3.79247	0.000161261	HSP90AA1, RPL21, CYCS, RPL22L1, RPL26, RPS24	10	806	11569	8.61216	0.0322085	0.00130944	0.00108367
TRIM22	1071	15	0	476.198	5	0	224.054	5	0	370.748	5	0	0.995034		KRT7	3	3.15918	0
AKR1C3	255.908	14	0	473.71	5	0	167.542	5	0	77.4621	5	2.88658e-15	0.51428		CLDN16	3	3.04045	0
FBXL20	728.675	14	0	472.272	5	0	136.344	5	0	120.059	4	0	0.790675		TFCP2L1	3	2.95079	0		Functional enrichment of terminal cluster (C3)–upregulated genes in lineage 4 (secondary senescence, QCMT/SCMT)
EBP	1194.47	15	0	470.444	5	0	524.151	5	0	199.873	5	0	1.004		TFAP2B	3	2.8814	0		Category	Term	Count	%	*-log10PValue	PValue	Genes	List Total	Pop Hits	Pop Total	Fold Enrichment	Bonferroni	Benjamini	FDR
UPP1	791.363	15	0	469.747	5	0	311.068	5	0	10.5475	5	0.0611281	0.857495		DNAH5	3	2.74667	0		GOTERM_BP_DIRECT	GO:0007155~cell adhesion	19	15.2	7.06142	8.68124e-08	EPHA4, LAMB3, LAMA4, NTM, LAMA3, LAMC2, THBS1, CLDN1, ICAM1, DPP4, CLDN10, CDH3, COL7A1, CYP1B1, ITGAV, ITGB6, CCN2, CLDN16, CD24	116	677	19512	4.72073	0.00011311	7.78235e-05	7.68081e-05
MCTP1	891.672	15	0	465.83	5	0	246.806	5	0	179.035	5	0	1.18998		ITGB6	3	2.74237	0		GOTERM_BP_DIRECT	GO:0008284~positive regulation of cell population proliferation	17	13.6	6.9228	1.19453e-07	TFAP2B, EPHA4, CSF2, TSC22D1, PDGFB, AKR1C3, WNT7A, LAMC2, THBS1, DPP4, BMP2, IL6, CCND1, ERBB4, GCNT2, ITGAV, TIMP1	116	542	19512	5.27586	0.000155635	7.78235e-05	7.68081e-05
CHST9	573.667	15	0	464.793	5	0	41.207	5	8.52149e-08	67.6674	5	3.13083e-13	0.630959		INPP4B	3	2.71167	0		GOTERM_BP_DIRECT	GO:0030335~positive regulation of cell migration	13	10.4	6.67621	2.10759e-07	EPHA4, MMP7, CSF2, MMP2, PDGFB, LAMC2, F3, THBS1, CLDN1, BMP2, PLAU, GCNT2, ITGAV	116	300	19512	7.28897	0.000274582	9.15399e-05	9.03456e-05
HSPG2	912.17	15	0	463.683	5	0	231.209	5	0	217.277	5	0	0.526754		ERBB4	3	2.60491	0		GOTERM_BP_DIRECT	GO:0001525~angiogenesis	12	9.6	5.90242	1.25194e-06	EFNA1, CCBE1, ANPEP, MMP2, PDGFB, WNT7A, CYP1B1, ITGAV, CCN2, ANGPTL4, THBS1, SAT1	116	292	19512	6.91261	0.00162995	0.000407819	0.000402499
MICOS10	1443.25	15	0	462.068	5	0	842.947	5	0	138.232	5	0	0.440962		MIR205HG	3	2.4795	0		GOTERM_BP_DIRECT	GO:0008285~negative regulation of cell population proliferation	12	9.6	4.14416	7.17532e-05	TFAP2B, IL6, BMP2, SERPINE2, ERBB4, CDKN2A, FTH1, HMGA1, CYP1B1, IGFBP6, PLAAT4, THBS1	116	450	19512	4.48552	0.08926	0.0077912	0.00768955
NME2	2883.36	15	0	461.573	5	0	2139.74	5	0	282.044	5	0	0.371483		KCNIP4	3	2.38336	0		KEGG_PATHWAY	hsa04151:PI3K-Akt signaling pathway	13	10.4	4.45419	3.51405e-05	LAMB3, LAMA4, LAMA3, PDGFB, LAMC2, THBS1, EFNA1, IL6, CCND1, ERBB4, ITGAV, ITGB6, SGK1	79	362	9496	4.31667	0.00661966	0.00250516	0.00233284
MCM10	879.614	15	0	459.961	5	0	201.932	5	0	217.721	5	0	2.95977		LAMB3	3	2.34675	0		KEGG_PATHWAY	hsa05200:Pathways in cancer	13	10.4	2.90107	0.00125584	LAMB3, CDKN2A, LAMA4, MMP2, LAMA3, PDGFB, WNT7A, LAMC2, BMP2, IL6, MECOM, CCND1, ITGAV	79	533	9496	2.93177	0.211406	0.0339077	0.0315754
PLCB4	1194.55	15	0	457.62	5	0	448.755	5	0	288.178	5	0	0.55753		CPVL	3	2.34491	0		KEGG_PATHWAY	hsa04382:Cornified envelope formation	12	9.6	5.85443	1.39819e-06	CLDN10, KRT19, S100A2, LAMB3, COL7A1, LAMA3, S100A6, PADI2, KRT7, LAMC2, CLDN16, CLDN1	79	217	9496	6.64714	0.000264224	0.000264259	0.000246082
NCKAP5	579.65	15	0	457.081	5	0	22.8245	5	0.000364667	99.745	5	0	0.565308		ARHGEF38	3	2.27371	0		KEGG_PATHWAY	hsa04510:Focal adhesion	10	8	4.40051	3.97644e-05	CCND1, LAMB3, LAMA4, LAMA3, PDGFB, EMP1, ITGAV, LAMC2, ITGB6, THBS1	79	203	9496	5.92131	0.00748744	0.00250516	0.00233284
AC007846.1	992.186	15	0	455.715	5	0	456.77	5	0	79.7011	5	9.99201e-16	0.753663		LAMC2	3	2.20265	0		KEGG_PATHWAY	hsa05165:Human papillomavirus infection	9	7.2	2.23464	0.00582592	CCND1, LAMB3, LAMA4, LAMA3, WNT7A, ITGAV, LAMC2, ITGB6, THBS1	79	333	9496	3.24872	0.668564	0.0917583	0.0854469
LSAMP	823.124	15	0	453.854	5	0	167.4	5	0	201.871	5	0	0.83172		CITED4	3	2.09655	0		REACTOME_PATHWAY	R-HSA-162582~Signal Transduction	36	28.8	3.19947	0.000631731	DOCK4, CSF2, LAMA4, COL11A1, LAMA3, PDGFB, LAMC2, PLAT, PCSK5, THBS1, FSTL1, GJA1, MECOM, CCND1, ERBB4, PMEPA1, ITGAV, SFN, TIMP1, ITGB6, SPDL1, CTSD, MMP7, LAMB3, SMURF2, PDE4D, MMP2, ARHGEF38, AKR1C3, WNT7A, F3, BMP2, IL6, SGK1, DGKI, FBN1	93	2627	11569	1.70473	0.27825	0.0171565	0.0162255
PKP4	452.881	14	0	452.881	5	0	0	5	1	0	4	1	0.166753		SFN	3	2.08935	0		REACTOME_PATHWAY	R-HSA-1266738~Developmental Biology	21	16.8	1.85358	0.0140093	TFAP2B, EPHA4, LAMB3, CDKN2A, LAMA4, COL11A1, MMP2, LAMA3, TFPI2, KRT7, LAMC2, COX7A1, EFNA1, CLDN10, KRT19, MECOM, CCND1, DOK5, ITGAV, ANGPTL4, CD24	93	1511	11569	1.72889	0.999311	0.2008	0.189904
PAWR	462.692	15	0	451.921	5	0	8.29826	5	0.140546	2.47279	5	0.780588	0.391627		CDH3	3	2.01195	0		REACTOME_PATHWAY	R-HSA-1474244~Extracellular matrix organization	19	15.2	10.2229	5.98506e-11	MMP7, LAMB3, LAMA4, COL11A1, MMP2, LAMA3, PDGFB, LAMC2, THBS1, ICAM1, ADAM19, BMP2, COL7A1, ITGAV, TLL1, TIMP1, ITGB6, CTSD, FBN1	93	323	11569	7.31752	3.08829e-08	3.08829e-08	2.92071e-08
PDZK1IP1	912.557	15	0	450.857	5	0	214.093	5	0	247.607	5	0	0.435557		IGFBP5	3	1.96447	0		REACTOME_PATHWAY	R-HSA-9006934~Signaling by Receptor Tyrosine Kinases	14	11.2	3.50244	0.000314458	LAMB3, LAMA4, COL11A1, LAMA3, PDGFB, LAMC2, PLAT, PCSK5, F3, THBS1, ERBB4, ITGAV, SGK1, CTSD	93	538	11569	3.23712	0.149802	0.0107291	0.0101469
HES4	674.908	15	0	450.125	5	0	186.167	5	0	38.6152	5	2.83823e-07	0.635413		SNED1	3	1.88539	0		REACTOME_PATHWAY	R-HSA-109582~Hemostasis	12	9.6	1.6482	0.0224804	DOCK4, SERPINA1, SERPINE2, PLAU, PDGFB, ITGAV, PLAT, TIMP1, THBS1, CLU, F3, DGKI	93	699	11569	2.13559	0.999992	0.289356	0.273654
EIF4A1	989.183	15	0	449.358	5	0	513.403	5	0	26.4221	5	7.38923e-05	0.461663		IVNS1ABP	3	1.87603	0
HACD3	480.632	15	0	448.404	5	0	22.5208	5	0.000416723	9.70683	5	0.0839812	0.482489		EMP1	3	1.8474	0
FTX	1001.46	15	0	447.259	5	0	400.89	5	0	153.312	5	0	0.487781		MECOM	3	1.83456	0
EXT1	451.386	15	0	447.066	5	0	0	5	1	4.32082	5	0.504209	0.328764		TNNT1	3	1.82593	0
SPRY4-AS1	617.06	15	0	445.107	5	0	122.875	5	0	49.0776	5	2.1397e-09	0.506677		FTH1	3	1.74761	0
ZNF367	1008.95	15	0	444.72	5	0	300.619	5	0	263.616	5	0	1.70917		S100A2	3	1.72965	0
PSMB6	860.571	15	0	444.236	5	0	393.272	5	0	23.0629	5	0.000328341	0.554422		PCSK5	3	1.7233	0
GABARAPL1	832.408	14	0	442.665	5	0	241.1	5	0	148.643	4	0	0.865932		CYP1B1	3	1.67983	9.18139e-298
MAGI3	475.799	14	0	442.447	5	0	6.01961	5	0.304315	27.8542	5	3.88666e-05	0.635927		LAD1	3	1.66488	0
TANC2	688.76	15	0	441.762	5	0	125.972	5	0	121.026	5	0	0.420156		GPRC5A	3	1.61409	0
FYN	996.898	15	0	441.663	5	0	314.767	5	0	240.467	5	0	0.73086		CLDN10	3	1.57535	0
PSMC3	829.998	15	0	441.077	5	0	289.143	5	0	99.7776	5	0	1.01377		RP1	3	1.55447	0
															LAMA4	3	1.54759	0
Top 500 pseudotime-associated genes identified by tradeSeq along lineage 2 in the QUI/IR dataset (Primary Senescence)															ANPEP	3	1.54369	0
Gene	waldStat	df	pvalue	waldStat_1	df_1	pvalue_1	waldStat_2	df_2	pvalue_2	waldStat_3	df_3	pvalue_3	meanLogFC		RBBP8	3	1.54015	0
TUBA1B	16436.6	15	0	7802.33	5	0	6978.83	5	0	1655.42	5	0	1.46639		ADAM19	3	1.5235	0
PFN1	11179.4	15	0	3870.2	5	0	6396.03	5	0	913.132	5	0	0.608598		LINC01116	3	1.46774	0
HMGB2	20085.8	15	0	8049.91	5	0	6297.09	5	0	5738.85	5	0	3.38616		FBXO32	3	1.45324	0
ACTB	9859.49	15	0	3789.66	5	0	5693.62	5	0	376.21	5	0	0.56764		LAMA3	3	1.42105	0
CKS1B	16018	15	0	6771.11	5	0	5215.08	5	0	4031.8	5	0	2.55883		UGDH	3	1.40664	0
H2AFZ	15865.1	15	0	7249.42	5	0	5115.36	5	0	3500.31	5	0	1.85039		EPHA4	3	1.36071	0
MT2A	6724.99	15	0	1033.56	5	0	5104.12	5	0	587.305	5	0	0.600689		G0S2	3	1.3188	2.45326e-236
UBE2C	16159.6	15	0	7031.54	5	0	4608	5	0	4520.07	5	0	4.76608		CST6	3	1.30974	0
TMSB4X	8852.9	15	0	3070.66	5	0	4548.2	5	0	1234.04	5	0	0.579232		MMP7	3	1.28504	2.14934e-244
TUBB	10616.7	15	0	5237.2	5	0	4282.14	5	0	1097.33	5	0	1.20332		DPP4	3	1.28339	0
CKS2	12834.3	15	0	5267.27	5	0	4261.38	5	0	3305.65	5	0	2.63181		MIR31HG	3	1.27898	0
CENPF	14450.8	15	0	6277.7	5	0	4113.37	5	0	4059.75	5	0	4.47532		SLC22A3	3	1.27865	0
CFL1	7473.66	15	0	3144.85	5	0	3991.96	5	0	336.847	5	0	0.625554		RFTN1	3	1.27569	0
TOP2A	13935.9	15	0	6058.49	5	0	3914.38	5	0	3963.02	5	0	4.73391		DOK5	3	1.27083	0
HIST1H4C	11782.2	15	0	5826.96	5	0	3561.26	5	0	2393.99	5	0	2.2301		APOL1	3	1.26256	0
CALM2	9053.91	15	0	5210.71	5	0	3526.64	5	0	316.557	5	0	0.838943		SERPINE2	3	1.24537	0
HMGB1	11497.5	15	0	6134.94	5	0	3479.75	5	0	1882.83	5	0	1.50854		PADI2	3	1.22241	0
RAN	8550.6	15	0	4260.57	5	0	3424.39	5	0	865.631	5	0	1.15873		TLL1	3	1.20499	0
TUBB4B	9358.47	15	0	4524.3	5	0	3318.47	5	0	1515.7	5	0	1.76818		WNT7A	3	1.17825	0
NUSAP1	10738.5	15	0	4456.34	5	0	3286.89	5	0	2995.27	5	0	3.5599		ANGPTL4	3	1.17537	1.09719e-194
LGALS1	4582.68	15	0	705.521	5	0	3251.87	5	0	625.287	5	0	0.425839		TIMP1	3	1.17452	0
ACTG1	4749.81	15	0	1264.16	5	0	3200.16	5	0	285.495	5	0	0.472434		KCNJ16	3	1.11629	0
UBE2S	10515.5	15	0	4748.72	5	0	3179.9	5	0	2586.91	5	0	3.01363		PDE4D	3	1.08844	0
YBX1	4798.23	15	0	1698.39	5	0	2771.45	5	0	328.401	5	0	0.555029		COL7A1	3	1.06245	0
PRC1	9351.05	15	0	3901.98	5	0	2764.49	5	0	2684.57	5	0	3.49324		SAT1	3	1.06003	0
MKI67	9642.8	14	0	4476.95	5	0	2757.21	5	0	2594.41	5	0	4.87493		HIVEP3	3	1.04916	0
DYNLL1	6016.6	15	0	3147.61	5	0	2687.49	5	0	181.502	5	0	0.69854		PLAAT4	3	1.04636	0
PTMA	5078.74	15	0	2375	5	0	2684.92	5	0	18.8223	5	0.00207421	0.678141		AHNAK2	3	1.04306	0
RPS2	2889.72	15	0	0	5	1	2639.17	5	0	250.553	5	0	0.306525		BMP2	3	1.023	1.41947e-225
ASPM	8855.28	15	0	3773.25	5	0	2604.29	5	0	2477.75	5	0	4.86038		IGFBP6	3	1.00774	0
BIRC5	9072.06	14	0	4063.19	5	0	2563.91	5	0	2445.49	5	0	3.72972		PMEPA1	3	1.00544	4.12829e-281
KPNA2	8316.68	15	0	3789.01	5	0	2478.68	5	0	2048.99	5	0	2.91325		NTM	3	0.990037	0
SMC4	8045.89	15	0	3359.44	5	0	2451.47	5	0	2234.98	5	0	2.62415		SMIM14	3	0.987	0
TPX2	8312.48	15	0	3524.43	5	0	2450.7	5	0	2337.35	5	0	3.8108		CTSD	3	0.985902	0
RPLP1	2737.18	15	0	0	5	1	2447.69	5	0	289.484	5	0	0.290782		CLU	3	0.983316	1.62215e-146
PTTG1	8511.32	14	0	3991.92	5	0	2431.58	5	0	2221.71	5	0	2.4404		FIBCD1	3	0.980836	1.56204e-249
TUBA1C	6313.65	15	0	3247.79	5	0	2428.23	5	0	637.62	5	0	1.3463		CD59	3	0.970218	0
HMGN2	7356.9	15	0	3152.84	5	0	2417.21	5	0	1786.85	5	0	1.65314		MEG3	3	0.966377	0
RPSA	2625.18	15	0	32.2138	5	5.38928e-06	2323.28	5	0	269.682	5	0	0.364904		ICAM1	3	0.960746	1.37621e-172
PPIA	3581.33	15	0	1178.73	5	0	2302.19	5	0	100.405	5	0	0.524787		NCALD	3	0.95657	0
PCLAF	7413.23	15	0	3087.82	5	0	2283.83	5	0	2041.58	5	0	2.68249		EFNA1	3	0.954915	1.12462e-186
NEAT1	8726.6	15	0	5077.13	5	0	2265.57	5	0	1383.9	5	0	0.962215		IFITM2	3	0.952231	0
TMSB10	3132.84	15	0	0.389442	5	0.995615	2252.79	5	0	879.66	5	0	0.359358		CACNA2D1	3	0.943828	5.87557e-288
RPL22L1	3933.45	15	0	1540.27	5	0	2233.03	5	0	160.145	5	0	0.686009		CSF2	3	0.935699	1.57572e-92
CDKN3	7742.55	14	0	3423.42	5	0	2213.72	5	0	2109.57	5	0	3.95288		F3	3	0.922543	3.45725e-230
HMGA1	3735.68	15	0	1026.83	5	0	2145.87	5	0	562.982	5	0	0.623133		CD24	3	0.916911	0
NME2	2883.36	15	0	461.573	5	0	2139.74	5	0	282.044	5	0	0.371483		THBS1	3	0.914015	4.3196e-229
CDK1	7457.75	15	0	3343.4	5	0	2095.33	5	0	2019.02	5	0	4.2303		SELENOM	3	0.911384	2.50827e-241
STMN1	6962.26	15	0	3586.68	5	0	2046.52	5	0	1329.06	5	0	1.57592		IFITM3	3	0.888311	0
RANBP1	5415.75	15	0	2505.25	5	0	1999.66	5	0	910.835	5	0	1.38149		LINC02532	3	0.877865	3.29697e-135
AURKB	6849.42	15	0	3052.5	5	0	1949.52	5	0	1847.41	5	0	3.87866		CCBE1	3	0.876038	7.11275e-245
CENPA	6662.95	15	0	2768.5	5	0	1931.66	5	0	1962.79	5	0	3.5934		COL11A1	3	0.815651	9.70572e-298
RRM2	6284.93	15	0	2648.74	5	0	1913.47	5	0	1722.73	5	0	2.88427		SGK1	3	0.812243	1.22758e-108
RPS23	2139.69	15	0	0	5	1	1901.72	5	0	237.971	5	0	0.323322		CDKN2A	3	0.787947	2.21638e-201
NUCKS1	5738.27	15	0	3184.46	5	0	1901.08	5	0	652.723	5	0	1.15619		TMEM265	3	0.787834	5.11661e-184
DTYMK	5484.1	15	0	2548.96	5	0	1878.08	5	0	1057.06	5	0	1.89039		GSN	3	0.786505	2.50439e-299
DEK	6039.9	15	0	3079.61	5	0	1869.7	5	0	1090.58	5	0	1.3884		CLEC4E	3	0.779112	1.94924e-281
CCNB1	6212.71	15	0	2670.94	5	0	1828.1	5	0	1713.67	5	0	3.52832		GCNT2	3	0.760522	2.71657e-244
CLU	3996.8	14	0	1682.29	5	0	1827.73	5	0	1152.43	5	0	1.24942		TSC22D1	3	0.734912	2.6005e-194
CENPW	5688.82	15	0	2346.86	5	0	1794.46	5	0	1547.5	5	0	2.56032		ZMAT3	3	0.73341	8.52211e-226
ANLN	6175.37	15	0	2634.48	5	0	1794.19	5	0	1746.69	5	0	3.84874		C15orf48	3	0.725382	1.31191e-127
GTSE1	6069.43	14	0	2702.22	5	0	1789.99	5	0	1765.56	5	0	4.84066		HMGA1	3	0.72361	0
CENPE	6046.34	15	0	2616.43	5	0	1779.01	5	0	1650.9	5	0	3.96365		KRT19	3	0.716874	0
TACC3	5911.75	15	0	2408.81	5	0	1778.42	5	0	1724.52	5	0	3.49597		CDA	3	0.710501	2.67552e-172
HNRNPA2B1	5100.21	15	0	3033.06	5	0	1776.98	5	0	290.172	5	0	1.00647		TMEM47	3	0.694243	1.19675e-160
JPT1	5262.11	15	0	3116.78	5	0	1776.77	5	0	368.557	5	0	1.1936		FBN1	3	0.657828	1.28413e-193
TXN	3073.87	15	0	1079.25	5	0	1775.58	5	0	219.036	5	0	0.51638		DGKI	3	0.654988	1.57283e-142
KIF20B	5682.11	15	0	2253.51	5	0	1726.88	5	0	1701.72	5	0	2.85639		COX7A1	3	0.586894	2.10751e-97
MYL6	2172.8	15	0	353.997	5	0	1723.76	5	0	95.0402	5	0	0.37306		FSTL1	3	0.563447	1.41957e-186
ENO1	2260.32	15	0	528.123	5	0	1681.42	5	0	50.7738	5	9.62255e-10	0.562082		CCND1	3	0.555767	1.68665e-119
AURKA	5654.81	15	0	2400.85	5	0	1664.5	5	0	1589.46	5	0	3.7676		C4orf48	3	0.550016	6.2547e-161
TUBB6	4317.94	15	0	2427.51	5	0	1662.18	5	0	228.254	5	0	0.987648		AKR1C3	3	0.523809	1.22e-72
RPS3	1746.61	15	0	0	5	1	1651.69	5	0	94.921	5	0	0.278832		IL6	3	0.522072	7.99639e-66
RPS16	1857.85	15	0	0	5	1	1647.07	5	0	210.783	5	0	0.309639		CCN2	3	0.502196	9.89476e-111
SGO2	5370	15	0	2154.17	5	0	1642.16	5	0	1573.67	5	0	3.42307		PLAU	3	0.495705	1.43004e-92
H2AFV	4437.23	15	0	2232.47	5	0	1641.58	5	0	563.172	5	0	1.30628		PDGFB	3	0.474173	2.50253e-63
SNRPE	3204.36	15	0	1439.61	5	0	1632.07	5	0	132.674	5	0	0.744524		DOCK4	3	0.457696	2.75846e-156
TK1	5357.31	14	0	2463.16	5	0	1630.51	5	0	1496.56	5	0	2.83241		SMURF2	3	0.428154	4.43563e-99
CDC20	5863.58	14	0	2619.08	5	0	1627.37	5	0	1622.82	5	0	4.49966		TGM2	3	0.424702	7.55899e-102
UBE2T	5421.22	15	0	2379.92	5	0	1613.68	5	0	1427.61	5	0	2.65163		TFPI2	3	0.415642	2.66808e-111
RPS12	1715.41	15	0	0	5	1	1611.13	5	0	104.28	5	0	0.3057		APCDD1L-DT	3	0.399399	7.89155e-108
HMMR	5324.67	15	0	2255.81	5	0	1586.98	5	0	1481.88	5	0	4.37003		SPDL1	3	0.383332	4.53946e-86
TPT1	1736.63	15	0	0	5	1	1544.4	5	0	192.237	5	0	0.298622		SGIP1	3	0.378551	1.50198e-109
FDPS	3311.16	15	0	1299.83	5	0	1534.67	5	0	476.656	5	0	0.973799		GJA1	3	0.362293	3.02494e-90
RPL13	1657.34	15	0	0	5	1	1523.3	5	0	134.036	5	0	0.275262		SERPINA1	3	0.351951	1.16887e-60
SSR3	2656.71	15	0	934.622	5	0	1510.44	5	0	211.647	5	0	0.59713		ITGAV	3	0.335277	3.45455e-84
HJURP	5019.15	15	0	2114.17	5	0	1478.48	5	0	1426.51	5	0	4.08903		FDPS	3	0.319518	1.83331e-82
RPL28	1625.45	15	0	0	5	1	1469.5	5	0	155.948	5	0	0.313982		CLDN1	3	0.291945	3.94478e-67
RPL18A	1660.4	15	0	0	5	1	1467.45	5	0	192.953	5	0	0.283865		LIMCH1	3	0.288548	2.35145e-117
CYP1B1	3361.8	14	0	972.731	5	0	1467.2	5	0	1535	5	0	0.911359		PLAT	3	0.273805	7.98075e-50
DUT	3991.23	15	0	1829.28	5	0	1467.18	5	0	694.77	5	0	1.2406		S100A6	3	0.268197	1.82742e-136
TPM3	3173.96	15	0	1528.88	5	0	1449.14	5	0	195.942	5	0	0.722373		MMP2	3	0.264602	1.75531e-67
CEP55	5068.65	14	0	2161.88	5	0	1446.44	5	0	1502.21	5	0	4.19328
NUF2	4923.36	15	0	2120.44	5	0	1429.15	5	0	1373.77	5	0	4.14614
KIF14	4585.59	15	0	1881.35	5	0	1424.55	5	0	1279.69	5	0	4.40338
KIF23	4871.91	15	0	1969.94	5	0	1422.28	5	0	1479.7	5	0	4.03504
SNRPD1	3760.56	15	0	2045.89	5	0	1410.88	5	0	303.786	5	0	1.03687
SNRPG	3744.66	15	0	2193.68	5	0	1409.25	5	0	141.741	5	0	0.824593
MELK	4840.14	15	0	2438.71	5	0	1405.55	5	0	995.885	5	0	2.35314
CKAP2	4847.92	15	0	2197.73	5	0	1394.33	5	0	1255.86	5	0	2.41729
H3F3B	3775.88	15	0	2281.44	5	0	1389.93	5	0	104.513	5	0	0.689379
CALM1	3377.15	15	0	1888.57	5	0	1371.63	5	0	116.95	5	0	0.64326
MIR924HG	4806.03	15	0	2115.4	5	0	1368.13	5	0	1322.5	5	0	2.94167
RPL8	1493.41	15	0	0	5	1	1365.71	5	0	127.704	5	0	0.283191
TYMS	4410.52	15	0	2093.81	5	0	1353.62	5	0	963.1	5	0	1.83845
DLGAP5	4304.99	14	0	1877.89	5	0	1353.42	5	0	1091.59	5	0	4.74582
CENPN	4434.2	15	0	1871.8	5	0	1342.33	5	0	1220.07	5	0	2.8494
RPL27A	1506.21	15	0	0	5	1	1310.72	5	0	195.489	5	0	0.289847
HNRNPA1	1781.15	15	0	392.673	5	0	1303.98	5	0	84.4917	5	1.11022e-16	0.556923
RPL32	1473.42	15	0	0	5	1	1300.12	5	0	173.301	5	0	0.273768
CCNA2	4439.33	15	0	1946.13	5	0	1299.67	5	0	1193.53	5	0	4.19642
CDCA3	4080.72	15	0	1659.75	5	0	1283.07	5	0	1137.9	5	0	4.0916
DCN	3366.98	15	0	1482.48	5	0	1279.42	5	0	605.088	5	0	0.937965
CENPM	4178.08	15	0	1860.13	5	0	1262.76	5	0	1055.19	5	0	2.80007
ARHGAP11B	4382.84	15	0	1861.74	5	0	1255.84	5	0	1265.26	5	0	2.98802
H2AFX	3993.73	15	0	1806.76	5	0	1253.08	5	0	933.89	5	0	2.38395
SRSF3	3116.5	15	0	1601.94	5	0	1248.73	5	0	265.828	5	0	1.04973
S100A16	1912.99	15	0	385.142	5	0	1246.94	5	0	280.908	5	0	0.412835
KNL1	4116.97	15	0	1636.66	5	0	1244.36	5	0	1235.95	5	0	4.34342
KIF4A	4083.13	15	0	1743.29	5	0	1243.96	5	0	1095.88	5	0	4.36633
RPS6	1305.86	15	0	0	5	1	1230.01	5	0	75.8541	5	6.21725e-15	0.258512
APOLD1	3990.18	15	0	1496.72	5	0	1225.83	5	0	1267.63	5	0	3.27143
PLK1	4220.82	15	0	1815.14	5	0	1218.38	5	0	1187.31	5	0	4.44568
RPS17	1424.93	15	0	0	5	1	1214.71	5	0	210.219	5	0	0.301643
TPM4	2559.52	15	0	1158.03	5	0	1207.11	5	0	194.381	5	0	0.568179
CCND1	3175.9	15	0	1264.12	5	0	1203.01	5	0	708.766	5	0	0.739932
EPHA6	1962.99	14	0	877.704	5	0	1199.25	5	0	155.27	5	0	1.12066
CDCA2	4307.96	15	0	1944.33	5	0	1194.29	5	0	1169.35	5	0	3.95471
SOX4	3185.43	15	0	1533.1	5	0	1193.02	5	0	459.304	5	0	0.554851
RPLP2	1411.55	15	0	0	5	1	1180.94	5	0	230.61	5	0	0.29995
CDCA8	3995.44	15	0	1720.02	5	0	1178.71	5	0	1096.71	5	0	4.25804
CENPK	4052.05	15	0	1918.3	5	0	1170.32	5	0	963.429	5	0	2.39775
RPS4X	1191.53	15	0	0	5	1	1169.01	5	0	22.5254	5	0.000415878	0.231303
HSPA8	3040.61	15	0	1799.29	5	0	1168.57	5	0	72.7413	5	2.75335e-14	0.814983
HNRNPA3	3261.49	15	0	1937.5	5	0	1168.5	5	0	155.497	5	0	0.967914
TNFRSF12A	2530.13	15	0	1223.01	5	0	1167.22	5	0	139.897	5	0	0.583902
SAA1	3266.32	15	0	1784.87	5	0	1161.77	5	0	319.677	5	0	1.69931
HMGN1	2699.8	15	0	1394.09	5	0	1156.07	5	0	149.634	5	0	0.663824
NAV2	3843.74	15	0	2476.78	5	0	1152.51	5	0	214.461	5	0	0.67993
RPS18	1278.2	15	0	0	5	1	1149.38	5	0	128.814	5	0	0.294865
PRR11	3957.9	15	0	1669.07	5	0	1144.31	5	0	1144.52	5	0	2.48496
TAGLN2	2407.79	15	0	1049.26	5	0	1135.12	5	0	223.404	5	0	0.603012
YWHAH	3325.01	15	0	1998.19	5	0	1131.52	5	0	195.301	5	0	1.08231
CCDC18	3949.41	15	0	1826.05	5	0	1120.49	5	0	1002.88	5	0	2.05248
RPS14	1211.33	15	0	0	5	1	1115.26	5	0	96.0699	5	0	0.257177
CHRM3	3143.25	15	0	1589.9	5	0	1112.43	5	0	440.926	5	0	1.11391
PSMD2	2673.9	15	0	1460.05	5	0	1111.82	5	0	102.032	5	0	0.732007
KIF2C	3455.1	15	0	1427.76	5	0	1109.22	5	0	918.125	5	0	4.40356
CIT	4070.32	15	0	1701.23	5	0	1108.67	5	0	1260.43	5	0	3.25147
MAD2L1	3779.11	14	0	1624.82	5	0	1105.36	5	0	1070.89	5	0	2.98566
SNRPB	2818.25	15	0	1531.07	5	0	1104.21	5	0	182.972	5	0	0.956907
EEF1B2	1272.86	15	0	14.4049	5	0.0132319	1101.98	5	0	156.474	5	0	0.348894
RPL13A	1159.65	15	0	0	5	1	1100.44	5	0	59.2089	5	1.77078e-11	0.260233
ACAT2	2271.72	15	0	920.665	5	0	1100.24	5	0	250.819	5	0	1.01412
RPL29	1221.43	15	0	0	5	1	1099.98	5	0	121.451	5	0	0.277055
AC079352.1	5142.66	15	0	3495.01	5	0	1094.81	5	0	552.844	5	0	1.0675
RPL35	1269.88	15	0	0	5	1	1085.97	5	0	183.91	5	0	0.288929
DIAPH3	5186.17	15	0	3484.05	5	0	1080.66	5	0	621.454	5	0	1.14708
KNSTRN	3547.88	15	0	1557.75	5	0	1074.84	5	0	915.292	5	0	2.90791
GAPDH	1065.84	15	0	0	5	1	1065.84	5	0	0	5	1	0.184703
RPS3A	1155.86	15	0	0	5	1	1064.68	5	0	91.1729	5	0	0.251527
PTCHD4	3228.09	15	0	1645.25	5	0	1060.13	5	0	522.703	5	0	1.23221
RPS20	1185.3	15	0	0	5	1	1057.95	5	0	127.355	5	0	0.261471
NRCAM	3352.49	15	0	1740.82	5	0	1055.14	5	0	556.536	5	0	1.06369
PPP1R14B	2019.38	15	0	781.031	5	0	1054.53	5	0	183.822	5	0	0.538765
MIS18BP1	3406.9	15	0	1459.46	5	0	1052.71	5	0	894.733	5	0	2.07573
MIF	1067.61	15	0	0	5	1	1050.53	5	0	17.0788	5	0.00435271	0.260565
COTL1	2092.13	15	0	922.526	5	0	1041.69	5	0	127.917	5	0	0.585202
ANP32B	2629.78	15	0	1232.89	5	0	1040.57	5	0	356.319	5	0	0.978364
H3F3A	2011.41	15	0	975.409	5	0	1036	5	0	0	5	1	0.484179
KIFC1	3594.53	15	0	1571.74	5	0	1034.97	5	0	987.818	5	0	3.71396
RPS8	1052.31	15	0	0	5	1	1029.45	5	0	22.8624	5	0.000358636	0.256063
ZWINT	3394.23	15	0	1434.93	5	0	1027.58	5	0	931.722	5	0	3.05579
FABP5	2655.3	15	0	1345.91	5	0	1025.6	5	0	283.793	5	0	1.28713
RPL17	1062.2	15	0	0	5	1	1012.11	5	0	50.0901	5	1.32818e-09	0.249144
RPL23A	1039.53	15	0	0	5	1	1011.96	5	0	27.5673	5	4.42187e-05	0.258559
DEPDC1	3550.24	15	0	1583.33	5	0	1005.06	5	0	961.856	5	0	4.77967
HSPE1	1903.04	15	0	848.489	5	0	1003.69	5	0	50.8573	5	9.25109e-10	0.691
SRSF7	2535.34	15	0	1167.35	5	0	998.88	5	0	369.103	5	0	1.07352
PBK	3438.41	14	0	1597.77	5	0	996.922	5	0	877.888	5	0	4.3475
SPC25	3323.11	15	0	1387.65	5	0	994.134	5	0	941.328	5	0	4.50266
LAMC2	3461.65	15	0	1257.61	5	0	991.006	5	0	1213.04	5	0	0.701242
BUB1B	3375.01	15	0	1467.49	5	0	989.759	5	0	917.764	5	0	3.79482
HNRNPAB	3016.87	15	0	1881.11	5	0	988.212	5	0	147.551	5	0	1.09879
TMPO	3405.1	14	0	1412.4	5	0	981.167	5	0	1019.36	5	0	1.87453
PEG10	1921.26	15	0	763.734	5	0	979.756	5	0	177.766	5	0	0.834813
SAA2	1954.65	14	0	1828.84	5	0	978.053	5	0	316.664	5	0	2.14127
RPL10	1047.14	15	0	0	5	1	977.061	5	0	70.0776	5	9.86988e-14	0.252227
CBLB	1649.6	15	0	557.86	5	0	972.806	5	0	118.931	5	0	0.673064
TMEM106C	2780.44	15	0	1206.82	5	0	972.554	5	0	601.066	5	0	1.7022
CCNB2	3559.1	14	0	1611.4	5	0	971.631	5	0	978.566	5	0	3.72121
NSD2	4106.73	15	0	2716.18	5	0	965.555	5	0	424.998	5	0	1.32235
TPI1	1019.54	15	0	61.8339	5	5.07561e-12	957.704	5	0	0	5	1	0.307671
Z94721.1	3407.04	14	0	1502.02	5	0	951.138	5	0	959.669	5	0	2.84534
PIF1	3245.54	15	0	1370.17	5	0	949.187	5	0	926.185	5	0	4.28813
RPL39L	2777.06	14	0	1407.66	5	0	941.916	5	0	430.78	5	0	1.80951
ARHGAP11A	3367.93	15	0	1448.29	5	0	941.241	5	0	978.401	5	0	3.30059
CEP128	3279.02	14	0	1456.66	5	0	938.266	5	0	890.578	5	0	2.37432
SQLE	1919	15	0	875.937	5	0	933.577	5	0	109.491	5	0	0.716535
NCL	2278.11	15	0	1248.9	5	0	921.006	5	0	108.2	5	0	0.770369
ATAD2	3080.83	15	0	1360.08	5	0	918.678	5	0	802.068	5	0	1.82085
RPS15	1013.57	15	0	0	5	1	914.27	5	0	99.2987	5	0	0.26262
ZBTB20-AS5	913.827	15	0	0.215071	5	0.998943	913.612	5	0	0	5	1	0.426755
RPLP0	957.846	15	0	0	5	1	912.506	5	0	45.3404	5	1.23712e-08	0.237603
TM4SF1	1673.66	15	0	703.305	5	0	908.225	5	0	62.1262	5	4.41558e-12	0.70143
RPL10A	965.874	15	0	0	5	1	897.193	5	0	68.681	5	1.92735e-13	0.269577
CKAP2L	2967.74	15	0	1324.95	5	0	896.637	5	0	746.15	5	0	4.06883
DNMT1	2680.29	15	0	1342.91	5	0	896.453	5	0	440.931	5	0	1.50339
ARL6IP1	3465.29	15	0	1888.42	5	0	894.976	5	0	681.889	5	0	1.659
SIGLEC15	1858.54	15	0	672.301	5	0	892.81	5	0	293.426	5	0	0.77174
MYL12A	1842.62	15	0	926.503	5	0	890.864	5	0	25.251	5	0.000124615	0.475228
HSP90AA1	2803.74	15	0	1766.78	5	0	890.648	5	0	146.314	5	0	0.863486
TUBA1A	2544.02	15	0	1376.05	5	0	888.618	5	0	279.351	5	0	0.582326
C12orf75	1836.99	15	0	415.876	5	0	883.043	5	0	538.073	5	0	0.388095
BUB1	3062.5	15	0	1345.39	5	0	882.204	5	0	834.902	5	0	4.06491
CLSPN	3329.02	15	0	1482.92	5	0	881.814	5	0	964.284	5	0	2.80768
FAM83D	2775.45	15	0	1217.88	5	0	874.043	5	0	683.53	5	0	4.83995
KCNJ16	3593.03	15	0	1685.17	5	0	870.291	5	0	1037.56	5	0	1.04823
KIRREL3	2347.92	15	0	1354.61	5	0	866.972	5	0	126.342	5	0	0.899888
MXD3	2855.31	15	0	1144.82	5	0	861.145	5	0	849.352	5	0	3.45791
RPL14	945.874	15	0	0	5	1	859.305	5	0	86.569	5	0	0.248242
HSPD1	2123.68	15	0	1070.75	5	0	858.745	5	0	194.18	5	0	0.852996
NME1	1988.2	15	0	1088.79	5	0	853.909	5	0	45.5047	5	1.14548e-08	0.724951
PHLDA2	1833.83	15	0	942.397	5	0	850.825	5	0	40.6036	5	1.12821e-07	0.610925
FTL	3551.87	15	0	2529.58	5	0	849.238	5	0	173.056	5	0	0.544721
RPA3	2517.76	15	0	1046.37	5	0	849.012	5	0	622.382	5	0	1.17609
CYCS	2010.92	15	0	1086.13	5	0	848.47	5	0	76.3227	5	4.88498e-15	0.913072
PARP1	2201.65	15	0	1088.42	5	0	845.466	5	0	267.76	5	0	0.975156
DEPDC1B	2817.98	14	0	1169.78	5	0	845.333	5	0	805.473	5	0	3.08398
DHFR	2589.89	15	0	1249.57	5	0	843.21	5	0	497.112	5	0	1.67727
MICOS10	1443.25	15	0	462.068	5	0	842.947	5	0	138.232	5	0	0.440962
CACYBP	2415.13	15	0	1168.46	5	0	841.703	5	0	404.96	5	0	1.16144
VIM	879.24	15	0	0	5	1	839.397	5	0	39.8422	5	1.60686e-07	0.279394
RPL7	849.361	15	0	0	5	1	834.891	5	0	14.4703	5	0.0128825	0.228858
AC005208.1	1485.18	15	0	350.815	5	0	832.349	5	0	302.018	5	0	1.20252
RPL11	910.429	15	0	0	5	1	831.868	5	0	78.5601	5	1.66533e-15	0.250078
FBN1	2965.91	15	0	1361.33	5	0	829.962	5	0	774.62	5	0	0.619726
PTMS	1661.64	15	0	768.151	5	0	828.667	5	0	64.8215	5	1.22047e-12	0.65486
RPL9	908.449	15	0	0	5	1	818.639	5	0	89.8097	5	0	0.271228
DNAJC9	2740.05	15	0	1382.6	5	0	812.298	5	0	545.152	5	0	1.61573
BRCA2	2791.59	15	0	1215.42	5	0	809.474	5	0	766.691	5	0	2.84589
LINC02532	1894.25	14	0	2621.78	5	0	802.391	5	0	700.067	5	0	1.37035
FOSL1	2640.5	15	0	1721.13	5	0	801.831	5	0	117.538	5	0	0.997296
TCIM	2183.18	15	0	975.951	5	0	799.808	5	0	407.422	5	0	0.894635
RFC3	2750.83	15	0	1259.47	5	0	799.381	5	0	691.978	5	0	2.22971
KIF18B	2882.09	14	0	1327.63	5	0	798.418	5	0	756.044	4	0	4.56284
PRDX1	955.232	15	0	157.501	5	0	797.502	5	0	0.228311	5	0.998779	0.433319
CCNF	2655.8	15	0	1221.41	5	0	797.145	5	0	637.238	5	0	2.96415
MT1E	1092.74	15	0	195.869	5	0	790.004	5	0	106.871	5	0	0.448485
ARPC1B	1268.09	15	0	438.593	5	0	789.766	5	0	39.7272	5	1.69495e-07	0.407567
CCBE1	1395.27	15	0	379.169	5	0	789.083	5	0	227.02	5	0	0.708952
SMC2	2332.32	15	0	972.823	5	0	788.146	5	0	571.346	5	0	1.8037
DBF4	2679.13	14	0	1167.42	5	0	778.585	5	0	736.91	5	0	2.29512
NTM	3180.45	15	0	1708.41	5	0	776.602	5	0	695.442	5	0	1.13907
PLAU	1677.68	15	0	646.776	5	0	775.978	5	0	254.93	5	0	0.537565
FUS	2683.29	15	0	1722.58	5	0	775.114	5	0	185.593	5	0	0.961368
CENPH	2469.19	15	0	1027.13	5	0	774.129	5	0	667.931	5	0	2.22125
NRSN1	830.887	15	0	12.5945	5	0.0274899	771.835	5	0	46.4572	5	7.32938e-09	0.778957
PRKDC	2523.69	15	0	1619.6	5	0	769.509	5	0	134.577	5	0	0.916675
FBXO5	2753.14	14	0	1216.05	5	0	769.012	5	0	768.082	4	0	3.02918
LMNB1	2760.7	15	0	1257.78	5	0	763.989	5	0	738.928	5	0	2.46143
RPS27A	813.799	15	0	0	5	1	763.514	5	0	50.2847	5	1.21183e-09	0.265053
SOD1	1173.86	15	0	349.18	5	0	763.18	5	0	61.4956	5	5.96323e-12	0.512884
RPS15A	818.801	15	0	0	5	1	762.236	5	0	56.5644	5	6.21808e-11	0.245393
PSMA7	2043.68	15	0	1267.24	5	0	759.035	5	0	17.3997	5	0.00380089	0.588458
MYH9	2130.57	15	0	980.1	5	0	758.393	5	0	392.077	5	0	0.529832
BRCA1	2477.82	15	0	1159.89	5	0	753.339	5	0	564.592	5	0	2.00198
PARK7	1287.14	15	0	537.008	5	0	742.671	5	0	7.46074	5	0.188566	0.51574
FANCI	2439.83	15	0	1036.13	5	0	733.357	5	0	670.338	5	0	2.31645
AL353138.1	2473.95	15	0	1273	5	0	731.365	5	0	469.587	5	0	1.10442
GSTP1	962.946	15	0	215.631	5	0	725.859	5	0	21.4562	5	0.000664066	0.495139
LSM5	2172.91	15	0	1249.67	5	0	724.198	5	0	199.034	5	0	1.04006
USP1	2420.93	15	0	1115.08	5	0	721.267	5	0	584.576	5	0	1.61893
MAGI2	2950.23	15	0	1523.87	5	0	715.95	5	0	710.408	5	0	1.09139
CCT5	1939.16	15	0	1117.46	5	0	712.411	5	0	109.293	5	0	0.958172
PIMREG	2545.03	15	0	1085.2	5	0	711.876	5	0	747.953	5	0	4.73765
TROAP	2561.72	15	0	1178.1	5	0	708.428	5	0	675.189	5	0	3.86076
NDC80	2670.04	15	0	1189.79	5	0	704.111	5	0	776.141	5	0	4.69343
ADAMTS6	2375.89	15	0	1466.27	5	0	700.774	5	0	208.843	5	0	0.769315
SST	1534.77	15	0	838.688	5	0	694.831	5	0	1.24977	5	0.940015	1.12185
RPL41	703.671	15	0	0	5	1	692.475	5	0	11.1966	5	0.0476188	0.26739
FEN1	2298.87	15	0	991.981	5	0	688.974	5	0	617.918	5	0	2.18847
PHF19	2266.92	15	0	1103.87	5	0	687.719	5	0	475.335	5	0	1.92446
HMGB3	2654.02	15	0	1386.61	5	0	686.079	5	0	581.333	5	0	1.9732
ADAMTS9-AS2	3678.93	15	0	2699.6	5	0	681.168	5	0	298.167	5	0	0.96109
SPC24	2071.55	14	0	839.804	5	0	681.019	5	0	555.348	5	0	2.84876
BRIP1	2504.12	15	0	1217.09	5	0	680.144	5	0	606.883	5	0	2.26816
UBB	1494.67	15	0	754.081	5	0	678.987	5	0	61.6035	5	5.66469e-12	0.729581
CENPU	2324.57	15	0	1012.6	5	0	678.736	5	0	633.237	5	0	2.79539
ASF1B	2328.08	14	0	1183.41	5	0	672.001	5	0	663.923	5	0	3.23166
RPL12	728.609	15	0	0	5	1	671.44	5	0	57.1691	5	4.66686e-11	0.287534
CCND2	1763.1	14	0	497.043	4	0	664.023	5	0	602.034	5	0	1.80096
TPM1	1161.92	15	0	137.521	5	0	658.533	5	0	365.866	5	0	0.387377
LINC01320	2636.79	15	0	1796.21	5	0	655.342	5	0	185.234	5	0	0.741105
MZT1	1863.89	15	0	937.973	5	0	654.617	5	0	271.297	5	0	1.63416
HNRNPDL	1704.32	15	0	925.988	5	0	654.552	5	0	123.782	5	0	0.823218
AL117381.1	656.559	15	0	1.10232	5	0.953898	651.772	5	0	3.68429	5	0.595703	0.48708
RPL26	685.549	15	0	0	5	1	651.158	5	0	34.3906	5	1.99051e-06	0.253626
GGH	1537.25	15	0	666.716	5	0	650.826	5	0	219.709	5	0	1.285
CLIC1	1100.02	15	0	427.485	5	0	650.443	5	0	22.0932	5	0.000502653	0.447325
PREX2	2355.1	15	0	1471.71	5	0	648.961	5	0	234.433	5	0	0.802526
PA2G4	1800.95	15	0	1091.14	5	0	647.627	5	0	62.182	5	4.29978e-12	0.795788
HELLS	2102.31	15	0	961.063	5	0	647.405	5	0	493.846	5	0	1.48962
RPL3	680.327	15	0	0	5	1	644.859	5	0	35.4677	5	1.21349e-06	0.232632
NCAPG	2506.31	15	0	1191.34	5	0	643.828	5	0	671.144	5	0	3.9502
AC090579.1	772.294	15	0	120.319	5	0	643.692	5	0	8.28292	5	0.141317	0.7044
PFDN2	1682.6	15	0	988.253	5	0	642.188	5	0	52.1597	5	5.00281e-10	0.62325
HMGA2-AS1	709.074	15	0	60.8869	5	7.96907e-12	635.793	5	0	12.3942	5	0.0297679	0.493947
S100A6	778.758	15	0	0	5	1	634.961	5	0	143.797	5	0	0.359951
GMNN	2168.86	15	0	906.146	5	0	634.228	5	0	628.488	5	0	1.71356
SPDL1	1999.13	15	0	1021.91	5	0	631.26	5	0	345.96	5	0	1.50085
PTER	2829.9	15	0	1365.12	5	0	630.763	5	0	834.009	5	0	0.800095
S100A10	835.175	15	0	17.9309	5	0.00303424	627.187	5	0	190.056	5	0	0.400362
HIST2H2AC	2269	14	0	976.818	5	0	625.522	5	0	670.844	5	0	2.87559
HIST1H1D	2143.85	15	0	974.734	5	0	622.967	5	0	546.154	5	0	3.42453
NPM1	719.176	15	0	96.3527	5	0	622.823	5	0	0	5	1	0.373082
CD24	4218.53	15	0	2509.07	5	0	622.534	5	0	1086.93	5	0	0.633645
HMGA2	1301.53	15	0	285.654	5	0	613.873	5	0	402.003	5	0	0.539861
GDF15	1176.09	15	0	497.451	5	0	613.536	5	0	65.1031	5	1.06692e-12	0.675384
BUB3	1959.93	15	0	1047.85	5	0	612.92	5	0	299.159	5	0	1.42299
DPYSL3	1965.2	15	0	1229.69	5	0	608.519	5	0	126.999	5	0	1.25266
TNFAIP6	1091.85	15	0	372.48	5	0	607.849	5	0	111.516	5	0	0.629546
TAGLN	2087.6	15	0	1042.72	5	0	605.872	5	0	439.011	5	0	1.20453
ORC6	2242.79	15	0	1037.69	5	0	603.699	5	0	601.393	5	0	2.62552
DKK2	2190.33	15	0	1245.5	5	0	602.579	5	0	342.254	5	0	0.826914
ANP32E	2193.07	15	0	1097.57	5	0	598.566	5	0	496.935	5	0	1.58481
SMS	1527.85	15	0	837.077	5	0	597.982	5	0	92.7871	5	0	0.603578
SH3BGRL3	733.43	15	0	7.00226	5	0.220472	597.79	5	0	128.638	5	0	0.393105
RPL30	644.652	15	0	0	5	1	597.55	5	0	47.1017	5	5.41658e-09	0.251511
HSBP1	734.102	15	0	0.809091	5	0.97645	596.492	5	0	136.801	5	0	0.346458
FN1	1760.43	15	0	753.084	5	0	596.214	5	0	411.131	5	0	0.471628
KIF22	2020.4	15	0	851.582	5	0	592.38	5	0	576.437	5	0	1.73143
SERPINE2	1345.46	15	0	413.469	5	0	591.975	5	0	340.02	5	0	0.551987
RPS10	644.587	15	0	0	5	1	591.862	5	0	52.7243	5	3.83144e-10	0.282755
EEF1A1	616.231	15	0	0	5	1	591.843	5	0	24.3876	5	0.000182863	0.280499
LDHA	809.97	15	0	219.414	5	0	590.556	5	0	0	5	1	0.310666
SPON2	1655.76	14	0	689.207	5	0	589.336	5	0	378.14	5	0	1.17926
SULT1C4	2647.35	15	0	1225.39	5	0	587.008	5	0	834.947	5	0	0.80622
GINS2	1883.5	15	0	830.088	5	0	580.928	5	0	472.484	5	0	1.92757
RPS24	608.31	15	0	0	5	1	578.835	5	0	29.4745	5	1.87111e-05	0.237643
CDC25C	1995.12	14	0	919.052	5	0	577.789	5	0	498.278	4	0	4.30568
ECT2	2170.07	15	0	1244.33	5	0	576.457	5	0	349.287	5	0	1.61205
NEK2	1797.68	14	0	771.467	5	0	576.363	5	0	471.207	5	0	4.95229
DHRS3	2133.72	15	0	842.942	5	0	575.288	5	0	715.485	5	0	1.05963
SCLT1	2457.45	15	0	1314.36	5	0	573.3	5	0	569.791	5	0	1.72308
C1QL3	916.488	15	0	220.988	5	0	571.259	5	0	124.241	5	0	0.835336
INSIG1	1034.76	15	0	341.62	5	0	570.953	5	0	122.19	5	0	0.533012
TRIM59	1920.24	15	0	911.531	5	0	569.167	5	0	439.541	5	0	1.77647
LINC02376	1216.31	15	0	508.218	5	0	568.432	5	0	139.659	5	0	1.04228
KCNMA1	763.891	15	0	98.4913	5	0	567.937	5	0	97.4624	5	0	0.424908
HDAC9	2361.44	15	0	1442.83	5	0	558.828	5	0	359.781	5	0	0.735021
RPS25	625.061	15	0	0	5	1	557.374	5	0	67.6865	5	3.10307e-13	0.25027
AC015923.1	555.789	15	0	0	5	1	555.789	5	0	0	5	1	0.400675
PCNA	1927.09	15	0	1015.71	5	0	554.231	5	0	357.151	5	0	1.37906
SMC1A	2037.12	15	0	1087.63	5	0	553.06	5	0	396.434	5	0	1.26727
RPL36	610.921	15	0	0	5	1	551.189	5	0	59.7314	5	1.38112e-11	0.294081
MYOF	1864.66	15	0	760.998	5	0	549.866	5	0	553.797	5	0	0.490756
AKR1B1	616.718	15	0	61.1882	5	6.90359e-12	549.655	5	0	5.87451	5	0.318622	0.378919
SGIP1	2219.4	15	0	900.36	5	0	548.797	5	0	770.242	5	0	1.15708
ZMAT3	2219.6	15	0	1232.76	5	0	548.601	5	0	438.241	5	0	0.739267
DCBLD2	2078.37	15	0	832.822	5	0	542.929	5	0	702.623	5	0	0.455324
LTB	1865.13	15	0	1212.62	5	0	532.259	5	0	120.255	5	0	1.07833
CASC15	2343.7	15	0	1259.99	5	0	530.467	5	0	553.241	5	0	0.671114
SET	1423.93	15	0	801.863	5	0	530.176	5	0	91.8907	5	0	0.570867
SERPINE1	966.592	15	0	136.249	5	0	530	5	0	300.343	5	0	0.67339
RHEX	3060.47	15	0	1999.93	5	0	527.762	5	0	532.781	5	0	0.986622
EBP	1194.47	15	0	470.444	5	0	524.151	5	0	199.873	5	0	1.004
EFHD2	1404.82	15	0	777.553	5	0	523.04	5	0	104.232	5	0	0.860618
AKAP12	2971.61	15	0	1880.18	5	0	522.367	5	0	569.057	5	0	0.667133
LINC01111	784.978	15	0	237.103	5	0	520.313	5	0	27.5617	5	4.43291e-05	0.579543
RPL37A	629.651	15	0	4.18195	5	0.523528	520.147	5	0	105.322	5	0	0.351798
EIF4A1	989.183	15	0	449.358	5	0	513.403	5	0	26.4221	5	7.38923e-05	0.461663
ODC1	1116.54	15	0	488.466	5	0	505.194	5	0	122.885	5	0	0.687364
FLNA	918.804	15	0	270.692	5	0	504.384	5	0	143.728	5	0	0.432404
ACTN1	1395.81	15	0	815.102	5	0	504.323	5	0	76.3876	5	4.77396e-15	0.457331
HS3ST3A1	1796.53	15	0	1210.29	5	0	503.82	5	0	82.4246	5	2.22045e-16	0.842538
RPS19	504.108	15	0	0.282653	5	0.997957	496.238	5	0	7.58718	5	0.180503	0.312438
SFPQ	1884.5	15	0	1301.87	5	0	495.934	5	0	86.6927	5	0	0.960568
CDKN1A	1614.03	15	0	844.633	5	0	495.686	5	0	273.713	5	0	0.753794
PSAP	1178.3	15	0	507.766	5	0	493.961	5	0	176.568	5	0	0.425586
CCN1	903.573	15	0	310.619	5	0	491.297	5	0	101.657	5	0	0.481194
KLHL24	1231.54	14	0	642.785	5	0	480.235	5	0	178.716	5	0	0.945911
MCM7	1478.26	15	0	717.09	5	0	479.198	5	0	281.973	5	0	1.49674
IL32	1053.38	15	0	185.973	5	0	477.663	5	0	389.748	5	0	0.396777
AL136234.1	686.748	15	0	208.655	5	0	476.847	5	0	1.24503	5	0.940485	0.629275
MAP1B	2023.71	15	0	1374.04	5	0	476.53	5	0	173.143	5	0	0.564672
AP003086.1	478.925	15	0	1.69154	5	0.889964	475.603	5	0	1.63032	5	0.897559	0.468891
SLC44A5	1360.68	14	0	808.042	5	0	474.911	5	0	502.551	5	0	1.47926
RPL37	496.801	15	0	0	5	1	472.187	5	0	24.6141	5	0.000165384	0.302599
FDFT1	1063.59	15	0	490.982	5	0	470.883	5	0	101.728	5	0	0.862441
IL6	1424.5	15	0	522.006	5	0	467.226	5	0	435.264	5	0	0.975774
CMSS1	1500.4	15	0	927.262	5	0	466.491	5	0	106.646	5	0	1.07389
GPSM2	1872.84	15	0	881.883	5	0	459.396	5	0	531.565	5	0	1.94234
ITGB8	1542.72	15	0	687.958	5	0	458.918	5	0	395.847	5	0	0.564683
SHOC1	479.961	14	0	20.1133	5	0.00119	458.537	5	0	1.31111	4	0.859487	0.637392
RAD21	1907.48	15	0	1169.21	5	0	457.277	5	0	280.997	5	0	1.3972
AC007846.1	992.186	15	0	455.715	5	0	456.77	5	0	79.7011	5	9.99201e-16	0.753663
UHRF1	1570.73	15	0	726.052	5	0	454.757	5	0	389.924	5	0	1.95816
S100A11	481.663	15	0	0	5	1	453.879	5	0	27.7839	5	4.01159e-05	0.311079
SCEL	1302.59	15	0	360.859	5	0	453.024	5	0	488.709	5	0	0.721135
MT-CYB	1143.45	15	0	630.311	5	0	450.962	5	0	62.1722	5	4.31988e-12	0.341027
RPL21	472.083	15	0	0	5	1	450.655	5	0	21.4274	5	0.000672453	0.23745
GBP2	709.514	14	0	90.4891	4	0	449.563	5	0	169.462	5	0	0.722079
MT-CO2	861.263	15	0	293.23	5	0	449.039	5	0	118.994	5	0	0.318739
MCM3	1426.12	15	0	650.207	5	0	448.959	5	0	326.953	5	0	1.37716
ANXA2	785.987	15	0	331.289	5	0	448.948	5	0	5.74997	5	0.331314	0.351509
PLCB4	1194.55	15	0	457.62	5	0	448.755	5	0	288.178	5	0	0.55753
RTKN2	1514.27	15	0	742.918	5	0	447.535	5	0	323.817	5	0	1.92218
ATP5F1E	626.182	15	0	9.70742	5	0.0839627	446.424	5	0	170.05	5	0	0.377293
RPS29	487.993	15	0	0	5	1	446.284	5	0	41.708	5	6.74859e-08	0.315315
PAX8-AS1	459.236	15	0	4.02363	5	0.546018	440.082	5	0	15.1297	5	0.00982224	0.535931
CKAP5	1739.84	15	0	970.238	5	0	437.486	5	0	332.121	5	0	1.45592
CDH4	1694.14	15	0	1153.45	5	0	436.824	5	0	103.859	5	0	0.657772
CHAF1A	1385.76	15	0	656.095	5	0	436.041	5	0	293.62	5	0	1.74829
SAE1	1496.85	15	0	906.778	5	0	435.345	5	0	154.728	5	0	1.27162
DBI	449.563	15	0	0	5	1	433.444	5	0	16.1192	5	0.00651182	0.364151
RPL6	451.293	15	0	0	5	1	432.637	5	0	18.6561	5	0.00222715	0.236135
SLC27A4	1065.7	15	0	504.649	5	0	432.621	5	0	128.431	5	0	0.532842
PXMP2	1156	14	0	527.487	5	0	428.081	5	0	200.429	4	0	1.21628
CENPP	1788.75	15	0	839.526	5	0	427.225	5	0	521.998	5	0	2.03566
MT-CO3	676.278	15	0	183.27	5	0	426.255	5	0	66.7538	5	4.84723e-13	0.322874
NALCN-AS1	1516.6	15	0	765.909	5	0	425.909	5	0	324.78	5	0	0.837525
SPON1	2158.32	15	0	1191.2	5	0	425.299	5	0	541.822	5	0	0.761727
MGST3	594.673	15	0	116.871	5	0	422.84	5	0	54.9618	5	1.32918e-10	0.405034
EIF5A	899.05	15	0	429.826	5	0	422.493	5	0	46.7309	5	6.44635e-09	0.614509
MYEOV	937.028	15	0	436.614	5	0	421.814	5	0	78.6006	5	1.66533e-15	0.82339
KIF20A	1522.91	14	0	703.472	5	0	420.179	5	0	403.363	5	0	4.35846
RPL5	420.653	15	0	0	5	1	419.047	5	0	1.60644	5	0.90047	0.212641
DOCK2	887.243	15	0	434.82	5	0	418.252	5	0	34.1712	5	2.20121e-06	0.87583
UBE2D2	1086.11	15	0	580.578	5	0	416.721	5	0	88.8126	5	0	0.450964
TENT5A	1123.66	15	0	584.252	5	0	413.943	5	0	125.462	5	0	0.790715
HIST1H1E	1279	14	0	487.535	5	0	413.519	5	0	377.946	4	0	2.4069
CCDC80	628.537	15	0	154.382	5	0	410.759	5	0	63.3955	5	2.41074e-12	0.602203
CALR	459.181	15	0	20.5962	5	0.000965384	410.221	5	0	28.3632	5	3.09053e-05	0.330822
DDX39A	1454.89	15	0	729.85	5	0	407.381	5	0	317.657	5	0	1.62167
CDH6	1365.54	15	0	489.727	5	0	403.962	5	0	471.854	5	0	0.662052
PSIP1	1320.39	15	0	541.189	5	0	402.023	5	0	377.181	5	0	1.21177
FTX	1001.46	15	0	447.259	5	0	400.89	5	0	153.312	5	0	0.487781
IDI1	733.787	15	0	307.672	5	0	398.872	5	0	27.2431	5	5.11496e-05	0.652181
NCALD	1182.67	15	0	564.512	5	0	397.744	5	0	220.409	5	0	0.773581
SLC9C1	421.509	15	0	19.5596	5	0.00151124	395.958	5	0	5.99174	5	0.307024	0.565126
RPS27	396.084	15	0	0	5	1	395.259	5	0	0.825232	5	0.975396	0.289206
PSMB6	860.571	15	0	444.236	5	0	393.272	5	0	23.0629	5	0.000328341	0.554422
MYL12B	491.22	15	0	98.9767	5	0	392.243	5	0	0	5	1	0.340526
RRM1	1533.73	14	0	744.742	5	0	392.196	5	0	403.91	5	0	1.56238
RRM2B	1183.52	15	0	532.228	5	0	390.457	5	0	260.832	5	0	0.703892
NASP	1537.37	15	0	818.411	5	0	389.218	5	0	329.746	5	0	1.13135
CELF2	1634.83	15	0	897.551	5	0	387.358	5	0	349.917	5	0	1.00728
SOD2	1643.29	15	0	1127.85	5	0	386.925	5	0	128.518	5	0	0.72817
MAOA	627.108	13	0	50.6668	4	2.62026e-10	386.045	5	0	190.397	4	0	1.19928
GJA1	1587.94	15	0	703.269	5	0	384.242	5	0	500.427	5	0	0.942726
LINC02263	1434.53	15	0	684.293	5	0	380.988	5	0	369.249	5	0	0.946815
DTL	1400.72	15	0	622.918	5	0	380.139	5	0	397.662	5	0	2.36831
ITGA3	1067.95	15	0	301.124	5	0	378.663	5	0	388.162	5	0	0.49212
HIST1H1A	1300.27	14	0	585.709	5	0	374.743	5	0	341.846	5	0	3.38874
TUBB2A	968.384	15	0	515.013	5	0	374.728	5	0	78.6423	5	1.66533e-15	0.620299
RPS28	405.989	15	0	0.173165	5	0.999376	372.599	5	0	33.2169	5	3.40804e-06	0.333623
EZH2	1525.95	14	0	758.647	5	0	372.416	5	0	394.891	4	0	1.68557
NDUFA4	378.764	15	0	6.38562	5	0.270483	372.378	5	0	0	5	1	0.306718
GUK1	523.122	15	0	43.5289	5	2.8866e-08	370.747	5	0	108.846	5	0	0.380001
GSTO1	697.507	15	0	302.257	5	0	368.207	5	0	27.0427	5	5.596e-05	0.564265
ZBTB16	647.091	14	0	618.238	5	0	367.414	5	0	122.656	5	0	0.801926
EFCAB13	2046.51	15	0	1264.19	5	0	365.636	5	0	416.686	5	0	1.06625
NBAT1	559.588	15	0	104.139	5	0	359.159	5	0	96.2903	5	0	0.771193
RPL35A	377.365	15	0	0	5	1	352.851	5	0	24.5136	5	0.000172932	0.251706
CA12	993.713	15	0	493.397	5	0	351.897	5	0	148.419	5	0	0.74282
CKLF	1493.85	15	0	997.694	5	0	351.378	5	0	144.777	5	0	0.592409
HIST1H1C	1255.62	15	0	542.086	5	0	351.162	5	0	362.374	5	0	1.69548
RPL39	386.8	15	0	0	5	1	348.427	5	0	38.373	5	3.17509e-07	0.298827
ST3GAL3	1841.9	15	0	1394.6	5	0	346.978	5	0	100.324	5	0	0.866704
MEIOB	1050.91	14	0	440.145	5	0	344.81	5	0	265.961	4	0	1.68997
EXOSC8	1139.25	15	0	509.504	5	0	343.548	5	0	286.197	5	0	1.34343
MICAL2	783.849	15	0	270.359	5	0	343.386	5	0	170.104	5	0	0.526048
SPNS2	1169.25	15	0	712.679	5	0	342.727	5	0	113.846	5	0	0.670841
RBL1	1236.81	15	0	579.362	5	0	342.275	5	0	315.176	5	0	1.64347
HNRNPH3	1228.51	15	0	802.147	5	0	342.072	5	0	84.2953	5	1.11022e-16	0.938598
LDLR	663.763	15	0	305.752	5	0	341.18	5	0	16.8316	5	0.00483056	0.57836
PCAT1	1251.47	15	0	551.895	5	0	338.645	5	0	360.928	5	0	0.826065
AC093607.1	1402.79	15	0	778.961	5	0	338.376	5	0	285.454	5	0	1.15352
ANPEP	603.813	15	0	31.3002	5	8.17161e-06	338.239	5	0	234.274	5	0	0.479494
ANXA3	1401.05	15	0	1019.48	5	0	337.965	5	0	43.6071	5	2.78295e-08	0.890731
PSME2	777.292	15	0	440.424	5	0	336.868	5	0	0	5	1	0.581862
RPL34	339.077	15	0	0	5	1	336.827	5	0	2.25055	5	0.813502	0.30464
MMP7	1224.32	15	0	106.353	5	0	335.132	5	0	782.83	5	0	0.959965
AXL	560.609	15	0	126.392	5	0	334.909	5	0	99.3088	5	0	0.366001
ITGB1	764.082	15	0	39.7569	5	1.67178e-07	330.792	5	0	393.534	5	0	0.387726
AC113386.1	382.861	15	0	43.2004	5	3.36507e-08	330.11	5	0	9.54988	5	0.0890413	0.690029
SERPINB7	915.525	15	0	293.065	5	0	329.911	5	0	292.55	5	0	0.702942
RPL22	352.104	15	0	0	5	1	329.507	5	0	22.5969	5	0.000403025	0.236122
SFN	799.831	15	0	264.836	5	0	329.468	5	0	205.527	5	0	0.730072
TM4SF18	871.68	15	0	203.394	5	0	328.478	5	0	339.809	5	0	0.986018
CKB	1859.07	15	0	1102.2	5	0	328.345	5	0	428.519	5	0	0.958819
RFC2	983.63	15	0	402.913	5	0	327.952	5	0	252.764	5	0	1.41925
GGCT	908.159	14	0	492.175	5	0	327.94	5	0	88.0441	4	0	0.984267
HIST1H2AC	1010.54	14	0	509.924	4	0	326.977	5	0	173.642	5	0	1.58945
LINC01435	715.615	15	0	215.328	5	0	326.056	5	0	174.231	5	0	1.00797
WNT5B	979.105	15	0	605.973	5	0	325.651	5	0	47.4809	5	4.53307e-09	0.546867
PLAT	741.292	15	0	208.3	5	0	324.981	5	0	208.012	5	0	0.552902
CLDN1	1722.03	15	0	662.842	5	0	322.386	5	0	736.801	5	0	0.630708
MT-CO1	327.843	15	0	4.17031	5	0.525166	321.733	5	0	1.94011	5	0.857368	0.300292
Top 500 pseudotime-associated genes identified by tradeSeq along lineage 3 in the QUI/IR dataset (Primary Senescence)
Gene	waldStat	df	pvalue	waldStat_1	df_1	pvalue_1	waldStat_2	df_2	pvalue_2	waldStat_3	df_3	pvalue_3	meanLogFC
HMGB2	20085.8	15	0	8049.91	5	0	6297.09	5	0	5738.85	5	0	3.38616
FTH1	5000.72	15	0	0	5	1	107.204	5	0	4893.51	5	0	0.411459
UBE2C	16159.6	15	0	7031.54	5	0	4608	5	0	4520.07	5	0	4.76608
CENPF	14450.8	15	0	6277.7	5	0	4113.37	5	0	4059.75	5	0	4.47532
CKS1B	16018	15	0	6771.11	5	0	5215.08	5	0	4031.8	5	0	2.55883
TOP2A	13935.9	15	0	6058.49	5	0	3914.38	5	0	3963.02	5	0	4.73391
H2AFZ	15865.1	15	0	7249.42	5	0	5115.36	5	0	3500.31	5	0	1.85039
CKS2	12834.3	15	0	5267.27	5	0	4261.38	5	0	3305.65	5	0	2.63181
NUSAP1	10738.5	15	0	4456.34	5	0	3286.89	5	0	2995.27	5	0	3.5599
PRC1	9351.05	15	0	3901.98	5	0	2764.49	5	0	2684.57	5	0	3.49324
MKI67	9642.8	14	0	4476.95	5	0	2757.21	5	0	2594.41	5	0	4.87493
UBE2S	10515.5	15	0	4748.72	5	0	3179.9	5	0	2586.91	5	0	3.01363
ITGB6	269.067	14	0	5.89919	5	0.316152	0.890575	5	0.9709	2549.08	5	0	0.538061
ASPM	8855.28	15	0	3773.25	5	0	2604.29	5	0	2477.75	5	0	4.86038
BIRC5	9072.06	14	0	4063.19	5	0	2563.91	5	0	2445.49	5	0	3.72972
HIST1H4C	11782.2	15	0	5826.96	5	0	3561.26	5	0	2393.99	5	0	2.2301
TPX2	8312.48	15	0	3524.43	5	0	2450.7	5	0	2337.35	5	0	3.8108
SMC4	8045.89	15	0	3359.44	5	0	2451.47	5	0	2234.98	5	0	2.62415
PTTG1	8511.32	14	0	3991.92	5	0	2431.58	5	0	2221.71	5	0	2.4404
CDKN3	7742.55	14	0	3423.42	5	0	2213.72	5	0	2109.57	5	0	3.95288
KPNA2	8316.68	15	0	3789.01	5	0	2478.68	5	0	2048.99	5	0	2.91325
PCLAF	7413.23	15	0	3087.82	5	0	2283.83	5	0	2041.58	5	0	2.68249
CDK1	7457.75	15	0	3343.4	5	0	2095.33	5	0	2019.02	5	0	4.2303
INPP4B	2091.61	15	0	23.922	5	0.00022474	57.9968	5	3.15022e-11	2009.69	5	0	0.681747
CENPA	6662.95	15	0	2768.5	5	0	1931.66	5	0	1962.79	5	0	3.5934
HMGB1	11497.5	15	0	6134.94	5	0	3479.75	5	0	1882.83	5	0	1.50854
AURKB	6849.42	15	0	3052.5	5	0	1949.52	5	0	1847.41	5	0	3.87866
HMGN2	7356.9	15	0	3152.84	5	0	2417.21	5	0	1786.85	5	0	1.65314
GTSE1	6069.43	14	0	2702.22	5	0	1789.99	5	0	1765.56	5	0	4.84066
ANLN	6175.37	15	0	2634.48	5	0	1794.19	5	0	1746.69	5	0	3.84874
TACC3	5911.75	15	0	2408.81	5	0	1778.42	5	0	1724.52	5	0	3.49597
RRM2	6284.93	15	0	2648.74	5	0	1913.47	5	0	1722.73	5	0	2.88427
CCNB1	6212.71	15	0	2670.94	5	0	1828.1	5	0	1713.67	5	0	3.52832
KIF20B	5682.11	15	0	2253.51	5	0	1726.88	5	0	1701.72	5	0	2.85639
TUBA1B	16436.6	15	0	7802.33	5	0	6978.83	5	0	1655.42	5	0	1.46639
CENPE	6046.34	15	0	2616.43	5	0	1779.01	5	0	1650.9	5	0	3.96365
CDC20	5863.58	14	0	2619.08	5	0	1627.37	5	0	1622.82	5	0	4.49966
AURKA	5654.81	15	0	2400.85	5	0	1664.5	5	0	1589.46	5	0	3.7676
SGO2	5370	15	0	2154.17	5	0	1642.16	5	0	1573.67	5	0	3.42307
CENPW	5688.82	15	0	2346.86	5	0	1794.46	5	0	1547.5	5	0	2.56032
CYP1B1	3361.8	14	0	972.731	5	0	1467.2	5	0	1535	5	0	0.911359
TUBB4B	9358.47	15	0	4524.3	5	0	3318.47	5	0	1515.7	5	0	1.76818
CEP55	5068.65	14	0	2161.88	5	0	1446.44	5	0	1502.21	5	0	4.19328
TK1	5357.31	14	0	2463.16	5	0	1630.51	5	0	1496.56	5	0	2.83241
HMMR	5324.67	15	0	2255.81	5	0	1586.98	5	0	1481.88	5	0	4.37003
KIF23	4871.91	15	0	1969.94	5	0	1422.28	5	0	1479.7	5	0	4.03504
UBE2T	5421.22	15	0	2379.92	5	0	1613.68	5	0	1427.61	5	0	2.65163
HJURP	5019.15	15	0	2114.17	5	0	1478.48	5	0	1426.51	5	0	4.08903
NEAT1	8726.6	15	0	5077.13	5	0	2265.57	5	0	1383.9	5	0	0.962215
NUF2	4923.36	15	0	2120.44	5	0	1429.15	5	0	1373.77	5	0	4.14614
STMN1	6962.26	15	0	3586.68	5	0	2046.52	5	0	1329.06	5	0	1.57592
MIR924HG	4806.03	15	0	2115.4	5	0	1368.13	5	0	1322.5	5	0	2.94167
MAL	1457.41	15	0	134.133	5	0	8.43561	5	0.133806	1314.84	5	0	0.752369
KIF14	4585.59	15	0	1881.35	5	0	1424.55	5	0	1279.69	5	0	4.40338
APOLD1	3990.18	15	0	1496.72	5	0	1225.83	5	0	1267.63	5	0	3.27143
ARHGAP11B	4382.84	15	0	1861.74	5	0	1255.84	5	0	1265.26	5	0	2.98802
CIT	4070.32	15	0	1701.23	5	0	1108.67	5	0	1260.43	5	0	3.25147
CKAP2	4847.92	15	0	2197.73	5	0	1394.33	5	0	1255.86	5	0	2.41729
DNAH5	1305.17	15	0	34.3491	5	2.02878e-06	20.1081	5	0.00119268	1250.72	5	0	0.558764
KNL1	4116.97	15	0	1636.66	5	0	1244.36	5	0	1235.95	5	0	4.34342
TMSB4X	8852.9	15	0	3070.66	5	0	4548.2	5	0	1234.04	5	0	0.579232
TFCP2L1	685.883	14	0	16.6853	5	0.00513689	32.2197	5	5.3748e-06	1228.75	5	0	1.1555
CENPN	4434.2	15	0	1871.8	5	0	1342.33	5	0	1220.07	5	0	2.8494
LAMC2	3461.65	15	0	1257.61	5	0	991.006	5	0	1213.04	5	0	0.701242
CCNA2	4439.33	15	0	1946.13	5	0	1299.67	5	0	1193.53	5	0	4.19642
PLK1	4220.82	15	0	1815.14	5	0	1218.38	5	0	1187.31	5	0	4.44568
PLAAT4	1450.66	15	0	157.968	5	0	118.975	5	0	1173.71	5	0	0.514739
CDCA2	4307.96	15	0	1944.33	5	0	1194.29	5	0	1169.35	5	0	3.95471
CLU	3996.8	14	0	1682.29	5	0	1827.73	5	0	1152.43	5	0	1.24942
PRR11	3957.9	15	0	1669.07	5	0	1144.31	5	0	1144.52	5	0	2.48496
CDCA3	4080.72	15	0	1659.75	5	0	1283.07	5	0	1137.9	5	0	4.0916
TUBB	10616.7	15	0	5237.2	5	0	4282.14	5	0	1097.33	5	0	1.20332
CDCA8	3995.44	15	0	1720.02	5	0	1178.71	5	0	1096.71	5	0	4.25804
KIF4A	4083.13	15	0	1743.29	5	0	1243.96	5	0	1095.88	5	0	4.36633
DLGAP5	4304.99	14	0	1877.89	5	0	1353.42	5	0	1091.59	5	0	4.74582
DEK	6039.9	15	0	3079.61	5	0	1869.7	5	0	1090.58	5	0	1.3884
CD24	4218.53	15	0	2509.07	5	0	622.534	5	0	1086.93	5	0	0.633645
MAD2L1	3779.11	14	0	1624.82	5	0	1105.36	5	0	1070.89	5	0	2.98566
DTYMK	5484.1	15	0	2548.96	5	0	1878.08	5	0	1057.06	5	0	1.89039
CENPM	4178.08	15	0	1860.13	5	0	1262.76	5	0	1055.19	5	0	2.80007
KCNJ16	3593.03	15	0	1685.17	5	0	870.291	5	0	1037.56	5	0	1.04823
KRT7	231.975	14	0	76.9173	5	3.66374e-15	8.42668	5	0.134236	1024.14	5	0	0.951505
TMPO	3405.1	14	0	1412.4	5	0	981.167	5	0	1019.36	5	0	1.87453
CCDC18	3949.41	15	0	1826.05	5	0	1120.49	5	0	1002.88	5	0	2.05248
MELK	4840.14	15	0	2438.71	5	0	1405.55	5	0	995.885	5	0	2.35314
KIFC1	3594.53	15	0	1571.74	5	0	1034.97	5	0	987.818	5	0	3.71396
WFDC2	1312.3	12	0	228.194	5	0	191.351	4	0	984.132	4	0	1.63341
CCNB2	3559.1	14	0	1611.4	5	0	971.631	5	0	978.566	5	0	3.72121
ARHGAP11A	3367.93	15	0	1448.29	5	0	941.241	5	0	978.401	5	0	3.30059
CLSPN	3329.02	15	0	1482.92	5	0	881.814	5	0	964.284	5	0	2.80768
CENPK	4052.05	15	0	1918.3	5	0	1170.32	5	0	963.429	5	0	2.39775
TYMS	4410.52	15	0	2093.81	5	0	1353.62	5	0	963.1	5	0	1.83845
DEPDC1	3550.24	15	0	1583.33	5	0	1005.06	5	0	961.856	5	0	4.77967
Z94721.1	3407.04	14	0	1502.02	5	0	951.138	5	0	959.669	5	0	2.84534
SPC25	3323.11	15	0	1387.65	5	0	994.134	5	0	941.328	5	0	4.50266
H2AFX	3993.73	15	0	1806.76	5	0	1253.08	5	0	933.89	5	0	2.38395
ZWINT	3394.23	15	0	1434.93	5	0	1027.58	5	0	931.722	5	0	3.05579
PIF1	3245.54	15	0	1370.17	5	0	949.187	5	0	926.185	5	0	4.28813
LAMB3	1174.81	15	0	146.277	5	0	104.264	5	0	924.268	5	0	0.707966
KIF2C	3455.1	15	0	1427.76	5	0	1109.22	5	0	918.125	5	0	4.40356
BUB1B	3375.01	15	0	1467.49	5	0	989.759	5	0	917.764	5	0	3.79482
KNSTRN	3547.88	15	0	1557.75	5	0	1074.84	5	0	915.292	5	0	2.90791
PFN1	11179.4	15	0	3870.2	5	0	6396.03	5	0	913.132	5	0	0.608598
RANBP1	5415.75	15	0	2505.25	5	0	1999.66	5	0	910.835	5	0	1.38149
MIS18BP1	3406.9	15	0	1459.46	5	0	1052.71	5	0	894.733	5	0	2.07573
CEP128	3279.02	14	0	1456.66	5	0	938.266	5	0	890.578	5	0	2.37432
TMSB10	3132.84	15	0	0.389442	5	0.995615	2252.79	5	0	879.66	5	0	0.359358
PBK	3438.41	14	0	1597.77	5	0	996.922	5	0	877.888	5	0	4.3475
RAN	8550.6	15	0	4260.57	5	0	3424.39	5	0	865.631	5	0	1.15873
MXD3	2855.31	15	0	1144.82	5	0	861.145	5	0	849.352	5	0	3.45791
SULT1C4	2647.35	15	0	1225.39	5	0	587.008	5	0	834.947	5	0	0.80622
BUB1	3062.5	15	0	1345.39	5	0	882.204	5	0	834.902	5	0	4.06491
PTER	2829.9	15	0	1365.12	5	0	630.763	5	0	834.009	5	0	0.800095
UGDH	833.062	15	0	0	5	1	4.26499	5	0.511928	828.797	5	0	0.331459
CITED4	928.418	15	0	45.7452	5	1.02341e-08	66.6352	5	5.13034e-13	816.037	5	0	0.525842
DEPDC1B	2817.98	14	0	1169.78	5	0	845.333	5	0	805.473	5	0	3.08398
ATAD2	3080.83	15	0	1360.08	5	0	918.678	5	0	802.068	5	0	1.82085
SAT1	909.122	15	0	26.9078	5	5.94496e-05	87.904	5	0	794.31	5	0	0.41803
MMP7	1224.32	15	0	106.353	5	0	335.132	5	0	782.83	5	0	0.959965
NDC80	2670.04	15	0	1189.79	5	0	704.111	5	0	776.141	5	0	4.69343
FBN1	2965.91	15	0	1361.33	5	0	829.962	5	0	774.62	5	0	0.619726
SLC22A3	856.404	15	0	37.4544	5	4.85565e-07	45.2625	5	1.28311e-08	773.688	5	0	0.527727
SGIP1	2219.4	15	0	900.36	5	0	548.797	5	0	770.242	5	0	1.15708
CLDN16	72.7311	14	6.15382e-10	28.0752	5	3.5187e-05	3.07879	5	0.68784	770.01	5	0	0.507663
FBXO5	2753.14	14	0	1216.05	5	0	769.012	5	0	768.082	4	0	3.02918
BRCA2	2791.59	15	0	1215.42	5	0	809.474	5	0	766.691	5	0	2.84589
KIF18B	2882.09	14	0	1327.63	5	0	798.418	5	0	756.044	4	0	4.56284
PIMREG	2545.03	15	0	1085.2	5	0	711.876	5	0	747.953	5	0	4.73765
CKAP2L	2967.74	15	0	1324.95	5	0	896.637	5	0	746.15	5	0	4.06883
APOL1	825.589	15	0	64.5629	5	1.3809e-12	17.1936	5	0.00414693	743.832	5	0	0.506076
LMNB1	2760.7	15	0	1257.78	5	0	763.989	5	0	738.928	5	0	2.46143
MECOM	1128.47	15	0	357.256	5	0	32.9674	5	3.82e-06	738.251	5	0	0.613325
DBF4	2679.13	14	0	1167.42	5	0	778.585	5	0	736.91	5	0	2.29512
CLDN1	1722.03	15	0	662.842	5	0	322.386	5	0	736.801	5	0	0.630708
MIR31HG	735.371	15	0	3.79381	5	0.579468	0.541369	5	0.99053	731.035	5	0	0.333253
HPGD	222.61	14	0	46.8035	5	6.23034e-09	81.0226	5	5.55112e-16	730.951	5	0	0.853121
DHRS3	2133.72	15	0	842.942	5	0	575.288	5	0	715.485	5	0	1.05963
GPRC5A	41.9342	14	0.000126633	25.3406	5	0.000119743	2.17986	5	0.82374	711.173	5	0	0.639168
MAGI2	2950.23	15	0	1523.87	5	0	715.95	5	0	710.408	5	0	1.09139
CCND1	3175.9	15	0	1264.12	5	0	1203.01	5	0	708.766	5	0	0.739932
DCBLD2	2078.37	15	0	832.822	5	0	542.929	5	0	702.623	5	0	0.455324
LINC02532	1894.25	14	0	2621.78	5	0	802.391	5	0	700.067	5	0	1.37035
NTM	3180.45	15	0	1708.41	5	0	776.602	5	0	695.442	5	0	1.13907
DUT	3991.23	15	0	1829.28	5	0	1467.18	5	0	694.77	5	0	1.2406
RFC3	2750.83	15	0	1259.47	5	0	799.381	5	0	691.978	5	0	2.22971
FAM83D	2775.45	15	0	1217.88	5	0	874.043	5	0	683.53	5	0	4.83995
ARL6IP1	3465.29	15	0	1888.42	5	0	894.976	5	0	681.889	5	0	1.659
TROAP	2561.72	15	0	1178.1	5	0	708.428	5	0	675.189	5	0	3.86076
NCAPG	2506.31	15	0	1191.34	5	0	643.828	5	0	671.144	5	0	3.9502
HIST2H2AC	2269	14	0	976.818	5	0	625.522	5	0	670.844	5	0	2.87559
FANCI	2439.83	15	0	1036.13	5	0	733.357	5	0	670.338	5	0	2.31645
CENPH	2469.19	15	0	1027.13	5	0	774.129	5	0	667.931	5	0	2.22125
IFITM3	1288.42	15	0	556.493	5	0	64.1241	5	1.70264e-12	667.802	5	0	0.499472
ASF1B	2328.08	14	0	1183.41	5	0	672.001	5	0	663.923	5	0	3.23166
NUCKS1	5738.27	15	0	3184.46	5	0	1901.08	5	0	652.723	5	0	1.15619
TUBA1C	6313.65	15	0	3247.79	5	0	2428.23	5	0	637.62	5	0	1.3463
CCNF	2655.8	15	0	1221.41	5	0	797.145	5	0	637.238	5	0	2.96415
CENPU	2324.57	15	0	1012.6	5	0	678.736	5	0	633.237	5	0	2.79539
GMNN	2168.86	15	0	906.146	5	0	634.228	5	0	628.488	5	0	1.71356
LGALS1	4582.68	15	0	705.521	5	0	3251.87	5	0	625.287	5	0	0.425839
RPA3	2517.76	15	0	1046.37	5	0	849.012	5	0	622.382	5	0	1.17609
DIAPH3	5186.17	15	0	3484.05	5	0	1080.66	5	0	621.454	5	0	1.14708
CLDN10	744.529	12	0	210.48	5	0	238.172	4	0	619.132	5	0	1.38519
FEN1	2298.87	15	0	991.981	5	0	688.974	5	0	617.918	5	0	2.18847
BRIP1	2504.12	15	0	1217.09	5	0	680.144	5	0	606.883	5	0	2.26816
DCN	3366.98	15	0	1482.48	5	0	1279.42	5	0	605.088	5	0	0.937965
TUBB2B	1629.09	15	0	734.989	5	0	291.106	5	0	602.99	5	0	0.967223
CCND2	1763.1	14	0	497.043	4	0	664.023	5	0	602.034	5	0	1.80096
ORC6	2242.79	15	0	1037.69	5	0	603.699	5	0	601.393	5	0	2.62552
TMEM106C	2780.44	15	0	1206.82	5	0	972.554	5	0	601.066	5	0	1.7022
CTSD	618.996	15	0	0.0069848	5	1	18.5825	5	0.00229835	600.407	5	0	0.409606
SCNN1A	625.049	14	0	13.1624	5	0.0219037	24.5539	5	0.000169862	587.333	4	0	0.664261
MT2A	6724.99	15	0	1033.56	5	0	5104.12	5	0	587.305	5	0	0.600689
NLGN1	1787.71	15	0	1067.55	5	0	134.268	5	0	585.887	5	0	1.39724
USP1	2420.93	15	0	1115.08	5	0	721.267	5	0	584.576	5	0	1.61893
HMGB3	2654.02	15	0	1386.61	5	0	686.079	5	0	581.333	5	0	1.9732
KIF22	2020.4	15	0	851.582	5	0	592.38	5	0	576.437	5	0	1.73143
SMC2	2332.32	15	0	972.823	5	0	788.146	5	0	571.346	5	0	1.8037
SCLT1	2457.45	15	0	1314.36	5	0	573.3	5	0	569.791	5	0	1.72308
AKAP12	2971.61	15	0	1880.18	5	0	522.367	5	0	569.057	5	0	0.667133
BRCA1	2477.82	15	0	1159.89	5	0	753.339	5	0	564.592	5	0	2.00198
H2AFV	4437.23	15	0	2232.47	5	0	1641.58	5	0	563.172	5	0	1.30628
HMGA1	3735.68	15	0	1026.83	5	0	2145.87	5	0	562.982	5	0	0.623133
NRCAM	3352.49	15	0	1740.82	5	0	1055.14	5	0	556.536	5	0	1.06369
SPC24	2071.55	14	0	839.804	5	0	681.019	5	0	555.348	5	0	2.84876
MYOF	1864.66	15	0	760.998	5	0	549.866	5	0	553.797	5	0	0.490756
CASC15	2343.7	15	0	1259.99	5	0	530.467	5	0	553.241	5	0	0.671114
AC079352.1	5142.66	15	0	3495.01	5	0	1094.81	5	0	552.844	5	0	1.0675
CCN2	1290.1	15	0	574.266	5	0	165.226	5	0	550.611	5	0	0.768902
HIST1H1D	2143.85	15	0	974.734	5	0	622.967	5	0	546.154	5	0	3.42453
DNAJC9	2740.05	15	0	1382.6	5	0	812.298	5	0	545.152	5	0	1.61573
SPON1	2158.32	15	0	1191.2	5	0	425.299	5	0	541.822	5	0	0.761727
C12orf75	1836.99	15	0	415.876	5	0	883.043	5	0	538.073	5	0	0.388095
KRT19	600.233	15	0	35.7902	5	1.04617e-06	28.5883	5	2.79232e-05	535.855	5	0	0.438986
TLL1	625.436	15	0	40.8952	5	9.85149e-08	49.0539	5	2.16363e-09	535.487	5	0	0.52618
RHEX	3060.47	15	0	1999.93	5	0	527.762	5	0	532.781	5	0	0.986622
GPSM2	1872.84	15	0	881.883	5	0	459.396	5	0	531.565	5	0	1.94234
LAMA3	687.8	15	0	161.363	5	0	1.59206	5	0.902208	524.845	5	0	0.39671
PTCHD4	3228.09	15	0	1645.25	5	0	1060.13	5	0	522.703	5	0	1.23221
CENPP	1788.75	15	0	839.526	5	0	427.225	5	0	521.998	5	0	2.03566
THBS1	782.267	15	0	84.0282	5	1.11022e-16	176.506	5	0	521.733	5	0	0.643939
IGFBP6	513.719	14	0	0	5	1	3.86639	5	0.568808	509.853	4	0	0.341075
PPM1H	962.616	15	0	308.491	5	0	150.8	5	0	503.325	5	0	1.02157
SLC44A5	1360.68	14	0	808.042	5	0	474.911	5	0	502.551	5	0	1.47926
GJA1	1587.94	15	0	703.269	5	0	384.242	5	0	500.427	5	0	0.942726
CDC25C	1995.12	14	0	919.052	5	0	577.789	5	0	498.278	4	0	4.30568
DHFR	2589.89	15	0	1249.57	5	0	843.21	5	0	497.112	5	0	1.67727
ANP32E	2193.07	15	0	1097.57	5	0	598.566	5	0	496.935	5	0	1.58481
HELLS	2102.31	15	0	961.063	5	0	647.405	5	0	493.846	5	0	1.48962
CLEC4E	1028.82	15	0	380.795	5	0	155.172	5	0	492.85	5	0	0.729551
SCEL	1302.59	15	0	360.859	5	0	453.024	5	0	488.709	5	0	0.721135
FDPS	3311.16	15	0	1299.83	5	0	1534.67	5	0	476.656	5	0	0.973799
PHF19	2266.92	15	0	1103.87	5	0	687.719	5	0	475.335	5	0	1.92446
GINS2	1883.5	15	0	830.088	5	0	580.928	5	0	472.484	5	0	1.92757
CDH6	1365.54	15	0	489.727	5	0	403.962	5	0	471.854	5	0	0.662052
NEK2	1797.68	14	0	771.467	5	0	576.363	5	0	471.207	5	0	4.95229
AL353138.1	2473.95	15	0	1273	5	0	731.365	5	0	469.587	5	0	1.10442
SOX4	3185.43	15	0	1533.1	5	0	1193.02	5	0	459.304	5	0	0.554851
SFRP1	123.831	14	0	37.6584	5	4.41892e-07	25.2346	5	0.000125525	454.566	5	0	1.41365
SEC14L2	531.319	15	0	26.1049	5	8.51515e-05	54.5953	5	1.58114e-10	450.619	5	0	0.508825
IVNS1ABP	597.166	15	0	135.812	5	0	15.3227	5	0.00906897	446.032	5	0	0.434203
DNMT1	2680.29	15	0	1342.91	5	0	896.453	5	0	440.931	5	0	1.50339
CHRM3	3143.25	15	0	1589.9	5	0	1112.43	5	0	440.926	5	0	1.11391
TRIM59	1920.24	15	0	911.531	5	0	569.167	5	0	439.541	5	0	1.77647
TAGLN	2087.6	15	0	1042.72	5	0	605.872	5	0	439.011	5	0	1.20453
ZMAT3	2219.6	15	0	1232.76	5	0	548.601	5	0	438.241	5	0	0.739267
IL6	1424.5	15	0	522.006	5	0	467.226	5	0	435.264	5	0	0.975774
IGFBP2	982.04	15	0	322.294	5	0	228.33	5	0	431.416	5	0	1.60879
RPL39L	2777.06	14	0	1407.66	5	0	941.916	5	0	430.78	5	0	1.80951
CKB	1859.07	15	0	1102.2	5	0	328.345	5	0	428.519	5	0	0.958819
NSD2	4106.73	15	0	2716.18	5	0	965.555	5	0	424.998	5	0	1.32235
VCAM1	1411.88	15	0	680.918	5	0	313.536	5	0	417.425	5	0	0.575727
EFCAB13	2046.51	15	0	1264.19	5	0	365.636	5	0	416.686	5	0	1.06625
FN1	1760.43	15	0	753.084	5	0	596.214	5	0	411.131	5	0	0.471628
S100A2	797.012	15	0	66.0945	5	6.64357e-13	320.149	5	0	410.768	5	0	0.56615
SELENOM	569.16	15	0	44.2672	5	2.04418e-08	114.243	5	0	410.65	5	0	0.62262
TCIM	2183.18	15	0	975.951	5	0	799.808	5	0	407.422	5	0	0.894635
PKHD1	508.988	15	0	96.9364	5	0	6.29118	5	0.278908	405.76	5	0	0.471036
CACYBP	2415.13	15	0	1168.46	5	0	841.703	5	0	404.96	5	0	1.16144
POT1-AS1	1172.5	14	0	1387.24	5	0	270.525	5	0	404.028	5	0	1.06233
RRM1	1533.73	14	0	744.742	5	0	392.196	5	0	403.91	5	0	1.56238
KIF20A	1522.91	14	0	703.472	5	0	420.179	5	0	403.363	5	0	4.35846
HMGA2	1301.53	15	0	285.654	5	0	613.873	5	0	402.003	5	0	0.539861
DTL	1400.72	15	0	622.918	5	0	380.139	5	0	397.662	5	0	2.36831
SMC1A	2037.12	15	0	1087.63	5	0	553.06	5	0	396.434	5	0	1.26727
LINC01572	1629.22	15	0	948.309	5	0	284.536	5	0	396.376	5	0	1.32438
ITGB8	1542.72	15	0	687.958	5	0	458.918	5	0	395.847	5	0	0.564683
EZH2	1525.95	14	0	758.647	5	0	372.416	5	0	394.891	4	0	1.68557
TENM3	1030.02	15	0	426.972	5	0	208.191	5	0	394.86	5	0	0.667619
ITGB1	764.082	15	0	39.7569	5	1.67178e-07	330.792	5	0	393.534	5	0	0.387726
MYH9	2130.57	15	0	980.1	5	0	758.393	5	0	392.077	5	0	0.529832
UHRF1	1570.73	15	0	726.052	5	0	454.757	5	0	389.924	5	0	1.95816
IL32	1053.38	15	0	185.973	5	0	477.663	5	0	389.748	5	0	0.396777
ERBB4	407.22	12	0	3.15922	5	0.675454	15.2057	4	0.0042931	388.899	4	0	1.14163
ITGA3	1067.95	15	0	301.124	5	0	378.663	5	0	388.162	5	0	0.49212
DPP4	754.955	15	0	296.028	5	0	71.9087	5	4.10783e-14	387.018	5	0	0.769112
TSC22D1	964.97	15	0	379.417	5	0	205.532	5	0	380.021	5	0	0.509284
AK5	395.182	15	0	10.9247	5	0.0528933	5.60725	5	0.346328	378.65	5	0	0.420507
SPON2	1655.76	14	0	689.207	5	0	589.336	5	0	378.14	5	0	1.17926
HIST1H1E	1279	14	0	487.535	5	0	413.519	5	0	377.946	4	0	2.4069
PSIP1	1320.39	15	0	541.189	5	0	402.023	5	0	377.181	5	0	1.21177
ACTB	9859.49	15	0	3789.66	5	0	5693.62	5	0	376.21	5	0	0.56764
ADAMTS5	1353.91	15	0	663.251	5	0	315.024	5	0	375.639	5	0	0.929338
EPHA4	443.051	15	0	47.1364	5	5.32918e-09	21.4774	5	0.000657926	374.437	5	0	0.55647
TRIM22	1071	15	0	476.198	5	0	224.054	5	0	370.748	5	0	0.995034
LINC02263	1434.53	15	0	684.293	5	0	380.988	5	0	369.249	5	0	0.946815
SRSF7	2535.34	15	0	1167.35	5	0	998.88	5	0	369.103	5	0	1.07352
JPT1	5262.11	15	0	3116.78	5	0	1776.77	5	0	368.557	5	0	1.1936
TPM1	1161.92	15	0	137.521	5	0	658.533	5	0	365.866	5	0	0.387377
TMEM47	874.215	15	0	331.193	5	0	177.809	5	0	365.213	5	0	0.674928
ITGAV	841.055	15	0	292.043	5	0	185.666	5	0	363.346	5	0	0.460923
COX7A1	1085.37	15	0	419.506	5	0	303.414	5	0	362.451	5	0	0.820975
HIST1H1C	1255.62	15	0	542.086	5	0	351.162	5	0	362.374	5	0	1.69548
HLA-DMB	482.181	14	0	67.9795	5	2.69673e-13	52.8382	5	3.63064e-10	361.363	4	0	0.708683
PCAT1	1251.47	15	0	551.895	5	0	338.645	5	0	360.928	5	0	0.826065
HDAC9	2361.44	15	0	1442.83	5	0	558.828	5	0	359.781	5	0	0.735021
LINC01508	1687.32	15	0	1159.41	5	0	168.974	5	0	358.936	5	0	0.719958
PCNA	1927.09	15	0	1015.71	5	0	554.231	5	0	357.151	5	0	1.37906
CXCL8	506.559	15	0	128.486	5	0	21.2261	5	0.000734123	356.846	5	0	1.11943
ANP32B	2629.78	15	0	1232.89	5	0	1040.57	5	0	356.319	5	0	0.978364
SAMD4A	1089.13	15	0	530.052	5	0	204.801	5	0	354.281	5	0	0.518646
KCNIP4	1162.98	15	0	538.368	5	0	272.029	5	0	352.585	5	0	0.815479
SLC1A1	959.883	15	0	313.346	5	0	294.699	5	0	351.838	5	0	0.527084
PTPRM	1184.95	15	0	555.82	5	0	278.589	5	0	350.539	5	0	0.509596
CELF2	1634.83	15	0	897.551	5	0	387.358	5	0	349.917	5	0	1.00728
ECT2	2170.07	15	0	1244.33	5	0	576.457	5	0	349.287	5	0	1.61205
HIVEP3	508.19	15	0	125.786	5	0	34.1644	5	2.2081e-06	348.239	5	0	0.406959
SPDL1	1999.13	15	0	1021.91	5	0	631.26	5	0	345.96	5	0	1.50085
PCSK5	618.604	15	0	255.823	5	0	17.8623	5	0.00312403	344.919	5	0	0.563144
GAS2L3	1226.98	15	0	696.992	5	0	185.875	5	0	344.115	5	0	1.47078
ABCC3	1145.23	15	0	592.935	5	0	208.225	5	0	344.068	5	0	0.765719
DKK2	2190.33	15	0	1245.5	5	0	602.579	5	0	342.254	5	0	0.826914
HIST1H1A	1300.27	14	0	585.709	5	0	374.743	5	0	341.846	5	0	3.38874
SERPINE2	1345.46	15	0	413.469	5	0	591.975	5	0	340.02	5	0	0.551987
TM4SF18	871.68	15	0	203.394	5	0	328.478	5	0	339.809	5	0	0.986018
SLPI	99.8785	10	1.11022e-16	57.0243	5	4.9989e-11	27.2941	3	5.10793e-06	338.609	4	0	2.04459
CRYM	818.859	15	0	298.897	5	0	181.586	5	0	338.376	5	0	0.877522
CFL1	7473.66	15	0	3144.85	5	0	3991.96	5	0	336.847	5	0	0.625554
NEGR1	1065.59	15	0	667.668	5	0	62.7203	5	3.32656e-12	335.203	5	0	0.746369
TNFRSF11B	674.918	15	0	272.064	5	0	69.0229	5	1.63647e-13	333.831	5	0	0.471612
CKAP5	1739.84	15	0	970.238	5	0	437.486	5	0	332.121	5	0	1.45592
NASP	1537.37	15	0	818.411	5	0	389.218	5	0	329.746	5	0	1.13135
MMS22L	1109.76	14	0	552.006	5	0	231.608	5	0	329.388	5	0	1.42032
PNRC1	1034.22	14	0	542.537	5	0	299.545	5	0	329.207	5	0	0.616531
YBX1	4798.23	15	0	1698.39	5	0	2771.45	5	0	328.401	5	0	0.555029
GSN	512.997	15	0	130.53	5	0	54.1878	5	1.91761e-10	328.28	5	0	0.401699
ARL4C	1821.68	15	0	1195.2	5	0	298.49	5	0	327.988	5	0	0.549929
MCM3	1426.12	15	0	650.207	5	0	448.959	5	0	326.953	5	0	1.37716
NALCN-AS1	1516.6	15	0	765.909	5	0	425.909	5	0	324.78	5	0	0.837525
RTKN2	1514.27	15	0	742.918	5	0	447.535	5	0	323.817	5	0	1.92218
AC073529.1	1310.08	15	0	673.548	5	0	313.329	5	0	323.202	5	0	2.3021
SNED1	344.135	15	0	19.1785	5	0.00178039	3.63875	5	0.602504	321.318	5	0	0.431853
SAA1	3266.32	15	0	1784.87	5	0	1161.77	5	0	319.677	5	0	1.69931
DDX39A	1454.89	15	0	729.85	5	0	407.381	5	0	317.657	5	0	1.62167
SAA2	1954.65	14	0	1828.84	5	0	978.053	5	0	316.664	5	0	2.14127
CALM2	9053.91	15	0	5210.71	5	0	3526.64	5	0	316.557	5	0	0.838943
WNT7A	974.682	15	0	418.814	5	0	239.781	5	0	316.087	5	0	0.96064
RBL1	1236.81	15	0	579.362	5	0	342.275	5	0	315.176	5	0	1.64347
EPSTI1	423.169	14	0	60.3876	5	1.01071e-11	50.0999	5	1.3221e-09	312.681	4	0	0.992772
LIMCH1	1354.93	15	0	779.634	5	0	263.625	5	0	311.675	5	0	0.783078
AP001347.1	1141.64	14	0	548.87	5	0	282.713	5	0	310.06	4	0	1.61848
CADM1	729.291	15	0	325.82	5	0	94.4234	5	0	309.048	5	0	0.938831
CXCL1	707.492	15	0	259.819	5	0	138.739	5	0	308.933	5	0	0.663289
GRM7	368.092	15	0	25.997	5	8.93561e-05	34.9226	5	1.55915e-06	307.173	5	0	0.82399
LINC01322	606.421	15	0	124.059	5	0	175.635	5	0	306.727	5	0	0.526524
SNRPD1	3760.56	15	0	2045.89	5	0	1410.88	5	0	303.786	5	0	1.03687
AC010343.3	311.468	15	0	5.40936	5	0.367987	2.39296	5	0.792522	303.666	5	0	0.557051
SDC4	360.978	15	0	46.7802	5	6.29878e-09	11.8557	5	0.0368193	302.342	5	0	0.376095
AC005208.1	1485.18	15	0	350.815	5	0	832.349	5	0	302.018	5	0	1.20252
SERPINE1	966.592	15	0	136.249	5	0	530	5	0	300.343	5	0	0.67339
BUB3	1959.93	15	0	1047.85	5	0	612.92	5	0	299.159	5	0	1.42299
SLC2A9	1064.05	15	0	558.677	5	0	206.281	5	0	299.095	5	0	1.06554
SAMD12	408.444	14	0	87.9373	5	0	21.7701	5	0.000579	298.736	4	0	0.711441
ADAMTS9-AS2	3678.93	15	0	2699.6	5	0	681.168	5	0	298.167	5	0	0.96109
RBP1	954.245	13	0	516.765	5	0	236.512	4	0	297.468	5	0	1.24349
NTN4	889.678	15	0	484.468	5	0	108.598	5	0	296.611	5	0	0.84772
CD59	400.896	15	0	0	5	1	104.335	5	0	296.562	5	0	0.313621
DENND2A	1149.78	15	0	768.919	5	0	86.2909	5	0	294.571	5	0	0.76634
CHAF1A	1385.76	15	0	656.095	5	0	436.041	5	0	293.62	5	0	1.74829
SIGLEC15	1858.54	15	0	672.301	5	0	892.81	5	0	293.426	5	0	0.77174
SERPINB7	915.525	15	0	293.065	5	0	329.911	5	0	292.55	5	0	0.702942
HNRNPA2B1	5100.21	15	0	3033.06	5	0	1776.98	5	0	290.172	5	0	1.00647
ARHGAP22	588.965	15	0	80.48	5	6.66134e-16	218.53	5	0	289.955	5	0	0.499224
RPLP1	2737.18	15	0	0	5	1	2447.69	5	0	289.484	5	0	0.290782
CASC19	831.328	15	0	399.424	5	0	142.545	5	0	289.359	5	0	0.973814
TFAP2B	390.873	14	0	62.7508	5	3.27849e-12	39.3062	5	2.06059e-07	288.816	4	0	2.01697
PLCB4	1194.55	15	0	457.62	5	0	448.755	5	0	288.178	5	0	0.55753
UBALD2	1336.8	15	0	735.197	5	0	313.515	5	0	288.088	5	0	1.43868
EXOSC8	1139.25	15	0	509.504	5	0	343.548	5	0	286.197	5	0	1.34343
PLXNA2	363.236	15	0	45.5888	5	1.10121e-08	31.645	5	6.98456e-06	286.003	5	0	0.677187
SGPP2	587.434	15	0	236.872	5	0	64.647	5	1.32649e-12	285.915	5	0	0.43955
LRMDA	635.192	15	0	246.545	5	0	102.854	5	0	285.793	5	0	0.529862
ACTG1	4749.81	15	0	1264.16	5	0	3200.16	5	0	285.495	5	0	0.472434
AC093607.1	1402.79	15	0	778.961	5	0	338.376	5	0	285.454	5	0	1.15352
FSTL1	353.407	15	0	28.0956	5	3.48647e-05	40.9773	5	9.48237e-08	284.334	5	0	0.427349
ALPK2	649.789	15	0	223.118	5	0	142.355	5	0	284.317	5	0	0.645321
CDH13	1012.27	15	0	695.604	5	0	32.5584	5	4.60484e-06	284.104	5	0	0.429499
FABP5	2655.3	15	0	1345.91	5	0	1025.6	5	0	283.793	5	0	1.28713
NME2	2883.36	15	0	461.573	5	0	2139.74	5	0	282.044	5	0	0.371483
MCM7	1478.26	15	0	717.09	5	0	479.198	5	0	281.973	5	0	1.49674
RAD21	1907.48	15	0	1169.21	5	0	457.277	5	0	280.997	5	0	1.3972
S100A16	1912.99	15	0	385.142	5	0	1246.94	5	0	280.908	5	0	0.412835
TUBA1A	2544.02	15	0	1376.05	5	0	888.618	5	0	279.351	5	0	0.582326
AC003092.1	330.809	15	0	24.6018	5	0.000166294	27.5005	5	4.55663e-05	278.707	5	0	0.386785
TGFBR2	529.357	15	0	86.9185	5	0	163.903	5	0	278.536	5	0	0.476714
PROM1	704.929	15	0	277.461	5	0	149.404	5	0	278.065	5	0	1.1388
TNNT1	279.628	15	0	0	5	1	1.96287	5	0.854258	277.665	5	0	0.358383
ADAM19	322.774	15	0	12.8968	5	0.024365	32.5443	5	4.63455e-06	277.333	5	0	0.439864
CDKN1A	1614.03	15	0	844.633	5	0	495.686	5	0	273.713	5	0	0.753794
MZT1	1863.89	15	0	937.973	5	0	654.617	5	0	271.297	5	0	1.63416
DEPTOR	525.859	12	0	176.617	4	0	79.2308	4	2.22045e-16	270.011	4	0	1.1472
IFITM2	272.201	15	0	2.14959	5	0.828083	0.188063	5	0.999237	269.863	5	0	0.34292
RPSA	2625.18	15	0	32.2138	5	5.38928e-06	2323.28	5	0	269.682	5	0	0.364904
PARP1	2201.65	15	0	1088.42	5	0	845.466	5	0	267.76	5	0	0.975156
MEIOB	1050.91	14	0	440.145	5	0	344.81	5	0	265.961	4	0	1.68997
SRSF3	3116.5	15	0	1601.94	5	0	1248.73	5	0	265.828	5	0	1.04973
PTPRD	286.887	15	0	20.2101	5	0.0011412	0.88602	5	0.971226	265.791	5	0	0.435136
GPC6	593.053	15	0	327.38	5	0	0	5	1	265.673	5	0	0.307133
TMEM265	425.791	15	0	122.165	5	0	39.0244	5	2.34815e-07	264.601	5	0	0.514959
RIMS2	478.614	15	0	202.987	5	0	11.7517	5	0.0383529	263.876	5	0	0.486136
ZNF367	1008.95	15	0	444.72	5	0	300.619	5	0	263.616	5	0	1.70917
SRGAP3	493.339	14	0	150.665	5	0	90.2254	5	0	262.471	5	0	0.882333
RRM2B	1183.52	15	0	532.228	5	0	390.457	5	0	260.832	5	0	0.703892
DLGAP1	315.749	10	0	516.133	5	0	224.898	5	0	258.346	5	0	0.653545
KIAA1217	792.925	15	0	366.499	5	0	171.008	5	0	255.419	5	0	0.602107
PLAU	1677.68	15	0	646.776	5	0	775.978	5	0	254.93	5	0	0.537565
ECE1	713.235	15	0	310.592	5	0	148.18	5	0	254.463	5	0	0.536583
RFC2	983.63	15	0	402.913	5	0	327.952	5	0	252.764	5	0	1.41925
RP1	326.928	15	0	35.7656	5	1.05808e-06	39.0322	5	2.33964e-07	252.13	5	0	0.529476
PTCSC2	673.479	15	0	257.484	5	0	164.285	5	0	251.71	5	0	0.718278
CRISPLD2	380.565	15	0	83.5123	5	1.11022e-16	46.0384	5	8.92007e-09	251.014	5	0	0.640705
ACAT2	2271.72	15	0	920.665	5	0	1100.24	5	0	250.819	5	0	1.01412
RPS2	2889.72	15	0	0	5	1	2639.17	5	0	250.553	5	0	0.306525
AHNAK2	670.073	15	0	261.825	5	0	158.186	5	0	250.062	5	0	0.508166
NPSR1-AS1	294.151	15	0	30.1516	5	1.37694e-05	14.6663	5	0.0118875	249.333	5	0	0.918298
PDZK1IP1	912.557	15	0	450.857	5	0	214.093	5	0	247.607	5	0	0.435557
CXCL6	465.333	15	0	116.413	5	0	101.437	5	0	247.482	5	0	0.809642
COL4A1	923.567	15	0	415.001	5	0	264.303	5	0	244.263	5	0	0.545869
GRIA3	536.124	15	0	191.606	5	0	101.119	5	0	243.399	5	0	0.708193
RNF144B	1107.07	15	0	570.626	5	0	294.48	5	0	241.969	5	0	0.755567
INHBA	322.68	15	0	57.961	5	3.20426e-11	23.1623	5	0.000314283	241.556	5	0	0.930002
FYN	996.898	15	0	441.663	5	0	314.767	5	0	240.467	5	0	0.73086
RARRES2	324.292	15	0	0	5	1	85.1507	5	1.11022e-16	239.141	5	0	0.369205
TGM2	774.218	15	0	414.72	5	0	121.066	5	0	238.432	5	0	0.459897
RPS23	2139.69	15	0	0	5	1	1901.72	5	0	237.971	5	0	0.323322
UGCG	545.113	15	0	225.511	5	0	82.3316	5	2.22045e-16	237.271	5	0	0.379643
DPYD	638.303	15	0	243.273	5	0	159.789	5	0	235.241	5	0	0.543806
CRIM1	301.356	15	0	54.5985	5	1.57878e-10	11.6186	5	0.0404039	235.139	5	0	0.444394
PREX2	2355.1	15	0	1471.71	5	0	648.961	5	0	234.433	5	0	0.802526
PMEPA1	947.269	15	0	409.333	5	0	303.533	5	0	234.403	5	0	0.518702
ANPEP	603.813	15	0	31.3002	5	8.17161e-06	338.239	5	0	234.274	5	0	0.479494
SVIL	1427.58	15	0	1175.25	5	0	19.2718	5	0.00171041	233.055	5	0	0.542404
MYL9	693.263	15	0	262.253	5	0	198.328	5	0	232.683	5	0	0.556362
RETREG1	893.668	14	0	483.125	5	0	179.042	5	0	231.5	4	0	0.816887
SIM2	471.059	15	0	165.515	5	0	74.7977	5	1.02141e-14	230.746	5	0	1.01797
RPLP2	1411.55	15	0	0	5	1	1180.94	5	0	230.61	5	0	0.29995
RASGRF2	467.263	15	0	191.665	5	0	45.0603	5	1.41051e-08	230.537	5	0	0.45649
BICC1	723.328	15	0	264.585	5	0	228.591	5	0	230.152	5	0	0.465462
TUBB6	4317.94	15	0	2427.51	5	0	1662.18	5	0	228.254	5	0	0.987648
FAM111B	883.448	15	0	426.597	5	0	228.703	5	0	228.149	5	0	2.85202
ABCA1	964.538	15	0	576.485	5	0	160.054	5	0	227.998	5	0	0.951087
CCBE1	1395.27	15	0	379.169	5	0	789.083	5	0	227.02	5	0	0.708952
SYT14	904.19	15	0	549.652	5	0	128.134	5	0	226.404	5	0	1.14093
RBBP8	379.855	15	0	137.818	5	0	16.5902	5	0.00534628	225.446	5	0	0.540668
TAGLN2	2407.79	15	0	1049.26	5	0	1135.12	5	0	223.404	5	0	0.603012
PDE4D	252.932	15	0	5.79598	5	0.32658	24.0649	5	0.000210971	223.072	5	0	0.322258
WDR76	900.975	15	0	428.986	5	0	250.428	5	0	221.561	5	0	1.683
LINC01446	645.936	15	0	204.62	5	0	219.929	5	0	221.387	5	0	1.51961
AL353576.1	612.718	15	0	184.14	5	0	207.499	5	0	221.079	5	0	0.722205
AC013652.1	567.745	15	0	208.307	5	0	138.685	5	0	220.752	5	0	0.801379
NCALD	1182.67	15	0	564.512	5	0	397.744	5	0	220.409	5	0	0.773581
TNFAIP3	436.763	15	0	160.038	5	0	56.8172	5	5.51532e-11	219.908	5	0	0.722168
TBC1D19	441.727	15	0	150.165	5	0	71.6834	5	4.57412e-14	219.878	5	0	0.498481
GGH	1537.25	15	0	666.716	5	0	650.826	5	0	219.709	5	0	1.285
TXN	3073.87	15	0	1079.25	5	0	1775.58	5	0	219.036	5	0	0.51638
MCM10	879.614	15	0	459.961	5	0	201.932	5	0	217.721	5	0	2.95977
ERVMER61-1	631.965	15	0	225.22	5	0	189.207	5	0	217.538	5	0	1.45098
HSPG2	912.17	15	0	463.683	5	0	231.209	5	0	217.277	5	0	0.526754
PTPRJ	744.831	15	0	346.651	5	0	181.257	5	0	216.922	5	0	0.45547
C1QL1	626.676	13	0	174.674	5	0	249.531	5	0	216.903	5	0	1.21722
COL4A5	395.667	14	0	155.793	5	0	78.3158	5	1.88738e-15	215.901	5	0	1.17768
MUC1	250.443	14	0	29.3603	5	1.97032e-05	5.36657	5	0.372799	215.716	4	0	0.740202
FAM155A	1573.47	15	0	1283.51	5	0	74.3292	5	1.28786e-14	215.637	5	0	0.67045
CDK6	582.641	15	0	158.575	5	0	208.618	5	0	215.449	5	0	0.462643
FRMD6	1213.09	15	0	717.778	5	0	280.445	5	0	214.866	5	0	0.579159
TNFSF10	567.134	15	0	202.105	5	0	150.172	5	0	214.857	5	0	0.510244
NAV2	3843.74	15	0	2476.78	5	0	1152.51	5	0	214.461	5	0	0.67993
TTC29	981.542	15	0	513.623	5	0	253.616	5	0	214.302	5	0	1.12178
SMIM14	346.925	15	0	58.9763	5	1.97783e-11	74.0485	5	1.46549e-14	213.9	5	0	0.339773
GLIS1	219.67	15	0	5.99161	5	0.307036	1.99971	5	0.849185	211.678	5	0	0.440862
SSR3	2656.71	15	0	934.622	5	0	1510.44	5	0	211.647	5	0	0.59713
ZFPM2-AS1	620.9	15	0	246.592	5	0	162.754	5	0	211.554	5	0	0.510007
AL096799.1	361.496	15	0	93.5298	5	0	57.1054	5	4.81013e-11	210.861	5	0	0.753806
RPS16	1857.85	15	0	0	5	1	1647.07	5	0	210.783	5	0	0.309639
AC019197.1	297.071	14	0	63.3434	5	2.47136e-12	23.0124	5	0.000335735	210.715	4	0	0.711325
RPS17	1424.93	15	0	0	5	1	1214.71	5	0	210.219	5	0	0.301643
ZRANB3	1366.37	15	0	847.927	5	0	309.297	5	0	209.143	5	0	1.21253
ADAMTS6	2375.89	15	0	1466.27	5	0	700.774	5	0	208.843	5	0	0.769315
IGFBP5	461.59	15	0	190.116	5	0	62.6676	5	3.41116e-12	208.806	5	0	0.88249
MEG3	965.63	15	0	511.744	5	0	245.086	5	0	208.8	5	0	0.63826
PLAT	741.292	15	0	208.3	5	0	324.981	5	0	208.012	5	0	0.552902
DLEU2	1294.65	15	0	1002.66	5	0	83.9942	5	1.11022e-16	207.992	5	0	0.917337
ATP10D	923.608	15	0	503.518	5	0	212.28	5	0	207.811	5	0	0.709831
LAMA4	336.814	15	0	71.5483	5	4.87388e-14	57.6667	5	3.68489e-11	207.599	5	0	0.89597
SLC39A8	279.503	15	0	29.2709	5	2.05158e-05	44.0989	5	2.21159e-08	206.133	5	0	0.513809
SFN	799.831	15	0	264.836	5	0	329.468	5	0	205.527	5	0	0.730072
CCL2	366.373	15	0	115.346	5	0	45.7711	5	1.01105e-08	205.256	5	0	0.645848
TFPI2	343.829	15	0	114.708	5	0	26.2147	5	8.10756e-05	202.907	5	0	0.461888
FILIP1L	221.812	15	0	9.84926	5	0.0796209	9.36176	5	0.095476	202.601	5	0	0.402868
MYO1E	884.432	15	0	382.747	5	0	299.391	5	0	202.294	5	0	0.454879
LSAMP	823.124	15	0	453.854	5	0	167.4	5	0	201.871	5	0	0.83172
TGFB2	240.341	15	0	36.6147	5	7.15477e-07	2.65935	5	0.752328	201.067	5	0	0.751145
PXMP2	1156	14	0	527.487	5	0	428.081	5	0	200.429	4	0	1.21628
EBP	1194.47	15	0	470.444	5	0	524.151	5	0	199.873	5	0	1.004
LSM5	2172.91	15	0	1249.67	5	0	724.198	5	0	199.034	5	0	1.04006
RPS6KA5	558.388	15	0	329.57	5	0	30.2216	5	1.3339e-05	198.596	5	0	0.982378
UCHL1	1295.5	15	0	778.766	5	0	318.393	5	0	198.337	5	0	0.878887
DAPK1	245.654	15	0	21.4628	5	0.000662138	25.9499	5	9.12528e-05	198.241	5	0	0.418354
PARD3	593.667	15	0	230.965	5	0	164.57	5	0	198.132	5	0	0.366949
SLCO2B1	544.821	15	0	267.659	5	0	79.5034	5	1.11022e-15	197.658	5	0	0.547977
TRIO	775.334	15	0	477.357	5	0	100.516	5	0	197.462	5	0	0.389412
KCNJ15	236.595	15	0	11.5774	5	0.0410599	28.1035	5	3.47419e-05	196.914	5	0	0.388433
LINC01515	776.21	15	0	482.75	5	0	96.8518	5	0	196.608	5	0	0.979944
TPM3	3173.96	15	0	1528.88	5	0	1449.14	5	0	195.942	5	0	0.722373
SNHG14	691.824	15	0	292.577	5	0	203.336	5	0	195.912	5	0	0.68351
DUSP1	1114.23	14	0	660.751	5	0	257.85	5	0	195.631	4	0	0.837399
RPL27A	1506.21	15	0	0	5	1	1310.72	5	0	195.489	5	0	0.289847
YWHAH	3325.01	15	0	1998.19	5	0	1131.52	5	0	195.301	5	0	1.08231
MCC	1072.33	15	0	605.455	5	0	272.083	5	0	194.789	5	0	0.672868
TPM4	2559.52	15	0	1158.03	5	0	1207.11	5	0	194.381	5	0	0.568179
HSPD1	2123.68	15	0	1070.75	5	0	858.745	5	0	194.18	5	0	0.852996
C4orf48	513.011	15	0	140.113	5	0	179.57	5	0	193.329	5	0	0.463542
RPL18A	1660.4	15	0	0	5	1	1467.45	5	0	192.953	5	0	0.283865
RFTN1	316.281	15	0	36.9185	5	6.21921e-07	86.6337	5	0	192.729	5	0	0.484348
SMC3	926.934	15	0	517.662	5	0	216.888	5	0	192.384	5	0	0.98818
TPT1	1736.63	15	0	0	5	1	1544.4	5	0	192.237	5	0	0.298622
COL4A2	756.04	15	0	480.781	5	0	83.2769	5	2.22045e-16	191.982	5	0	0.456944
EDN1	284.75	14	0	49.1654	5	2.05302e-09	45.0521	5	1.4159e-08	190.533	4	0	0.945523
MAOA	627.108	13	0	50.6668	4	2.62026e-10	386.045	5	0	190.397	4	0	1.19928
ZNF248	1132.69	15	0	744.579	5	0	197.725	5	0	190.389	5	0	0.846353
Top 500 pseudotime-associated genes identified by tradeSeq along lineage 1 in the QCMT/SCMT dataset (Secondary Senescence)															pvalue_4	meanLogFC
Gene	waldStat	df	pvalue	waldStat_1	df_1	pvalue_1	waldStat_2	df_2	pvalue_2	waldStat_3	df_3	pvalue_3	waldStat_4	df_4	0	0.310321
RPS2	34246	20	0	33913.7	5	0	92.7026	5	0	0	5	1	239.602	5	2.93997e-09	0.254067
RPL13	25494.7	20	0	25401.6	5	0	44.7029	5	1.66733e-08	0	5	1	48.4022	5	0.262134	0.232781
TMSB10	24603.1	20	0	24593.1	5	0	3.54251	5	0.616965	0	5	1	6.4816	5	1.55491e-06	0.26198
RPLP1	24457.5	20	0	24346.5	5	0	76.1136	5	5.44009e-15	0	5	1	34.9285	5	0.989507	0.272591
RPS8	21919.3	20	0	21877.3	5	0	41.4035	5	7.77646e-08	0	5	1	0.565994	5	1	0.247334
RPL13A	21153.3	20	0	21102.7	5	0	50.5848	5	1.05193e-09	0	5	1	0.00195146	5	0.283108	0.251014
RPS18	20791.2	20	0	20700.6	5	0	84.3143	5	1.11022e-16	0	5	1	6.24496	5	0.523334	0.250547
RPL10	20341.3	20	0	20292.3	5	0	44.8195	5	1.57881e-08	0	5	1	4.18333	5	0.18628	0.242568
RPS4X	20318.4	20	0	20233.9	5	0	77.0807	5	3.44169e-15	0	5	1	7.49611	5	1	0.21681
RPS14	19741.4	20	0	19691.5	5	0	49.8701	5	1.47328e-09	0	5	1	0	5	0.996864	0.246459
RPL15	19575.3	20	0	19529.7	5	0	45.2801	5	1.27253e-08	0	5	1	0.338142	5	1	0.225856
MIF	19218.1	19	0	19180.5	5	0	37.5262	5	4.69731e-07	0	5	1	0	5	0.576417	0.253869
RPS15	19000.8	20	0	18916.2	5	0	80.8153	5	5.55112e-16	0	5	1	3.81452	5	0	0.299551
RPS3	19080	20	0	18864.5	5	0	81.0797	5	4.44089e-16	0	5	1	134.335	5	0	0.272997
RPL8	18767.1	20	0	18581.6	5	0	54.6789	5	1.5198e-10	0	5	1	130.779	5	1.82215e-08	0.23146
RPL3	17960.3	20	0	17878	5	0	37.7691	5	4.19847e-07	0	5	1	44.5131	5	0.00867065	0.28494
RPL28	17582.5	19	0	17478.4	5	0	89.0729	5	0	0	5	1	15.4311	5	1	0.243145
GAPDH	17259	20	0	17258	5	0	0.981855	5	0.964016	0	5	1	0	5	0.233345	0.267431
EEF1A1	17095.1	20	0	16956	5	0	132.292	5	0	0	5	1	6.83318	5	1	0.209952
RPS19	16522.5	20	0	16483	5	0	39.5504	5	1.83989e-07	0	5	1	0	5	0	0.463632
PFN1	17415.5	20	0	16057.7	5	0	236.363	5	0	352.663	5	0	768.746	5	1	0.195245
RPL41	15828.3	20	0	15782	5	0	46.301	5	7.88656e-09	0	5	1	0	5	1.11107e-05	0.268546
RPL27A	15726.3	19	0	15589.1	5	0	107.506	5	0	0	5	1	30.6243	5	0.88131	0.255677
RPS15A	15580.8	19	0	15489.7	5	0	89.4085	5	0	0	5	1	1.75958	5	0.000495787	0.252184
RPL18A	15554.9	20	0	15488.9	5	0	43.8406	5	2.49535e-08	0	5	1	22.1246	5	9.79217e-14	0.307798
RPS12	15562.7	19	0	15391.4	5	0	103.56	5	0	0	5	1	70.0946	5	5.55112e-16	0.287095
RPLP2	15507.2	19	0	15334.7	5	0	93.9075	5	0	0	5	1	80.9005	5	5.9952e-15	0.280006
RPS5	15425.3	19	0	15261.9	5	0	89.7559	5	0	0	5	1	75.907	5	0	0.315022
RPS16	15435	20	0	15175.5	5	0	89.0971	5	0	0	5	1	170.408	5	0.0215305	0.248196
RPL32	15185.1	19	0	15085	5	0	87.3477	5	0	0	5	1	13.2051	5	5.29313e-06	0.261684
RPL19	15070.8	19	0	14960.9	5	0	78.5941	5	1.66533e-15	0	5	1	32.2532	5	0	0.54107
PTMA	16699.1	20	0	14941.9	5	0	549.252	5	0	332.19	5	0	875.778	5	0	0.388961
RPSA	15257.2	20	0	14713.4	5	0	111.268	5	0	0	5	1	432.511	5	4.04475e-05	0.336394
LGALS1	14474.3	20	0	14430.4	5	0	15.9644	5	0.00694658	0.139033	5	0.999635	27.7656	5	0	0.293923
RPS23	14533.3	20	0	14324.3	5	0	67.8706	5	2.84106e-13	0	5	1	141.122	5	2.08902e-09	0.249261
RPS6	14428.3	20	0	14291	5	0	66.0903	5	6.6569e-13	22.095	5	0.00050226	49.1285	5	0	0.296512
RPS17	14137.8	19	0	13912.1	5	0	93.4118	5	0	0	5	1	136.051	5	9.99201e-16	0.290355
RPL35	14021.1	20	0	13897.1	5	0	44.3021	5	2.01115e-08	0	5	1	79.6824	5	1	0.277819
RPL12	13816.9	19	0	13694.1	5	0	60.1208	5	1.14756e-11	62.6429	5	3.45157e-12	0	5	0	0.315642
RPL7A	13781.3	19	0	13467.2	5	0	127.005	5	0	0	5	1	192.206	5	1	0.254928
RPS27A	13521.9	19	0	13406.5	5	0	115.388	5	0	0	5	1	0	5	0	0.424224
TMSB4X	14176.3	20	0	13403.2	5	0	32.407	5	4.93443e-06	11.1217	5	0.0490203	729.531	5	0.00081388	0.25957
RPL11	13080.8	19	0	12976.7	5	0	83.7484	5	1.11022e-16	0	5	1	20.9892	5	6.5179e-12	0.258923
RPL29	13011.1	19	0	12915.6	5	0	35.8847	5	1.00161e-06	0	5	1	61.309	5	0.999995	0.260727
RPL17	12896.8	20	0	12786	5	0	25.5693	5	0.000108141	85.2312	5	1.11022e-16	0.0244861	5	0	0.494016
CFL1	12919.4	19	0	11969.3	5	0	240.147	5	0	239.384	5	0	481.389	5	0	0.287156
TPT1	12041.7	19	0	11877.9	5	0	58.4425	5	2.54904e-11	0	5	1	108.238	5	0	0.422391
MT2A	6881.95	19	0	11877.9	5	0	43.8438	5	2.49159e-08	225.556	5	0	174.809	5	0	1.61826
H2AFZ	31561.7	20	0	11804	5	0	8341.17	5	0	5765.67	5	0	5650.87	5	1	0.285318
TPI1	11738	20	0	11606	5	0	0	5	1	131.985	5	0	0	5	0	1.28526
TUBA1B	23097	20	0	11333.3	5	0	4854.42	5	0	3118.04	5	0	3791.26	5	1	0.198769
RPL7	11290.6	20	0	11279.1	5	0	11.5446	5	0.0415899	0	5	1	0	5	4.22401e-10	0.247416
MYL6	10737.4	19	0	10670.3	5	0	12.6074	5	0.0273489	3.45061	5	0.630874	52.5179	5	1	0.25608
RPS28	9833.15	19	0	9728.87	5	0	104.282	5	0	0	5	1	0	5	1	0.235961
SERF2	9663.25	19	0	9619.6	5	0	43.6442	5	2.7352e-08	0	5	1	0	5	0	0.386405
ACTG1	9875.97	20	0	9577.28	5	0	3.22988	5	0.664592	17.1986	5	0.0041381	278.262	5	1	0.24846
RPL34	9495.61	19	0	9408.21	5	0	17.8699	5	0.00311397	69.5292	5	1.28453e-13	0	5	1	0.230499
RPL23A	9365.78	19	0	9329.04	5	0	36.7315	5	6.77966e-07	0	5	1	0	5	0	0.702666
H3F3B	11355.4	20	0	9266.71	5	0	572.957	5	0	1185.91	5	0	329.826	5	0	2.4475
HIST1H4C	22913.6	20	0	9159.61	5	0	4568.26	5	0	4782.09	5	0	4403.62	5	1	0.218203
RPL39	9182.87	19	0	9121.21	5	0	57.8433	5	3.38858e-11	3.81287	5	0.576661	0	5	0	0.447408
C12orf75	9772.42	20	0	9119.13	5	0	38.3684	5	3.18194e-07	110.654	5	0	504.268	5	0	0.405991
YBX1	9629.84	20	0	9005.34	5	0	101.093	5	0	63.7693	5	2.01694e-12	459.631	5	0.0318345	0.271756
RPL37A	9107.75	19	0	9005.11	5	0	90.7286	5	0	0	5	1	12.2248	5	0	1.1457
TUBB	15807.7	20	0	8662.06	5	0	2517.18	5	0	2180.6	5	0	2447.88	5	0	0.349186
ACTB	8670.23	20	0	8408.85	5	0	1.56685	5	0.905229	0.484574	5	0.992677	259.323	5	0	0.384828
ENO1	9506.09	20	0	8389.32	5	0	1.3077	5	0.934137	117.559	5	0	997.903	5	1	0.223965
VIM	8199.06	20	0	8176.62	5	0	19.7166	5	0.00141236	2.7216	5	0.742812	0	5	0	0.740687
CALM2	11216.3	20	0	8065.47	5	0	990.135	5	0	1223.14	5	0	937.577	5	0	0.644901
DYNLL1	9612.16	20	0	7955.13	5	0	653.132	5	0	775.459	5	0	228.442	5	0.999992	0.26689
MT-CO1	8178.02	19	0	7887.25	5	0	180.937	5	0	109.803	5	0	0.0297157	5	0	0.483443
HNRNPA1	8082.11	20	0	7627.66	5	0	30.0143	5	1.46536e-05	6.70658	5	0.243393	417.736	5	1	0.311744
FXYD2	7560.53	20	0	7560.53	5	0	0	5	1	0	5	1	0	5	0	2.87903
HMGB2	28599	20	0	7539.28	5	0	7607.81	5	0	6376.61	5	0	7075.27	5	0	0.390316
TXN	7719.32	19	0	7333.64	5	0	68.2904	5	2.3237e-13	26.8828	5	6.0119e-05	294.166	5	0	0.857524
RAN	13323.2	20	0	7319.25	5	0	2476.54	5	0	1907.15	5	0	1620.26	5	0	2.51879
CKS1B	25031.4	20	0	7302.55	5	0	6445.72	5	0	5712.45	5	0	5570.64	5	0	1.26584
HMGB1	20859.6	20	0	7245.02	5	0	6203.68	5	0	3182.06	5	0	4228.88	5	0.887242	0.284025
MT-CO3	7727.51	20	0	7113.7	5	0	157.379	5	0	454.719	5	0	1.71313	5	1	0.18426
B2M	6976.68	20	0	6976.68	5	0	0	5	1	0	5	1	0	5	1	0.232356
RPL21	7352.99	20	0	6720.28	5	0	0.562233	5	0.989667	632.153	5	0	0	5	0	0.517841
HMGA1	7139.56	19	0	6702.3	5	0	16.625	5	0.00526882	96.2206	5	0	331.99	5	1	0.241568
MT-CO2	6665.72	19	0	6595.85	5	0	96.8136	5	0	31.7469	5	6.66775e-06	0	5	1	0.257462
RPL26	6892.77	19	0	6520.72	5	0	39.9704	5	1.514e-07	332.074	5	0	0	5	0	0.456747
FTL	6505.07	19	0	6286.78	5	0	12.1141	5	0.0332568	0.592693	5	0.988335	215.238	5	0	0.363535
S100A6	6677.89	20	0	6202.64	5	0	14.3159	5	0.0137227	11.6997	5	0.0391429	449.239	5	0	2.44464
CKS2	20721	20	0	6030.21	5	0	6003.89	5	0	4394.68	5	0	4292.17	5	0	1.43626
STMN1	12973.4	20	0	5721.65	5	0	3573.01	5	0	1950.17	5	0	1728.53	5	1	0.223142
RPL36A	5774.7	19	0	5719.03	5	0	31.2734	5	8.27192e-06	24.3909	5	0.000182594	0	5	0	4.10306
UBE2C	22190.1	20	0	5666.02	5	0	5605.09	5	0	5116.07	5	0	5802.95	5	9.46655e-05	0.23288
GSTP1	5581.44	20	0	5555.51	5	0	0.0636737	5	0.999947	0	5	1	25.8677	5	1	0.232246
RPS27	5409.27	20	0	5368.36	5	0	12.9019	5	0.024316	28.0062	5	3.6297e-05	0	5	1	0.222826
RPS29	5337.65	19	0	5291.13	5	0	46.5254	5	7.09864e-09	0	5	1	0	5	0	0.331284
S100A16	5465.22	19	0	5215.56	5	0	0.50741	5	0.991849	111.371	5	0	139.19	5	0	1.51574
TUBB4B	13681.9	20	0	5094.79	5	0	3389.85	5	0	2508.09	5	0	2689.14	5	0	0.648021
UBB	5625.57	20	0	5061.94	5	0	202.053	5	0	133.033	5	0	228.545	5	0	0.424296
FTH1	18167.9	20	0	5038.23	5	0	0	5	1	0	5	1	13129.6	5	0.0372929	0.310562
S100A10	4939.98	19	0	4894.26	5	0	22.866	5	0.000358064	11.2115	5	0.0473434	11.8232	5	1	0.245298
LDHA	5082.87	20	0	4785.44	5	0	0	5	1	297.424	5	0	0	5	0	1.03283
RANBP1	11692.8	20	0	4769.13	5	0	2495.43	5	0	2098.1	5	0	2330.16	5	1	0.277921
RPL31	4881.14	19	0	4754.56	5	0	17.209	5	0.00412006	109.372	5	0	0	5	4.44089e-15	0.59987
HMGN1	5348.03	20	0	4610.42	5	0	410.692	5	0	250.393	5	0	76.5256	5	0	3.00179
UBE2S	15681.3	20	0	4463.45	5	0	4250.87	5	0	3528.03	5	0	3438.97	5	0	4.0054
TOP2A	17662.4	20	0	4460.94	5	0	4358.06	5	0	4110.92	5	0	4732.45	5	0	1.5238
HMGN2	14051.3	20	0	4431.98	5	0	4108.99	5	0	2103.28	5	0	3407.02	5	0	1.49109
TUBA1C	9491.23	20	0	4342.33	5	0	1792.33	5	0	1827.05	5	0	1529.53	5	0	0.528506
MT1E	5008.38	20	0	4288.43	5	0	254.204	5	0	262.148	5	0	203.594	5	0	1.087
NUCKS1	8783.59	20	0	4252.6	5	0	2242.74	5	0	1320.27	5	0	967.979	5	2.73168e-09	0.362645
SH3BGRL3	4282.54	19	0	4176.13	5	0	61.8015	5	5.15465e-12	0	5	1	48.5584	5	0	0.314363
MYL12A	4294.43	19	0	4153.19	5	0	0	5	1	0	5	1	143.285	5	0	2.24366
PTTG1	17122.6	20	0	4087.36	5	0	6161.79	5	0	3009.24	5	0	3864.23	5	0.869606	0.26356
MT-ND4	4221.17	19	0	4058.04	5	0	117.15	5	0	44.1807	5	2.12858e-08	1.8491	5	0	1.17557
JPT1	7807.67	20	0	3989.59	5	0	1797.92	5	0	1270.49	5	0	749.671	5	0	0.316086
CLIC1	4119.1	20	0	3917.8	5	0	0	5	1	45.3584	5	1.22674e-08	155.942	5	0	1.89278
PCLAF	12974	20	0	3846.03	5	0	2699.95	5	0	2820.18	5	0	3607.88	5	0	0.335375
S100A11	4024	19	0	3821.76	5	0	22.7193	5	0.000381932	38.5631	5	2.90762e-07	243.3	5	0	0.721119
SNRPB	5958.8	20	0	3785.26	5	0	842.923	5	0	664.439	5	0	666.182	5	0	0.76741
SLC25A5	5701.04	20	0	3778.24	5	0	728.408	5	0	553.81	5	0	640.58	5	0.015723	0.308383
HCFC1R1	3730.79	20	0	3691.5	5	0	3.14557	5	0.677555	22.1576	5	0.000488679	13.9822	5	0	1.20796
H2AFV	8171.57	20	0	3683.33	5	0	2061.46	5	0	1277.84	5	0	1148.94	5	0	1.0139
DEK	8987.82	20	0	3649.43	5	0	1938.54	5	0	1664.47	5	0	1735.38	5	0	1.68439
DTYMK	10802	20	0	3611.38	5	0	2833.94	5	0	2202.96	5	0	2153.68	5	0.840872	0.285723
PRDX1	3602.93	19	0	3600.59	5	0	0.340048	5	0.996821	0	5	1	2.05936	5	1	0.231636
RPS24	3822.62	19	0	3597.03	5	0	23.7909	5	0.000238151	201.806	5	0	0	5	1	0.293482
POLR2L	3630.18	19	0	3577.58	5	0	52.5983	5	4.0665e-10	0	5	1	0	5	0	0.538936
TAGLN2	3919.48	20	0	3576.06	5	0	66.9468	5	4.4198e-13	92.977	5	0	183.491	5	0	0.790711
HNRNPA2B1	6912.88	20	0	3572.57	5	0	1393.88	5	0	910.569	5	0	1035.86	5	0	3.1868
NUSAP1	14267	20	0	3557.7	5	0	3734.88	5	0	3233.48	5	0	3740.99	5	3.88578e-15	0.288488
NPM1	3599.45	20	0	3516.97	5	0	5.68559	5	0.338024	0	5	1	76.7998	5	0	2.87163
BIRC5	13794.6	20	0	3408.43	5	0	4267.27	5	0	2768.01	5	0	3350.87	5	1	0.282084
S100A13	3432.05	19	0	3406.54	5	0	21.3648	5	0.000691054	4.14794	5	0.528319	0	5	0	3.80054
MKI67	12785.2	20	0	3406.47	5	0	3090.47	5	0	2863.25	5	0	3425.02	5	0	0.415604
CALM1	3831.76	20	0	3391.83	5	0	56.882	5	5.34819e-11	81.7204	5	3.33067e-16	301.331	5	0.294971	0.243913
BEX3	3375.15	19	0	3331.71	5	0	3.9909	5	0.550727	33.4366	5	3.08208e-06	6.11731	5	1	0.257097
MT-CYB	3403.29	19	0	3263.84	5	0	53.9383	5	2.15795e-10	85.5119	5	1.11022e-16	0	5	1.07692e-13	0.434686
PSMA7	3470.64	20	0	3254.04	5	0	80.3041	5	7.77156e-16	66.3934	5	5.75873e-13	69.8959	5	1	0.217364
PKM	3237.05	20	0	3237.05	5	0	0	5	1	0	5	1	0	5	0.113619	0.217614
SRP14	3244.25	19	0	3234.24	5	0	1.133	5	0.951141	0	5	1	8.88793	5	0	0.693855
ARL4C	4614.14	19	0	3229.26	5	0	301.691	5	0	571.096	5	0	548.193	5	0	3.36974
CDK1	12438.1	20	0	3215.4	5	0	3252.91	5	0	2765.05	5	0	3204.76	5	0	3.54447
CENPF	15257.1	20	0	3194.87	5	0	4736.76	5	0	3378.52	5	0	3946.9	5	0	0.533706
SMS	3435.82	20	0	3141.25	5	0	27.9321	5	3.75288e-05	48.7126	5	2.54057e-09	217.928	5	0	0.533399
TNFRSF12A	3950.5	20	0	3134.38	5	0	7.5776	5	0.181103	350.388	5	0	458.157	5	1	0.288591
DBI	3125.21	20	0	3125.21	5	0	0	5	1	0	5	1	0	5	0.000527597	0.302363
HSBP1	3199.97	20	0	3123.17	5	0	54.8126	5	1.42651e-10	0	5	1	21.9826	5	0.0252873	0.313848
DYNLT1	3131.68	19	0	3100.35	5	0	15.7109	5	0.00771978	2.99575	5	0.700641	12.8039	5	0	2.79236
KPNA2	11745.5	20	0	3047.5	5	0	3184.98	5	0	2792.75	5	0	2720.3	5	0	3.28914
TPX2	11480.8	20	0	3015.36	5	0	2882.75	5	0	2516.94	5	0	3065.77	5	0	3.37549
CCNB1	13220.7	20	0	2985.71	5	0	4361.62	5	0	2771	5	0	3102.37	5	0.846987	0.275049
MT-ATP6	3113.49	19	0	2941.54	5	0	127.197	5	0	42.7333	5	4.18467e-08	2.01557	5	0	3.32503
CDKN3	11474.4	20	0	2935.24	5	0	3366.4	5	0	2437.66	5	0	2735.1	5	0	0.742606
SRSF3	4706.74	20	0	2931.03	5	0	468.606	5	0	672.109	5	0	634.998	5	0	0.854332
DUT	6256.1	20	0	2925.63	5	0	977.331	5	0	955.287	5	0	1397.85	5	1	0.223295
SEC61G	2927.25	19	0	2922.18	5	0	5.07086	5	0.407293	0	5	1	0	5	0	0.853608
TUBB6	5494.39	20	0	2919.14	5	0	932.294	5	0	883.267	5	0	759.69	5	0.00596623	0.308142
FKBP1A	2875.59	19	0	2867.17	5	0	2.69467	5	0.746934	0	5	1	16.3285	5	0	0.27135
RHOC	3044.46	19	0	2846.94	5	0	0	5	1	0	5	1	198.107	5	0.436084	0.277759
BNIP3	2906.76	20	0	2819.7	5	0	0	5	1	82.2207	5	3.33067e-16	4.83709	5	0	3.69239
CENPA	10914.2	20	0	2819.08	5	0	2644.5	5	0	2548.2	5	0	2902.46	5	0	3.69608
CDC20	12116.8	20	0	2785.36	5	0	3860.95	5	0	2527.01	5	0	2943.51	5	0	2.75632
PRC1	10839.9	20	0	2770.33	5	0	2877.34	5	0	2433.83	5	0	2758.44	5	0	0.559252
EIF4EBP1	3404.29	20	0	2768.65	5	0	58.4289	5	2.56565e-11	127.554	5	0	449.65	5	0	0.733004
SNRPD1	4941.43	20	0	2760.88	5	0	817.25	5	0	766.522	5	0	596.778	5	0	0.850421
YWHAH	5145.52	20	0	2756.82	5	0	930.294	5	0	819.917	5	0	638.481	5	0	3.98538
ASPM	10554.4	20	0	2741.94	5	0	2592.96	5	0	2295.63	5	0	2923.87	5	1	0.408118
ZFP36L1	3095.95	19	0	2692.22	5	0	16.7615	5	0.00497497	386.965	5	0	0	5	0	1.03951
LSM5	5586.29	20	0	2678.28	5	0	1420.79	5	0	978.615	5	0	508.614	5	0	1.55646
TYMS	8541.35	20	0	2667.76	5	0	1945.91	5	0	1847.31	5	0	2080.37	5	0	2.08594
CENPW	9064.61	20	0	2656.51	5	0	2417.19	5	0	1924.76	5	0	2066.16	5	0	0.70855
HSP90AA1	5169.91	20	0	2650.03	5	0	1054.79	5	0	827.442	5	0	637.656	5	1	0.216125
PGK1	2637.87	20	0	2637.69	5	0	0	5	1	0.185665	5	0.99926	0	5	1	0.202392
CD63	2605.38	19	0	2604.39	5	0	0.259277	5	0.99834	0.730559	5	0.981249	0	5	1.13821e-09	0.428522
MT-ND1	3130.39	19	0	2561.76	5	0	156.451	5	0	362.331	5	0	50.4176	5	0	3.05296
ANLN	9428.44	20	0	2560.64	5	0	2215.35	5	0	2093.6	5	0	2558.85	5	0	2.23172
SMC4	9758.92	20	0	2557.57	5	0	2476.71	5	0	2191.8	5	0	2532.85	5	0.0580785	0.32182
C4orf3	2574.98	19	0	2551.78	5	0	6.13353	5	0.293442	6.43061	5	0.266543	10.6813	5	0.661214	0.241163
MYL12B	2564.84	19	0	2544.61	5	0	17.0271	5	0.00444878	0	5	1	3.2519	5	0	0.344221
GUK1	2668.13	19	0	2544.4	5	0	12.0138	5	0.0345998	0	5	1	136.896	5	0.986238	0.530531
PTMS	2648.04	20	0	2531.6	5	0	67.5657	5	3.28737e-13	48.2443	5	3.16652e-09	0.637167	5	0	3.15494
AURKB	9228.68	20	0	2490.88	5	0	2245.2	5	0	1964.51	5	0	2528.09	5	0	0.812221
ANP32B	4849.8	20	0	2476.73	5	0	861.784	5	0	552.707	5	0	958.583	5	0.460904	0.372089
ARPC1B	2513.92	19	0	2454.28	5	0	56.089	5	7.79062e-11	0.00081307	5	1	4.64359	5	0	1.79
TK1	8626.75	20	0	2446.58	5	0	2027.64	5	0	1860.06	5	0	2292.48	5	0	2.22372
RRM2	8974.78	20	0	2446.18	5	0	2057.41	5	0	2053.8	5	0	2417.39	5	0.14887	0.274808
NNMT	2846.45	20	0	2445.16	5	0	56.4776	5	6.47957e-11	336.676	5	0	8.13654	5	1	0.185587
CST3	2439.78	19	0	2439.78	5	0	0	5	1	0	5	1	0	5	0	0.516727
RPL22L1	3117.25	19	0	2387.3	5	0	131.305	5	0	262.011	5	0	339.479	5	0	3.64831
GTSE1	8377.35	20	0	2381.71	5	0	1986.08	5	0	1800.61	5	0	2208.95	5	0	0.76743
CYCS	4128.84	20	0	2372.6	5	0	702.7	5	0	630.746	5	0	422.791	5	1.11022e-16	0.496555
HSPE1	2743.12	20	0	2336.85	5	0	169.256	5	0	153.171	5	0	83.8381	5	0	0.724259
HNRNPA3	3856.32	20	0	2299.31	5	0	673.782	5	0	471.097	5	0	412.133	5	2.6658e-08	0.282503
OCIAD2	2334.23	19	0	2280.36	5	0	10.2605	5	0.0681812	0	5	1	43.6992	5	9.05506e-06	0.320751
FHL2	2591.58	19	0	2248.89	5	0	31.4673	5	7.57321e-06	286.036	5	0	31.0745	5	0.000838874	0.273539
RPS27L	2270.48	19	0	2233.79	5	0	10.6717	5	0.0582913	6.13848	5	0.292976	20.9196	5	0	1.15162
DIAPH3	8277.67	20	0	2212.6	5	0	2348.27	5	0	1929.79	5	0	1787.01	5	1	0.250692
CYBA	2202.75	19	0	2191.64	5	0	0	5	1	11.1115	5	0.0492136	0	5	0	0.444836
SLC27A4	2300.27	19	0	2168.23	5	0	15.8851	5	0.00717985	6.97903	5	0.222205	118.692	5	0	3.54673
CCNA2	7569.23	20	0	2163.86	5	0	1770.89	5	0	1565.82	5	0	2068.66	5	0	0.634574
NEAT1	2970.62	18	0	2151.2	5	0	234.478	5	0	634.905	5	0	1250.97	5	1	0.250056
PHPT1	2146.07	19	0	2145.3	5	0	0.77331	5	0.978704	0	5	1	0	5	0	0.377225
TPM4	2512.04	20	0	2138.4	5	0	79.3026	5	1.22125e-15	104.124	5	0	190.214	5	1	0.270171
MT-ND2	2179.73	19	0	2130.42	5	0	39.0752	5	2.2935e-07	10.2312	5	0.0689424	0	5	1	0.204986
ANXA2	2119.34	19	0	2113.28	5	0	6.06628	5	0.299823	0	5	1	0	5	0	3.52285
AURKA	7668.14	20	0	2094.98	5	0	1997.98	5	0	1703.17	5	0	1872	5	0	0.404559
SSR3	2577.36	19	0	2065.55	5	0	59.0855	5	1.87775e-11	174.192	5	0	278.787	5	0	0.455112
COTL1	2338.2	20	0	2062.03	5	0	47.5196	5	4.45138e-09	60.9612	5	7.69174e-12	167.689	5	0	0.323161
TUBA1A	2735.52	20	0	2029.26	5	0	0.067858	5	0.999938	150.503	5	0	555.694	5	0	1.86466
ARL6IP1	7700.72	20	0	2028.79	5	0	2979.63	5	0	1452.85	5	0	1239.45	5	0.000229663	0.214485
GNG11	2051.68	20	0	2027.25	5	0	0	5	1	0.558515	5	0.989824	23.873	5	0	1.90601
UBE2T	6990.87	20	0	2027.25	5	0	1649.76	5	0	1483.31	5	0	1830.55	5	0	2.23265
MAD2L1	7331.2	20	0	1986.89	5	0	1851.71	5	0	1543.4	5	0	1949.2	5	0	3.27145
CEP55	7423.24	20	0	1983.66	5	0	1797.91	5	0	1612.89	5	0	2028.79	5	0	4.00808
DLGAP5	7958.17	20	0	1978.95	5	0	2115.75	5	0	1679.93	5	0	2183.54	5	0	0.874037
RPA3	4644.82	20	0	1968.25	5	0	913.552	5	0	796.44	5	0	966.582	5	0	0.549008
FDPS	2606.18	20	0	1959.25	5	0	96.0125	5	0	265.249	5	0	285.67	5	0	0.718976
HNRNPD	3580.32	20	0	1951.34	5	0	498.521	5	0	639.103	5	0	491.355	5	0	2.39725
CKAP2	7103.5	20	0	1939.67	5	0	1935.89	5	0	1607.84	5	0	1620.1	5	1	0.249098
ZFAS1	1935.57	19	0	1935.57	5	0	0	5	1	0	5	1	0	5	1	0.216236
IGFBP7	1935.96	19	0	1935.48	5	0	0.481408	5	0.992788	0	5	1	0	5	0	1.26726
NSD2	5820.25	20	0	1899.65	5	0	1555	5	0	1362.73	5	0	1002.87	5	0	3.75477
CDCA3	6900.92	20	0	1879.25	5	0	1719.41	5	0	1536.65	5	0	1765.61	5	0	0.451793
TPM3	2579.07	20	0	1875.9	5	0	248.686	5	0	221.239	5	0	233.243	5	0.990252	0.384208
MPC2	1941.51	19	0	1871.22	5	0	5.0724	5	0.407108	64.6762	5	1.30818e-12	0.548197	5	0.816901	0.217759
LDHB	1862.42	20	0	1860.19	5	0	0	5	1	0	5	1	2.22718	5	0	2.45655
KIF20B	8211.7	20	0	1854.23	5	0	2172.19	5	0	1928.13	5	0	2257.15	5	0	0.340455
TPM1	2062.55	19	0	1850.22	5	0	0.10338	5	0.999824	0	5	1	216.622	5	0.0440243	0.386513
UBC	2115.79	19	0	1828.93	5	0	33.499	5	2.9952e-06	242.351	5	0	11.3987	5	0	1.0639
NAV2	3714.89	17	0	1825.02	5	0	500.461	4	0	1049.36	5	0	466.664	5	0	1.98054
CENPM	6239.09	20	0	1814.39	5	0	1546.53	5	0	1346.92	5	0	1531.26	5	0	4.26008
PLK1	6945.67	20	0	1812.79	5	0	1721.93	5	0	1537.12	5	0	1873.84	5	3.52207e-07	0.3297
YWHAE	1864.99	20	0	1807.79	5	0	0	5	1	19.0524	5	0.0018794	38.1489	5	0	1.06803
CBX5	4712.7	20	0	1795.89	5	0	1151.66	5	0	926.218	5	0	838.932	5	0	2.91586
TACC3	6838.84	20	0	1787.41	5	0	1691.08	5	0	1411.54	5	0	1948.81	5	0	3.70891
HMMR	6687.81	20	0	1773.19	5	0	1681.13	5	0	1485.5	5	0	1747.99	5	0	0.317475
RARRES2	3079.94	20	0	1769.82	5	0	6.81847	5	0.234495	3.25098	5	0.661355	1300.05	5	0	0.610636
HSPA8	2875.93	20	0	1767.39	5	0	304.314	5	0	459.028	5	0	345.199	5	0	1.57766
TMPO	5553.24	20	0	1730.47	5	0	1355.38	5	0	1194.09	5	0	1273.3	5	0	0.871079
FABP5	3185.94	20	0	1715.62	5	0	519.365	5	0	395.491	5	0	555.463	5	0	0.860478
SFPQ	3570.97	20	0	1689.99	5	0	829.376	5	0	658.074	5	0	393.525	5	0	0.505995
NME1	2164.87	20	0	1689.54	5	0	121.041	5	0	194.566	5	0	159.723	5	0	3.61519
CENPE	6574.75	20	0	1681.61	5	0	1643.89	5	0	1433.76	5	0	1815.49	5	0	3.37502
NUF2	5994.23	20	0	1676.56	5	0	1443.98	5	0	1299.33	5	0	1574.36	5	1	0.22872
CAPG	1676.61	19	0	1676.2	5	0	0	5	1	0.41846	5	0.994806	0	5	0	2.3056
H2AFX	5391.47	20	0	1673.97	5	0	1290.25	5	0	1225.07	5	0	1202.18	5	0	0.82666
CENPX	3330.42	20	0	1671.61	5	0	652.802	5	0	588.431	5	0	417.58	5	0.000331702	0.484061
BAX	1761.73	19	0	1655.5	5	0	21.5781	5	0.000629651	61.9822	5	4.72933e-12	23.0398	5	0	0.755325
HNRNPAB	3650	20	0	1654.12	5	0	834.307	5	0	753.33	5	0	408.246	5	0	2.21201
ZWINT	5714.74	20	0	1652.69	5	0	1261.89	5	0	1268.14	5	0	1532.02	5	2.42237e-07	0.328449
AKR1B1	1690.47	20	0	1635.46	5	0	16.0505	5	0.00670127	0	5	1	38.9572	5	0	0.802936
FUS	3585.99	20	0	1635.33	5	0	742.656	5	0	669.985	5	0	538.011	5	1	0.349489
CAV1	1656.96	19	0	1632.66	5	0	0.912231	5	0.96933	23.3833	5	0.000285112	0	5	1.49987e-07	0.270631
PLAAT3	1732.27	19	0	1630.2	5	0	0	5	1	62.4582	5	3.76932e-12	39.9906	5	0	0.284555
EIF4A1	1733.89	20	0	1624.2	5	0	0	5	1	6.72712	5	0.241738	102.956	5	0	0.64247
SRM	2189.02	19	0	1620.67	5	0	151.866	5	0	219.975	5	0	204.142	5	0	3.87372
DEPDC1	5958.41	20	0	1607.25	5	0	1428.94	5	0	1312.48	5	0	1609.74	5	0	0.452403
PDZK1IP1	1898.55	19	0	1605.37	5	0	20.1789	5	0.00115672	6.718	5	0.242472	282.609	5	0	3.23638
CCNB2	6702.71	20	0	1604.73	5	0	2156.92	5	0	1386.87	5	0	1554.19	5	0	0.719656
EFHD2	2337.58	19	0	1591.71	5	0	316.336	5	0	198.006	5	0	245.637	5	0	3.10672
SPC25	5439.95	20	0	1581.88	5	0	1359.87	5	0	1155.64	5	0	1342.55	5	1	0.230966
ATP5MD	1604.15	19	0	1579.88	5	0	24.2716	5	0.000192514	0	5	1	0	5	0	1.42369
BUB3	4151.75	20	0	1576.89	5	0	898.145	5	0	867.281	5	0	809.433	5	0	3.51445
HJURP	5639.49	20	0	1572.62	5	0	1351.1	5	0	1250.65	5	0	1465.13	5	0	0.455428
SET	1849.41	20	0	1561.08	5	0	34.4562	5	1.93149e-06	86.5849	5	0	167.284	5	0	0.648361
PA2G4	2955.07	20	0	1559.19	5	0	426.839	5	0	503.878	5	0	465.164	5	2.04449e-05	0.34421
GAS5	1566.12	19	0	1559.13	5	0	0	5	1	2.87095	5	0.719874	29.2785	5	0	0.421652
MYH9	2830.5	19	0	1556.37	5	0	87.0652	5	0	277.087	5	0	1045.1	5	0	3.19762
KIF23	5725.45	20	0	1525.23	5	0	1361.62	5	0	1208.96	5	0	1629.64	5	0	1.84701
MELK	6200.63	20	0	1525.08	5	0	1610.77	5	0	1482.21	5	0	1582.56	5	0	3.71269
KIF14	6118.06	20	0	1518.19	5	0	1385.83	5	0	1287.14	5	0	1926.9	5	2.22045e-16	0.327409
EIF6	1615.75	20	0	1507.81	5	0	0	5	1	24.8117	5	0.000151497	83.1226	5	0.0244634	0.347879
CAVIN3	1528.13	19	0	1506.42	5	0	0.142749	5	0.999611	19.3614	5	0.00164581	12.8868	5	0	1.41072
RAD21	4262.54	20	0	1483.2	5	0	1221.04	5	0	920.575	5	0	637.725	5	0	1.06402
SMC1A	4627.98	20	0	1449.09	5	0	1110.96	5	0	918.819	5	0	1149.11	5	0	3.79212
KIF2C	5149.2	20	0	1428.36	5	0	1351.01	5	0	1122.6	5	0	1247.24	5	1	0.196833
PRDX2	1425.79	19	0	1425.79	5	0	0	5	1	0	5	1	0	5	0	3.12494
PBK	4950.37	20	0	1425.03	5	0	1245.03	5	0	929.44	5	0	1350.88	5	0	3.67692
CDCA8	5422.11	20	0	1423.09	5	0	1289.67	5	0	1179.96	5	0	1529.38	5	0	1.69866
ECT2	4642.53	20	0	1398.75	5	0	1328	5	0	1153.57	5	0	762.221	5	0	2.08998
CENPN	4964.14	20	0	1387.47	5	0	1256.51	5	0	1090.13	5	0	1230.04	5	0	1.37177
TMEM106C	3921.14	20	0	1381.8	5	0	844.371	5	0	833.945	5	0	861.025	5	0	3.05425
SGO2	5364.33	20	0	1377.22	5	0	1342.6	5	0	1289.21	5	0	1355.3	5	0.983059	0.508968
LMNA	1489.01	20	0	1371	5	0	26.6137	5	6.7821e-05	90.6917	5	0	0.69835	5	0	0.725506
TGIF1	1705.26	20	0	1365.62	5	0	25.1479	5	0.000130465	158.43	5	0	156.061	5	0	0.47909
CKLF	1598.08	18	0	1339.96	5	0	79.7341	5	9.99201e-16	54.7864	5	1.44435e-10	123.619	5	0	4.04935
FAM83D	5065.52	20	0	1338.65	5	0	1209.17	5	0	1125.28	5	0	1392.42	5	1.69741e-09	0.373305
HSPB1	1410.42	19	0	1338.48	5	0	25.4168	5	0.000115748	0	5	1	49.5694	5	0	0.449411
KLF6	2026.82	19	0	1332.38	5	0	11.1782	5	0.0479581	314.065	5	0	378.134	5	1	0.176944
SKP1	1338.16	19	0	1322.46	5	0	0	5	1	15.6977	5	0.00776227	0	5	0	0.633216
SRSF2	2284.48	20	0	1320.61	5	0	268.281	5	0	328.577	5	0	367.017	5	0	1.93079
MIS18BP1	4528.31	20	0	1318	5	0	1121.37	5	0	984.796	5	0	1104.14	5	0	3.31456
BUB1	5134.65	20	0	1314.7	5	0	1269.02	5	0	1056.69	5	0	1494.23	5	0	3.33386
KIF4A	4951.91	20	0	1313.72	5	0	1192.53	5	0	1057.58	5	0	1388.08	5	0	0.45457
NCL	2107.46	20	0	1312.66	5	0	228.513	5	0	185.996	5	0	380.299	5	0	0.390647
INSIG1	1561.59	19	0	1308.33	5	0	10.8611	5	0.0542052	154.445	5	0	90.18	5	0	1.51371
MZT1	3569.54	20	0	1306.23	5	0	1057.75	5	0	721.575	5	0	483.991	5	0	2.401
HIST1H1E	4892.33	20	0	1273.25	5	0	1172.08	5	0	1050.25	5	0	1396.76	5	0	1.83965
KIF22	4329.69	20	0	1272.42	5	0	1011.61	5	0	1080.07	5	0	965.604	5	0	0.429271
LPP	2361.18	18	0	1270.95	5	0	150.751	4	0	471.922	5	0	560.124	5	0	3.424
CDCA2	4809.59	20	0	1270.69	5	0	1174.1	5	0	1065.6	5	0	1299.19	5	0	2.43002
PRR11	4508.04	20	0	1267.64	5	0	1114.54	5	0	1065.11	5	0	1060.76	5	0	1.99069
CCDC18	5199.9	20	0	1262.69	5	0	1429.14	5	0	1305.54	5	0	1202.54	5	0	0.649575
SRSF7	2480.04	20	0	1251.52	5	0	303.006	5	0	428.373	5	0	497.148	5	0	1.26943
USP1	3895.96	20	0	1249.85	5	0	896.342	5	0	826.062	5	0	923.706	5	0	3.29827
KNL1	4797.04	20	0	1247.58	5	0	1111.75	5	0	1016.63	5	0	1421.09	5	0.00014169	0.354549
CNN3	1329.72	19	0	1242.87	5	0	20.4761	5	0.00101702	41.5962	5	7.10945e-08	24.9623	5	0	2.57548
RACGAP1	4378.28	20	0	1241.09	5	0	1077.78	5	0	989.105	5	0	1070.3	5	0	3.12976
BUB1B	4601.97	20	0	1232.11	5	0	998.392	5	0	1054.62	5	0	1316.84	5	0	1.58982
RPL39L	3896.56	20	0	1221.12	5	0	932.766	5	0	921.152	5	0	821.514	5	1.24682e-05	0.211892
HLA-B	1218.32	19	0	1214.44	5	0	0	5	1	0	5	1	30.3704	5	0	1.55268
CENPK	4993.02	20	0	1205.06	5	0	1262.01	5	0	1203.78	5	0	1322.17	5	0.00976586	0.420312
PSMA4	1234.42	20	0	1201.96	5	0	10.1964	5	0.0698578	7.1186	5	0.211968	15.1437	5	0	1.44653
ANP32E	3864.35	20	0	1199.66	5	0	1293.37	5	0	635.705	5	0	735.615	5	0.450754	0.243433
CD151	1203.74	19	0	1199.06	5	0	0	5	1	0	5	1	4.72189	5	0	1.18248
DNAJC9	4220.77	20	0	1195.73	5	0	990.233	5	0	957.283	5	0	1077.53	5	0.00142837	0.35141
CDK2AP2	1212.48	19	0	1192.68	5	0	0	5	1	0.174434	5	0.999365	19.6905	5	0	0.498181
TM4SF1	1726.58	20	0	1187.71	5	0	20.6553	5	0.000940951	209.407	5	0	308.807	5	3.20233e-08	0.344947
MGLL	1352.04	19	0	1177.09	5	0	24.6293	5	0.000164275	107.459	5	0	43.3066	5	0	4.12305
PIMREG	4221.59	20	0	1173.62	5	0	999.366	5	0	871.976	5	0	1176.63	5	0	2.02049
MIR924HG	5375.05	19	0	1172.85	5	0	1441.79	5	0	1263.16	5	0	1498.89	5	0	0.576283
HSPD1	2736.41	20	0	1172.46	5	0	478.199	5	0	445.89	5	0	639.862	5	1	0.225129
PPIB	1158.68	19	0	1157.45	5	0	1.23047	5	0.941921	0	5	1	0	5	0	2.81509
KIFC1	4420.94	20	0	1147.55	5	0	1142.73	5	0	920.524	5	0	1210.13	5	0	0.624296
SIGLEC15	1459.87	19	0	1145.59	5	0	32.7838	5	4.15442e-06	76.095	5	5.55112e-15	206.106	5	0	2.11131
CEP128	4743.03	20	0	1144.33	5	0	1304.75	5	0	1011.84	5	0	1282.1	5	0	0.530736
UCHL1	1417.24	19	0	1137.71	5	0	47.2773	5	4.98795e-09	28.1159	5	3.45488e-05	209.367	5	0	0.753844
AC079352.1	1080.32	16	0	1126.82	5	0	275.886	4	0	453.404	5	0	615.014	5	0	2.74515
CIT	4463.26	20	0	1124.57	5	0	1157.98	5	0	1028.88	5	0	1151.84	5	0	0.622356
PARP1	2239.79	20	0	1123.59	5	0	381.81	5	0	424.224	5	0	310.174	5	0	2.49579
DEPDC1B	4011.43	20	0	1122.88	5	0	1012.3	5	0	905.428	5	0	970.822	5	1	0.156486
HLA-A	1117.7	19	0	1117.7	5	0	0	5	1	0	5	1	0	5	0	0.49478
PSMD2	1699.16	20	0	1112.63	5	0	172.08	5	0	171.269	5	0	243.187	5	0	2.95573
ARHGAP11A	4326.25	20	0	1109.76	5	0	1124.95	5	0	850.777	5	0	1240.76	5	0	2.85691
KNSTRN	4538.33	20	0	1105.82	5	0	1192.44	5	0	1076.67	5	0	1163.39	5	2.51819e-09	0.260566
EMP3	1158.13	19	0	1104.37	5	0	0.354123	5	0.9965	5.20224	5	0.3917	48.7314	5	0.982929	0.420166
CAMK2N1	1232.3	19	0	1103.93	5	0	1.69843	5	0.889098	126.531	5	0	0.700724	5	0	1.57599
SMC2	3695.26	20	0	1097.83	5	0	951.983	5	0	796.821	5	0	848.631	5	0	3.39649
MXD3	4010.07	20	0	1094.55	5	0	964.737	5	0	861.803	5	0	1088.99	5	0	0.644755
CCT5	1932.57	20	0	1091.15	5	0	267.636	5	0	275.218	5	0	298.562	5	0	0.437715
TNFRSF6B	1171.65	19	0	1086.9	5	0	38.1704	5	3.48722e-07	19.6025	5	0.00148354	121.926	5	0	1.81751
TRIM59	3706.26	20	0	1084.07	5	0	1016.13	5	0	716.037	5	0	890.023	5	0	0.955116
GGH	2221.35	20	0	1078.9	5	0	512.735	5	0	367.075	5	0	262.647	5	6.66134e-15	0.930832
SAA2	1340.56	19	0	1072.15	5	0	69.9369	5	1.05582e-13	147.134	5	0	75.6805	5	1.43252e-08	0.406968
CEBPD	1257.95	20	0	1060.16	5	0	46.4694	5	7.28756e-09	106.295	5	0	45.0272	5	0	3.16163
TROAP	3927.51	20	0	1056.74	5	0	1037.1	5	0	830.597	5	0	1003.08	5	0	2.77558
ARHGAP11B	4707.28	20	0	1052.65	5	0	1262.38	5	0	1129.44	5	0	1262.81	5	0	0.355089
ACTN1	1251.02	19	0	1051.68	5	0	1.59556	5	0.901786	96.7581	5	0	101.222	5	3.64375e-13	0.298925
C19orf33	1108.34	19	0	1050.04	5	0	5.29741	5	0.380672	0	5	1	67.3504	5	0	0.357312
DCBLD2	2196.28	19	0	1045.59	5	0	3.98677	5	0.551322	408.87	5	0	758.441	5	0	0.770914
CACYBP	2429.29	20	0	1045.57	5	0	505.983	5	0	378.525	5	0	499.212	5	0	2.13671
HIST1H1C	3814.01	19	0	1044.68	5	0	979.336	5	0	740.219	5	0	1064.08	5	0	4.19788
PIF1	4066.92	20	0	1044.13	5	0	1037.73	5	0	897.996	5	0	1087.06	5	0	2.66911
HIST2H2AC	3965.27	19	0	1037.72	5	0	1012.07	5	0	862.063	5	0	1059.97	5	3.31957e-14	0.381333
PHLDA1	1265.16	19	0	1030.88	5	0	7.96284	5	0.158295	155.643	5	0	72.3541	5	0.49093	0.284003
SNHG32	1042.96	19	0	1030.19	5	0	9.98925	5	0.0755403	0	5	1	4.418	5	0	0.863246
PSIP1	2680.99	20	0	1030.09	5	0	461.874	5	0	459.222	5	0	729.803	5	0	1.13323
DHFR	3233.23	20	0	1020.4	5	0	771.3	5	0	694.046	5	0	747.483	5	1	0.288076
MRPS6	1045.49	19	0	1018.99	5	0	0	5	1	26.5037	5	7.12451e-05	0	5	0	0.263731
CD59	1319.4	19	0	1018.54	5	0	0	5	1	0	5	1	449.335	5	0	0.707547
PRKDC	2730.15	20	0	1014.98	5	0	722.139	5	0	610.815	5	0	382.22	5	0	3.04196
HIST1H1D	4403.18	20	0	1007.69	5	0	1095.68	5	0	1035.62	5	0	1264.2	5	0	0.942195
FOSL1	2107.84	19	0	1003.48	5	0	346.408	5	0	395.222	5	0	430.481	5	0.00572108	0.396265
IMPA2	1100.93	20	0	1002.38	5	0	0	5	1	82.1187	5	3.33067e-16	16.4286	5	0	2.34556
FBXO5	3594.43	19	0	1000.77	5	0	986.87	5	0	754.473	5	0	938.416	5	3.38618e-14	0.796918
SAA1	1240.5	20	0	999.626	5	0	63.7072	5	2.07756e-12	104.859	5	0	72.3082	5	0	2.9971
KIF18A	3973	20	0	998.232	5	0	953.965	5	0	873.228	5	0	1147.57	5	0	0.684709
CD24	1939.82	19	0	996.475	5	0	35.6394	5	1.12132e-06	85.6964	5	0	2547.66	5	5.88332e-07	0.525718
KCNMA1	1274.99	19	0	995.017	5	0	153.207	5	0	90.7354	5	0	37.0387	5	0	1.42169
SPDL1	2999.76	20	0	993.659	5	0	764.126	5	0	625.266	5	0	616.711	5	0	0.831366
CHRM3	539.328	15	0	989.126	5	0	101.776	4	0	105.252	5	0	89.4177	5	1	0.301807
EIF3E	998.867	19	0	982.208	5	0	0	5	1	16.6588	5	0.00519446	0	5	0	2.94989
KIF11	3585.28	20	0	974.384	5	0	773.648	5	0	787.478	5	0	1049.77	5	0	0.299008
IL32	1457.12	19	0	965.424	5	0	20.2059	5	0.00114327	0	5	1	473.409	5	0.0135696	0.2342
ANXA5	979.098	19	0	964.957	5	0	0	5	1	0	5	1	14.3433	5	3.17339e-11	1.01239
EPHA6	388.819	17	0	953.076	5	0	162.419	5	0	123.471	5	0	57.9814	5	0	3.64032
NDC80	3227.15	20	0	952.978	5	0	768.16	5	0	652.884	5	0	853.131	5	0	1.23965
NUDT1	2646.69	20	0	952.75	5	0	674.529	5	0	480.436	5	0	538.976	5	0	1.95885
MYBL2	3393.3	20	0	951.021	5	0	795.86	5	0	746.194	5	0	900.222	5	1	0.158671
HLA-C	945.974	19	0	945.974	5	0	0	5	1	0	5	1	0	5	1	0.194116
HNRNPC	946.526	19	0	942.855	5	0	3.67113	5	0.597665	0	5	1	0	5	0	0.664679
CLU	1303.47	19	0	939.036	5	0	42.6014	5	4.45025e-08	41.2862	5	8.21291e-08	438.915	5	0	0.407782
KRT18	1122.5	20	0	935.241	5	0	0.955915	5	0.966043	66.4722	5	5.54556e-13	119.83	5	0	0.698201
HNRNPR	1951.47	20	0	932.376	5	0	401.632	5	0	396.478	5	0	220.985	5	3.81201e-11	0.304784
BZW1	991.731	20	0	932.023	5	0	0	5	1	2.11275	5	0.833334	57.5953	5	0.691195	0.370927
PDLIM4	1036.57	19	0	924.228	5	0	6.2977	5	0.278319	103.066	5	0	3.05702	5	0	1.49125
RFC3	3369.52	20	0	923.674	5	0	834.087	5	0	762.374	5	0	849.388	5	0	0.544518
XRCC6	1311.93	20	0	919.232	5	0	134.584	5	0	107.406	5	0	150.709	5	0	0.95481
CMSS1	2541.1	20	0	916.649	5	0	622.736	5	0	522.746	5	0	478.966	5	3.44679e-06	0.289266
MARCKSL1	1001.67	19	0	914.668	5	0	0	5	1	54.2704	5	1.84402e-10	33.1922	5	0	0.419237
PARD3	1902.38	18	0	914.043	5	0	139.058	4	0	469.931	5	0	382.481	5	0	0.957573
PCNA	3093	20	0	902.214	5	0	652.672	5	0	575.612	5	0	962.499	5	0	1.45339
CENPH	3372.46	20	0	901.329	5	0	718.431	5	0	670.295	5	0	1082.41	5	0	2.34938
Z94721.1	3357.08	20	0	899.086	5	0	943.308	5	0	741.636	5	0	773.052	5	6.56864e-05	0.267311
CALR	923.916	19	0	897.759	5	0	0	5	1	0	5	1	26.6851	5	0	1.7339
HMGB3	3623.86	20	0	894.908	5	0	1340.92	5	0	733.448	5	0	654.581	5	0	0.514742
CCT6A	1359.74	20	0	892.041	5	0	136.453	5	0	168.285	5	0	162.963	5	0	2.97374
NCAPG	3298.23	20	0	888.349	5	0	795.571	5	0	654.695	5	0	959.62	5	0	1.67884
CKAP5	3195.06	20	0	885.273	5	0	868.515	5	0	807.315	5	0	633.957	5	0	1.05021
GMNN	2638.76	20	0	881.208	5	0	516.071	5	0	539.096	5	0	702.381	5	0	1.44761
DDX39A	2947.48	20	0	879.047	5	0	857.701	5	0	551.384	5	0	659.352	5	0	0.480966
CDH13	2529.35	17	0	875.328	5	0	589.966	4	0	333.79	5	0	933.732	5	1.42344e-07	0.291055
QPRT	899.403	19	0	871.668	5	0	0.243492	5	0.998573	3.61053	5	0.606732	40.1033	5	0	1.91419
SCLT1	3283.26	20	0	870.966	5	0	873.846	5	0	896.395	5	0	642.054	5	1	0.245102
LEPROT	876.457	19	0	869.343	5	0	0.811294	5	0.976307	6.30316	5	0.277827	0	5	0	0.426847
VAMP5	1319.31	20	0	865.331	5	0	0.5708	5	0.989301	0	5	1	453.405	5	0.000586658	0.281021
C9orf16	898.057	18	0	862.121	5	0	14.1957	4	0.00669609	0	5	1	21.74	5	0	0.712562
SERPINB7	1799.98	20	0	857.094	5	0	24.1522	5	0.00020297	17.1265	5	0.00426606	901.607	5	0	0.841915
HNRNPH3	1730.02	20	0	852.099	5	0	418.075	5	0	248.441	5	0	211.41	5	1.44995e-13	0.332398
ARHGAP29	1597.12	19	0	851.874	5	0	94.8695	5	0	582.539	5	0	69.2753	5	0	2.12363
DBF4	3022.98	20	0	851.774	5	0	663.132	5	0	766.509	5	0	741.561	5	0.00265473	0.314983
ATP5F1B	866.183	20	0	844.878	5	0	2.97822	5	0.703343	0.0823788	5	0.999899	18.2448	5	0.0640947	0.203572
MT-ND3	884.945	19	0	842.646	5	0	31.9389	5	6.10917e-06	0	5	1	10.4232	5	0	2.27662
SPC24	3155.42	20	0	838.866	5	0	753.954	5	0	661.413	5	0	901.182	5	0	1.44489
FEN1	3049.79	20	0	836.942	5	0	721.663	5	0	643.389	5	0	847.797	5	0	2.06841
ASF1B	3039.26	20	0	836.244	5	0	765.807	5	0	667.635	5	0	769.572	5	0	1.13967
SPON2	595.606	15	0	828.632	5	0	121.956	4	0	121.752	5	0	286.953	4	0	0.334034
UGCG	1487.08	19	0	828.63	5	0	55.6555	5	9.56839e-11	273.274	5	0	347.346	5	0	0.511916
MAP1B	1718.87	20	0	804.751	5	0	161.005	5	0	161.402	5	0	591.713	5	0	1.66095
CLSPN	3093.22	20	0	803.818	5	0	808.909	5	0	690.984	5	0	789.51	5	0	1.16508
RRM1	2727.12	20	0	803.025	5	0	633.638	5	0	556.221	5	0	734.235	5	0	0.334045
PAX8	1189.54	19	0	798.26	5	0	8.04175	5	0.15395	235.024	5	0	149.85	5	1	0.198573
TKT	797.453	19	0	797.453	5	0	0	5	1	0	5	1	0	5	1	0.252668
UQCRB	830.606	19	0	795.557	5	0	2.66194	5	0.751932	32.3864	5	4.98099e-06	0	5	0	0.644871
PLCB4	1911.07	17	0	794.496	5	0	480.479	4	0	590.784	5	0	186.118	5	0	0.937881
LINC02376	1842.34	19	0	793.474	5	0	275.323	5	0	247.173	5	0	541.849	5	0	0.48471
PSMA3	944.351	20	0	792.06	5	0	32.5975	5	4.52341e-06	33.7055	5	2.72497e-06	85.9879	5	0	4.11657
NEK2	3010.66	20	0	789.222	5	0	741.492	5	0	657.612	5	0	822.336	5	0	1.10212
SAE1	2215.83	20	0	784.482	5	0	528.647	5	0	427.273	5	0	475.432	5	0	2.93752
IQGAP3	2796.33	20	0	784.082	5	0	630.636	5	0	570.403	5	0	811.212	5	0	3.01349
APOLD1	3641.26	20	0	783.352	5	0	942.147	5	0	979.389	5	0	936.371	5	0	2.01657
BRCA2	3392.83	20	0	780.547	5	0	860.106	5	0	776.806	5	0	975.37	5	0	0.431416
ZBTB38	1359.71	20	0	779.707	5	0	24.2208	5	0.000196898	240	5	0	315.782	5	0	0.399555
PTTG1IP	1108.82	19	0	778.411	5	0	106.368	5	0	126.352	5	0	120.181	5	0	1.24506
ATAD2	3186.12	20	0	778.136	5	0	807.242	5	0	661.812	5	0	938.929	5	0	0.801552
UPP1	1386.99	20	0	777.225	5	0	186.194	5	0	214.506	5	0	209.065	5	0	0.776322
TMEM54	1336.85	19	0	773.052	5	0	98.0119	5	0	80.8944	5	5.55112e-16	385.049	5	0	0.786348
SMC3	1807.45	20	0	770.382	5	0	378.338	5	0	262.47	5	0	396.264	5	1	0.403735
BTG1	902.368	19	0	768.262	5	0	0	5	1	134.106	5	0	0	5	1.67394e-09	0.194357
ITGB1	818.346	19	0	765.911	5	0	3.10385	5	0.683979	0	5	1	49.599	5	0	1.26124
VRK1	2775.16	20	0	763.81	5	0	595.013	5	0	652.243	5	0	764.094	5	0	0.927912
DNMT1	2827.57	20	0	761.667	5	0	755.085	5	0	648.207	5	0	662.609	5	1	0.30188
NR2F2	849.509	19	0	761.553	5	0	5.50997	5	0.356854	82.4465	5	2.22045e-16	0	5	0	1.04624
EXOSC8	2297.4	20	0	761.437	5	0	572.02	5	0	344.98	5	0	618.959	5	0	3.69378
CDC25C	2803.5	20	0	753.827	5	0	625.266	5	0	567.215	5	0	857.193	5	1	0.196347
PSME1	759.281	19	0	753.109	5	0	5.98726	5	0.30746	0.184655	5	0.99927	0	5	0	3.53855
KIF18B	2655.42	19	0	752.096	5	0	673.993	5	0	509.517	5	0	831.62	5	0	1.49692
BARD1	2664.9	19	0	743.955	5	0	720.168	5	0	579.832	5	0	626.55	5	0	0.670316
MORC4	1284.73	20	0	736.313	5	0	180.355	5	0	216.437	5	0	151.622	5	0	0.405002
FN1	2478.42	20	0	735.649	5	0	17.1108	5	0.00429433	75.5937	5	6.99441e-15	1650.07	5	0	1.77986
CENPU	2819.36	20	0	735.324	5	0	604.831	5	0	637.911	5	0	841.292	5	0	0.339706
CMTM3	1012.48	19	0	732.735	5	0	0	5	1	35.1398	5	1.41104e-06	257.653	5	0	3.05483
HIST1H1A	2935.17	20	0	731.172	5	0	781.816	5	0	635.502	5	0	786.679	5	0	0.618632
SLC35F3	1718.35	16	0	726.53	5	0	164.02	4	0	610.902	5	0	293.375	5	0	2.70375
ESCO2	2477.2	20	0	720.611	5	0	618.499	5	0	507.024	5	0	631.063	5	0	0.715398
TNFSF10	2439.73	20	0	713.657	5	0	342.388	5	0	468.245	5	0	915.438	5	0.0170727	0.373396
PSME2	765.035	19	0	705.586	5	0	23.9751	5	0.000219516	21.7917	5	0.000573556	13.7795	5	0	0.407932
FAM20C	949.767	19	0	696.817	5	0	26.0845	5	8.59296e-05	118.727	5	0	109.007	5	0	3.24875
NEIL3	2295.05	19	0	696.335	5	0	568.631	5	0	482.314	5	0	611.819	5	4.31877e-14	0.588953
FDFT1	884.028	19	0	695.722	5	0	44.5907	5	1.75715e-08	86.9735	5	0	71.8003	5	0	0.619047
SOD2	907.419	19	0	693.457	5	0	41.0689	5	9.08695e-08	44.3421	5	1.97384e-08	131.015	5	0	2.10091
RAD51AP1	2440.1	20	0	682.096	5	0	560.425	5	0	499.794	5	0	697.781	5	0	0.553084
[truncated: 1,546 more rows]

## Sheet: Table S4
Table S4. GO and KEGG pathways for distinguishing non-senescent and senescence-resistant cells.
[truncated: 149 more rows]

[truncated: 14 more sheets: Table S5, Table S6, Table S7, Table S8, Table S9, Table S10, Table S11, Table S12, Table S13, Table S14, Table S15, Table S16, Table S17, Table S18]
